# Supplementary material for: Tbx16 and mesogenin 1 promote presomitic mesoderm differentiation by repressing the mesodermal progenitor cell state
Source: PLoS Genet. 2026 Jun 8;22(6):e1012176. doi: 10.1371/journal.pgen.1012176 (PMC13268175; doi:10.1371/journal.pgen.1012176)
Supplement: S1 Table — (XLSX) [file pgen.1012176.s004.xlsx]

## Sheet: Sheet 1
GeneName	mean_tbx16	mean_tlf	log2FoldChange	padj	tbx16_1	tbx16_2	tbx16_3	tlf_1	tlf_2	tlf_3	z-score tbx16_1	z-score tbx16_2	z-score tbx16_3	z-score tlf_1	z-score tlf_2	z-score tlf_3	z-score mean_tbx16	z-score mean_tlf
a1cf	58.3752	407.754	-2.8097	2.52136e-07	113.989	13.8512	47.2853	406.316	395.653	421.291	-0.613061	-1.12862	-0.956487	0.891989	0.837091	0.96909	-0.89939	0.89939
aadac	40.7109	10.7753	1.92065	0.0289254	46.7866	54.7124	20.6336	11.5079	11.4351	9.38288	1.05663	1.4546	-0.256555	-0.714773	-0.718428	-0.821472	0.751558	-0.751558
aamdc	86.0589	45.1937	0.93035	0.0332763	90.1705	101.807	66.1994	37.1792	41.1662	57.2356	0.942657	1.38956	0.022013	-1.09255	-0.939424	-0.322257	0.784744	-0.784744
aamp	6530.81	4775.23	0.451677	0.0272811	6738.12	6519.78	6334.51	5357.35	4863.33	4105.01	1.03456	0.826389	0.649749	-0.281895	-0.752901	-1.4759	0.836898	-0.836898
aanat2	163.527	68.922	1.24667	0.00392113	171.834	218.157	100.589	59.3097	58.3188	89.1374	0.856995	1.57087	-0.240957	-0.8771	-0.892371	-0.417432	0.728968	-0.728968
aars1	7795.89	12251.1	-0.652129	1.57366e-05	7137.08	7419.42	8831.18	12737.4	13125.2	10890.7	-1.10249	-0.994646	-0.455416	1.03661	1.18471	0.331238	-0.85085	0.85085
aasdhppt	325.074	185.316	0.8079	0.0036566	307.09	366.366	301.766	235.469	144.082	176.398	0.610192	1.30716	0.547593	-0.231949	-1.30649	-0.926508	0.821649	-0.821649
aatf	2230.98	3407.21	-0.610973	0.000186025	1977.8	2245.98	2469.15	3689.6	3375.63	3156.4	-1.22978	-0.837759	-0.511531	1.27247	0.813529	0.493066	-0.85969	0.85969
aatka	37.4718	146.291	-1.97503	1.49578e-07	51.0399	23.5471	37.8283	180.585	126.929	131.36	-0.647147	-1.08278	-0.85649	1.40553	0.555338	0.625551	-0.862138	0.862138
abca1a	961.67	1761.89	-0.874356	4.83022e-05	1215.6	745.197	924.213	1719.98	1600.91	1964.78	-0.305856	-1.2901	-0.915539	0.749482	0.50034	1.26167	-0.837165	0.837165
abca2	267.061	139.545	0.933102	0.00320301	324.104	214.002	263.078	132.783	113.207	172.645	1.50273	0.133089	0.74359	-0.877255	-1.12077	-0.38138	0.793137	-0.793137
abca3b	1786.35	1147.68	0.63859	0.0257841	2185.36	1458.54	1715.17	1061.38	1387.07	994.585	1.62941	-0.0192355	0.562877	-0.920105	-0.181335	-1.07161	0.72435	-0.72435
abca4a	32.7721	70.9352	-1.11224	0.0392746	27.2213	36.7058	34.3893	77.8994	72.0409	62.8653	-1.1366	-0.69896	-0.805849	1.20181	0.93149	0.508105	-0.88047	0.88047
abcb6a	247.556	114.64	1.11296	0.0213695	304.538	250.708	187.422	104.456	147.512	91.9522	1.47388	0.83114	0.075506	-0.915108	-0.401014	-1.0644	0.793508	-0.793508
abcb7	1802.97	2578.49	-0.515884	1.11153e-06	1668.15	1905.24	1835.53	2691.95	2568.32	2475.2	-1.19543	-0.653087	-0.812552	1.14658	0.863747	0.650748	-0.887024	0.887024
abcb9	56.4306	19.9714	1.50309	0.00636739	51.8906	69.2562	48.145	20.3601	21.7266	17.8275	0.644545	1.46217	0.468195	-0.840004	-0.775662	-0.959245	0.858304	-0.858304
abcc10	1571.06	1156.51	0.441637	0.00149576	1703.03	1576.96	1433.17	1117.15	1093.19	1259.18	1.36171	0.85569	0.278534	-0.989964	-1.08612	-0.419851	0.831978	-0.831978
abcc13	31.5882	102.574	-1.69828	0.00114671	22.1173	37.3984	35.2491	87.6368	70.8974	149.188	-0.954532	-0.630132	-0.675759	0.436374	0.0810153	1.74303	-0.753474	0.753474
abcc2	226.998	859.077	-1.92062	0.0240016	491.685	99.0364	90.272	979.938	864.491	732.803	-0.133939	-1.15805	-1.18091	1.13953	0.838417	0.494948	-0.824298	0.824298
abcc3	2081.14	965.959	1.107	1.06263e-07	2409.08	1834.6	1999.74	964.005	920.523	1013.35	1.38476	0.486403	0.744643	-0.874992	-0.942987	-0.797826	0.871935	-0.871935
abcc4	664.725	1365.06	-1.03927	7.54592e-08	654.162	528.425	811.588	1380.94	1352.77	1361.46	-0.915443	-1.23453	-0.515933	0.928955	0.857453	0.879501	-0.888636	0.888636
abce1	11311.1	17741.4	-0.649368	1.93715e-05	10196.1	11337.2	12399.9	18464.8	18762.7	15996.9	-1.16511	-0.85806	-0.572127	1.05973	1.13987	0.395693	-0.8651	0.8651
abcf1	7793.9	14062.2	-0.851351	9.51109e-22	7684.91	8021.95	7674.84	14613.2	14168	13405.3	-0.938078	-0.840589	-0.940992	1.06594	0.937171	0.716553	-0.906553	0.906553
abcf2a	2390.75	5927.11	-1.30965	9.53241e-22	2489.05	2627.58	2055.62	6141.66	5720.96	5918.72	-0.85606	-0.78504	-1.07825	1.01644	0.800769	0.902149	-0.906451	0.906451
abcg2a	116.733	43.7066	1.41597	0.000333359	127.6	89.3406	133.259	50.4575	46.8838	33.7784	1.09889	0.211539	1.23014	-0.690279	-0.773166	-1.07712	0.846855	-0.846855
abcg4b	11.8833	121.863	-3.36945	6.81355e-13	16.1626	8.31075	11.1765	90.2924	122.355	152.941	-0.799058	-0.922783	-0.877626	0.369025	0.874247	1.35619	-0.866489	0.866489
abhd10a	471.055	315.709	0.58014	0.00699028	481.477	510.419	421.269	273.533	360.205	313.388	0.938036	1.24621	0.296946	-1.27615	-0.353271	-0.851771	0.827064	-0.827064
abhd11	184.068	76.7622	1.26754	0.000139689	195.653	214.694	141.856	60.195	90.337	79.7545	1.01653	1.31323	0.178272	-1.09416	-0.62449	-0.789386	0.836012	-0.836012
abhd15a	71.556	182.949	-1.35486	4.73308e-06	87.6185	72.0265	55.0229	211.568	174.956	162.324	-0.619698	-0.863487	-1.12935	1.3183	0.745872	0.548355	-0.870844	0.870844
abhd2b	34.5292	2.65566	3.66881	0.0405252	32.3253	36.0132	35.2491	7.96698	0	0	0.77406	0.981934	0.938859	-0.598909	-1.04797	-1.04797	0.898284	-0.898284
abhd4	177.72	65.3172	1.44515	0.00128655	214.368	200.151	118.643	60.195	66.3234	69.4333	1.33098	1.12718	-0.0412226	-0.879071	-0.791221	-0.74664	0.805644	-0.805644
abi2b	3940.85	2752.89	0.517243	5.18123e-06	4001.53	3942.76	3878.26	3018.6	2633.5	2606.56	0.980115	0.892126	0.795558	-0.491459	-1.06801	-1.10833	0.889266	-0.889266
abi3b	126.381	419.455	-1.73315	3.58333e-06	152.269	85.8777	140.996	402.775	407.088	448.502	-0.740756	-1.14838	-0.809968	0.797291	0.823773	1.07804	-0.899702	0.899702
ablim1b	2202.94	1582.98	0.476829	0.00660726	2455.02	1907.32	2246.48	1347.3	1659.23	1742.4	1.39119	0.0355389	0.875029	-1.35058	-0.578523	-0.372655	0.767254	-0.767254
ablim2	35.9302	104.638	-1.54295	0.0102873	56.9946	35.3207	15.4752	107.112	85.763	121.039	-0.320904	-0.844269	-1.32348	0.889285	0.373774	1.2256	-0.829552	0.829552
ablim3	185.047	118.372	0.644896	0.0437356	177.789	189.07	188.282	103.571	115.494	136.052	0.68312	0.978597	0.957956	-1.26093	-0.948612	-0.410132	0.873224	-0.873224
abraa	41.354	5.45143	2.91669	0.0123679	62.9492	35.3207	25.792	3.54088	3.43052	9.38288	1.7013	0.512716	0.102788	-0.854462	-0.85921	-0.603137	0.772269	-0.772269
abracl	3028.9	4759.46	-0.651814	0.00611816	2658.33	3187.17	3241.19	4714.68	5749.55	3814.14	-1.07766	-0.61651	-0.569403	0.71548	1.61789	-0.0697922	-0.754525	0.754525
abt1	982.056	1839.59	-0.905828	2.57367e-07	875.335	909.335	1161.5	1875.78	1869.63	1773.36	-1.11246	-1.04182	-0.517962	0.965926	0.953153	0.75316	-0.890747	0.890747
abtb1	457.764	286.089	0.678349	0.00439512	491.685	479.253	402.355	303.63	288.164	266.474	1.20255	1.07772	0.305545	-0.685796	-0.841106	-1.0589	0.861936	-0.861936
abtb2b	1440.99	1966.18	-0.448681	0.013221	1305.77	1376.81	1640.37	1866.04	1828.47	2204.04	-1.18713	-0.97513	-0.188639	0.484803	0.372668	1.49343	-0.783634	0.783634
acaa1	279.561	170.912	0.711276	0.00320784	294.33	295.032	249.323	153.143	173.813	185.781	1.10288	1.11407	0.384459	-1.15077	-0.820836	-0.6298	0.867136	-0.867136
acad11	811.18	590.005	0.459391	0.00857654	847.263	858.085	728.194	550.607	562.605	656.802	1.09	1.17043	0.205123	-1.11464	-1.02547	-0.325438	0.82185	-0.82185
acad8	898.948	638.202	0.495502	0.00143832	888.945	1004.91	802.991	603.72	654.086	656.802	0.763412	1.49887	0.21827	-1.04555	-0.726117	-0.708891	0.826852	-0.826852
acadl	506.681	304.089	0.737889	0.000113618	523.159	564.438	432.446	297.434	309.89	304.944	0.989997	1.33699	0.227468	-0.907428	-0.802721	-0.844302	0.851484	-0.851484
acadm	1671.6	1085.03	0.623882	0.000460642	1568.63	1797.2	1648.97	1049.87	1114.92	1090.29	0.576368	1.2686	0.819681	-0.994687	-0.797689	-0.872275	0.888217	-0.888217
acads	1401.55	1190.41	0.236185	0.0463444	1333.84	1470.31	1400.51	1150.79	1200.68	1219.77	0.301731	1.38933	0.833004	-1.15718	-0.759525	-0.607361	0.841355	-0.841355
acap3a	121.98	292.932	-1.26309	2.59836e-07	125.048	123.969	116.924	271.763	303.029	304.005	-0.87305	-0.884482	-0.959118	0.681273	1.01252	1.02286	-0.90555	0.90555
acat1	784.748	511.669	0.618795	0.00162158	776.657	894.098	683.488	500.149	569.466	465.391	0.768318	1.47079	0.211024	-0.885614	-0.470995	-1.09352	0.81671	-0.81671
acbd3	3072.81	4408.73	-0.52051	1.96071e-05	3097.27	3145.62	2975.54	4172.04	4719.25	4334.89	-0.85229	-0.788257	-1.01353	0.571207	1.29597	0.786896	-0.884691	0.884691
ACBD3	155.775	401.753	-1.36366	1.57774e-06	113.138	195.995	158.191	444.38	459.69	301.19	-1.11927	-0.559336	-0.81481	1.1192	1.22266	0.151553	-0.831137	0.831137
acbd5a	663.403	385.441	0.78293	0.00118421	544.426	631.617	814.167	434.643	387.649	334.031	0.112225	0.601386	1.62553	-0.503679	-0.767327	-1.06814	0.779713	-0.779713
ache	478.685	302.748	0.662817	3.87271e-05	453.405	495.182	487.469	282.385	319.038	306.82	0.639037	1.06491	0.986282	-1.10432	-0.730681	-0.855231	0.896744	-0.896744
acin1b	5253.01	6939.34	-0.401834	0.014586	5430.65	4870.79	5457.59	6691.38	6204.67	7921.97	-0.604931	-1.11381	-0.580446	0.541013	0.0986153	1.65956	-0.766396	0.766396
ackr3b	1710.94	2373.64	-0.472486	5.4098e-05	1813.62	1689.16	1630.05	2444.98	2339.61	2336.34	-0.618288	-0.954797	-1.11461	1.08877	0.80389	0.795031	-0.895897	0.895897
aco2	6004.28	8545.64	-0.50915	2.50604e-05	6007.4	6150.65	5854.78	8488.37	8592.31	8556.25	-0.908317	-0.805667	-1.01768	0.869516	0.943993	0.918155	-0.910555	0.910555
acot11b	229.401	31.0604	2.89076	4.07487e-11	254.349	304.035	129.82	23.0157	35.4487	34.7167	1.01197	1.41708	-0.00335171	-0.874155	-0.772785	-0.778754	0.808565	-0.808565
acot15	1187.1	512.623	1.21226	3.45012e-12	1102.46	1321.41	1137.43	451.462	516.865	569.541	0.667032	1.2452	0.759361	-1.05203	-0.879327	-0.740228	0.89053	-0.89053
acot17	54.5956	294.598	-2.43494	9.3885e-19	55.2932	49.1719	59.3216	292.123	280.159	311.512	-0.904674	-0.951091	-0.874127	0.891195	0.800476	1.03822	-0.909964	0.909964
acot18	359.868	179.297	1.00469	0.000158432	334.311	434.929	310.364	203.601	163.521	170.768	0.598117	1.52786	0.376831	-0.609694	-0.980038	-0.913074	0.834269	-0.834269
acot8	103.33	49.4786	1.06758	0.0110284	108.885	114.273	86.833	53.1132	60.6058	34.7167	1.01426	1.1825	0.325648	-0.727304	-0.493335	-1.30176	0.840801	-0.840801
acox1	279.094	437.944	-0.647585	0.00473237	289.226	333.123	214.933	392.152	445.967	475.712	-0.703011	-0.25766	-1.45675	0.341228	0.88721	1.18898	-0.805808	0.805808
acox3	124.716	30.8453	2.02792	7.35942e-07	130.152	125.354	118.643	23.0157	42.3097	27.2104	1.00824	0.915869	0.786676	-1.05433	-0.682882	-0.973573	0.903594	-0.903594
acp1	1237.94	1545.84	-0.319298	0.012648	1135.64	1350.5	1227.7	1501.33	1628.35	1507.83	-1.36711	-0.22084	-0.875968	0.58387	1.26152	0.618526	-0.821306	0.821306
acp2	1064.48	626.27	0.766517	0.000451172	960.401	1216.83	1016.2	567.426	698.682	612.702	0.445514	1.43871	0.661648	-1.07654	-0.568161	-0.901175	0.848624	-0.848624
acsbg2	1609.18	2795.39	-0.796765	0.000498643	1578.83	1414.91	1833.81	2830.05	3186.95	2369.18	-0.875426	-1.10561	-0.5174	0.881473	1.38262	0.234339	-0.832812	0.832812
acsf2	1166.19	483.085	1.27125	2.69317e-07	1097.36	1243.15	1158.06	446.151	444.824	558.281	0.719104	1.10352	0.879162	-0.997985	-1.00148	-0.702322	0.900597	-0.900597
acsl1a	523.105	1031.23	-0.979943	0.000106641	415.125	461.247	692.945	983.479	941.106	1169.11	-1.19229	-1.0404	-0.277365	0.679427	0.539882	1.29074	-0.836682	0.836682
acsl1b	1749.2	3264.57	-0.900476	0.00803162	2785.93	1110.18	1351.5	3036.3	3057.74	3699.67	0.269257	-1.34773	-1.11487	0.510852	0.531533	1.15096	-0.731113	0.731113
acsl3b	2472.28	3952.85	-0.677349	3.66021e-16	2580.07	2358.18	2478.61	3913.56	3955.39	3989.6	-0.776708	-1.04919	-0.901298	0.860816	0.912185	0.954198	-0.909066	0.909066
acsl4a	483.803	2166.82	-2.16251	1.28775e-39	509.549	514.574	427.287	2293.6	2182.95	2023.89	-0.880645	-0.87522	-0.969449	1.04531	0.92586	0.754142	-0.908438	0.908438
acsl4b	1946.09	1228.75	0.663208	0.000179049	1798.31	1930.17	2109.78	1246.39	1193.82	1246.05	0.519932	0.845039	1.28787	-0.840795	-0.970402	-0.841641	0.88428	-0.88428
acsm3	776.419	384.338	1.01521	0.00115554	855.769	833.845	639.641	328.417	417.38	407.217	1.19931	1.10384	0.258088	-1.09728	-0.709849	-0.754108	0.853745	-0.853745
acss2l	30.1739	108.132	-1.84884	0.00110961	52.7413	18.0066	19.7739	132.783	74.3279	117.286	-0.339043	-1.0566	-1.0201	1.31449	0.106903	0.994348	-0.805247	0.805247
acss3	175.957	375.532	-1.09473	8.11691e-10	193.101	173.141	161.63	384.185	356.774	385.636	-0.749565	-0.930604	-1.03501	0.983544	0.734926	0.996704	-0.905058	0.905058
acta1a	7064.98	19933.3	-1.49642	9.49722e-09	4728.85	7150.02	9316.07	22898	21645.4	15256.6	-1.14663	-0.830089	-0.546898	1.22881	1.06505	0.229765	-0.841207	0.841207
ACTC1	298.088	1248.41	-2.06643	0.00221422	204.16	286.028	404.075	1866.04	1086.33	792.853	-0.902034	-0.772268	-0.585159	1.73214	0.496252	0.0310749	-0.753154	0.753154
actc1a	57.5948	109.818	-0.929512	0.0123289	53.5919	54.7124	64.48	116.849	133.79	78.8162	-0.888195	-0.855146	-0.567065	0.977492	1.47715	-0.144237	-0.770136	0.770136
actc1a	26102	39796.6	-0.608478	0.00784133	21798.3	25270.2	31237.5	42881.8	44826.6	31681.3	-1.20585	-0.8304	-0.185106	1.07408	1.28439	-0.137119	-0.740451	0.740451
actc1c	1003.03	117.238	3.09702	1.56562e-21	800.476	1065.16	1143.44	140.75	124.642	86.3225	0.482018	1.01286	1.16986	-0.84109	-0.873395	-0.950246	0.888243	-0.888243
actn1	3632.99	5819.68	-0.680072	5.02165e-06	4219.3	3275.13	3404.54	5768.98	5201.81	6488.26	-0.388245	-1.11121	-1.01212	0.798365	0.364077	1.34913	-0.837191	0.837191
actn2b	49.9977	139.701	-1.48824	0.00540344	47.6373	31.8579	70.4981	155.799	86.9065	176.398	-0.80454	-1.07344	-0.414969	1.03863	-0.135355	1.38967	-0.764315	0.764315
actr2a	6490.38	8405.46	-0.37293	0.00354201	6852.11	6340.41	6278.63	8192.71	9098.88	7924.78	-0.524314	-0.974611	-1.02898	0.655417	1.45285	0.419639	-0.842634	0.842634
acvrl1	221.852	479.181	-1.11055	1.03237e-06	199.056	225.775	240.725	453.233	491.708	492.601	-1.06447	-0.876683	-0.771615	0.721893	0.992298	0.998577	-0.904256	0.904256
acy1	711.008	374.711	0.925597	3.42854e-05	774.956	777.748	580.32	342.58	412.806	368.747	1.16696	1.181	0.188347	-1.00699	-0.653899	-0.875421	0.845436	-0.845436
acyp1	176.105	100.875	0.802091	0.0230206	189.698	157.212	181.404	107.112	96.0545	99.4585	1.19882	0.438291	1.00464	-0.734578	-0.99343	-0.913741	0.880583	-0.880583
ada2a	1793.64	1321.5	0.441271	0.00738389	1536.3	1831.14	2013.49	1161.41	1408.8	1394.3	-0.0680248	0.874853	1.45804	-1.26693	-0.475775	-0.522158	0.754955	-0.754955
adad1	83.306	24.9947	1.73279	0.000516791	80.8132	111.503	57.6021	24.7862	18.2961	31.9018	0.73084	1.57205	0.0946148	-0.804883	-0.982777	-0.60984	0.799167	-0.799167
adam12	71.3197	260.88	-1.8753	3.30893e-06	75.7092	50.5571	87.6928	278.844	203.544	300.252	-0.826678	-1.05671	-0.717081	1.03112	0.34245	1.2269	-0.866823	0.866823
adam15	131.84	60.989	1.10727	0.0205145	182.042	87.9554	125.521	65.5063	48.0273	69.4333	1.72815	-0.170717	0.587434	-0.623787	-0.976549	-0.544531	0.714956	-0.714956
adam17a	4863.25	3583.37	0.440523	0.00578264	5263.07	5052.94	4273.73	3810.87	3412.22	3527.03	1.32376	1.05624	0.0641967	-0.525094	-1.03263	-0.886473	0.814733	-0.814733
adam8a	781.612	2337.57	-1.58073	2.26284e-20	695.844	726.498	922.494	2083.81	2436.81	2492.09	-0.996059	-0.960709	-0.734691	0.604517	1.0116	1.07535	-0.897153	0.897153
adam9	889.59	579.688	0.617446	0.00469157	1040.36	808.22	820.185	543.525	560.318	635.221	1.59807	0.38462	0.447163	-0.998979	-0.911199	-0.519671	0.809949	-0.809949
adamts1	125.732	190.286	-0.600785	0.0459937	124.197	109.425	143.575	168.192	168.095	234.572	-0.76455	-1.09857	-0.326376	0.230239	0.22806	1.7312	-0.729833	0.729833
adamts12	197.211	388.516	-0.980099	0.0132095	249.245	155.827	186.562	348.777	274.442	542.331	-0.312071	-0.980433	-0.760536	0.400029	-0.131802	1.78481	-0.684347	0.684347
adamts14	77.6595	9.8492	2.96084	0.00142928	92.7225	67.1786	73.0773	7.96698	0	21.5806	1.26492	0.605083	0.757456	-0.924441	-1.13024	-0.57278	0.87582	-0.87582
adamts15a	3.71836	123.538	-5.05999	4.1035e-20	4.25333	3.46281	3.43893	147.832	112.064	110.718	-0.886651	-0.898456	-0.898813	1.25742	0.723295	0.7032	-0.89464	0.89464
adamts16	394.91	106.607	1.8875	0.00130864	486.581	380.909	317.241	151.373	81.189	87.2608	1.3977	0.771393	0.394038	-0.589057	-1.00503	-0.969044	0.854377	-0.854377
adamts18	2896.27	4978.74	-0.781768	0.00749317	2437.16	2245.29	4006.36	4506.65	4467.68	5961.88	-1.07045	-1.20734	0.0491244	0.406071	0.378264	1.44433	-0.742888	0.742888
adamts3	153.083	232.528	-0.605134	0.0481621	165.029	152.364	141.856	284.156	196.683	216.745	-0.526128	-0.766031	-0.965066	1.73032	0.0734512	0.453448	-0.752408	0.752408
adamts5	18.1446	63.6927	-1.81778	0.0140035	30.624	11.7736	12.0363	45.1462	44.5967	101.335	-0.311214	-0.88107	-0.873129	0.127802	0.111191	1.82642	-0.688471	0.688471
adamts6	25.8117	182.297	-2.81967	6.35474e-20	28.072	27.0099	22.3531	189.437	156.66	200.794	-0.873876	-0.886091	-0.93965	0.98199	0.605024	1.1126	-0.899872	0.899872
adamts9	282.349	749.432	-1.40975	0.00974653	479.775	74.1042	293.169	768.371	639.22	840.706	-0.123075	-1.50552	-0.758994	0.860403	0.420282	1.10691	-0.795865	0.795865
adamtsl3	8.34008	38.2547	-2.20168	0.00120803	11.9093	6.23306	6.87786	32.7531	49.1708	32.8401	-0.648813	-0.972207	-0.935471	0.538725	1.47409	0.543678	-0.852164	0.852164
adamtsl5	52.0145	156.811	-1.59321	0.00151111	53.5919	45.7091	56.7424	131.013	155.517	183.904	-0.848444	-0.980046	-0.795848	0.444075	0.853169	1.32709	-0.874779	0.874779
adap2	159.503	39.007	2.02453	0.000700455	186.296	210.539	81.6746	55.7689	17.1526	44.0995	1.08897	1.39228	-0.21995	-0.54406	-1.02719	-0.690056	0.753769	-0.753769
adar	3491.29	5672.53	-0.700651	2.43677e-08	3821.19	2977.33	3675.36	5799.08	5460.24	5758.27	-0.61654	-1.30046	-0.734731	0.986471	0.711859	0.953403	-0.883911	0.883911
adarb1a	538.473	273.972	0.974778	0.00103269	676.279	443.933	495.206	211.568	274.442	335.907	1.59984	0.223398	0.527147	-1.15315	-0.78068	-0.416553	0.783461	-0.783461
adarb2	140.288	229.603	-0.709461	0.0291534	120.794	177.989	122.082	287.696	201.257	199.855	-1.03627	-0.112382	-1.01547	1.65979	0.263488	0.240844	-0.721374	0.721374
adcy1b	177.856	13.8484	3.68914	5.54629e-16	214.368	134.357	184.843	8.8522	14.8656	17.8275	1.26824	0.412043	0.95229	-0.930989	-0.866639	-0.834944	0.877524	-0.877524
adcy2a	15.535	2.06551	2.84802	0.0405252	21.2666	9.00331	16.3349	6.19654	0	0	1.44163	0.023484	0.87132	-0.301094	-1.01767	-1.01767	0.778811	-0.778811
adcy3a	239.746	152.913	0.645916	0.0483902	300.285	187.684	231.268	154.913	134.934	168.892	1.71647	-0.142743	0.576894	-0.683843	-1.01374	-0.453038	0.716873	-0.716873
adcy5	230.037	111.193	1.04821	0.00671456	306.24	186.992	196.879	115.079	114.351	104.15	1.75034	0.211357	0.338956	-0.716737	-0.726132	-0.857779	0.766883	-0.766883
adcy6b	641.91	468.666	0.452931	0.0185173	739.228	608.762	577.741	509.887	455.116	440.995	1.64711	0.47884	0.201052	-0.406551	-0.897003	-1.02344	0.775666	-0.775666
adcy7	814.063	1951.86	-1.26223	5.2212e-11	918.719	701.566	821.905	1991.74	1929.1	1934.75	-0.739987	-1.08612	-0.894304	0.970373	0.870512	0.879526	-0.906804	0.906804
adcy9	772.445	405.653	0.927955	0.000363394	956.999	707.799	652.537	406.316	339.621	471.021	1.60417	0.51772	0.276794	-0.796669	-1.08744	-0.514573	0.799561	-0.799561
add3b	477.576	225.109	1.0834	1.67701e-08	447.45	477.176	508.102	218.649	202.401	254.276	0.6835	0.894903	1.11485	-0.943688	-1.05925	-0.690317	0.897751	-0.897751
adgra2	27.9346	75.0301	-1.43261	0.00363595	39.9813	21.4694	22.3531	82.3255	58.3188	84.4459	-0.408353	-1.06563	-1.03425	1.09511	0.242734	1.1704	-0.836079	0.836079
adgrb1a	46.1926	129.948	-1.49395	5.36837e-07	47.6373	47.0942	43.8464	146.947	114.351	128.545	-0.859498	-0.871041	-0.940082	1.25156	0.558657	0.860403	-0.890207	0.890207
adgrb3	185.84	60.7479	1.61116	6.0849e-06	160.776	208.461	188.282	53.1132	50.3143	78.8162	0.528899	1.20178	0.917026	-0.990299	-1.02979	-0.62761	0.882567	-0.882567
adgrd1	89.2287	11.6973	2.91687	1.70773e-06	123.346	85.8777	58.4618	17.7044	8.00454	9.38288	1.54038	0.748487	0.169055	-0.692349	-0.897354	-0.868223	0.819309	-0.819309
adgrd2	142.301	598.909	-2.07684	6.35474e-20	190.549	114.273	122.082	634.703	540.879	621.147	-0.710181	-1.01103	-0.98023	1.04166	0.671595	0.98819	-0.900481	0.900481
adgre5b.3	499.2	355.681	0.488227	0.0172286	574.199	455.706	467.695	365.596	353.343	348.105	1.64977	0.317743	0.452512	-0.695222	-0.832956	-0.891845	0.806674	-0.806674
adgre5b.3	1773.1	1039.06	0.770871	9.82584e-06	1911.45	1653.15	1754.72	1001.18	1036.02	1079.97	1.22915	0.600919	0.847954	-0.984791	-0.900069	-0.793167	0.892676	-0.892676
adgre9	328.177	136.448	1.26513	1.8358e-05	323.253	270.099	391.179	133.668	134.934	140.743	0.813168	0.337881	1.42055	-0.882058	-0.870742	-0.818795	0.857198	-0.857198
adgrf6	352.148	218.749	0.686282	0.00498836	367.487	319.271	369.685	192.093	212.692	251.461	1.05676	0.43568	1.08507	-1.20253	-0.937186	-0.437794	0.85917	-0.85917
adgrf7	95.9925	29.6432	1.69482	0.0265484	92.7225	88.648	106.607	23.0157	27.4442	38.4698	0.804581	0.694957	1.17814	-1.07087	-0.951724	-0.655081	0.892559	-0.892559
adgrg6	16.7107	74.3933	-2.13924	7.83504e-05	8.50665	27.0099	14.6155	77.0141	72.0409	74.1248	-1.15081	-0.576008	-0.961043	0.977372	0.822878	0.887613	-0.895955	0.895955
adgrl3.1	278.418	89.3312	1.63875	2.42396e-06	378.546	227.16	229.549	97.3742	88.05	82.5694	1.65975	0.36905	0.389412	-0.737496	-0.816994	-0.863721	0.80607	-0.80607
adgrv1	2583.52	1255.21	1.04101	0.00036676	2173.45	2596.42	2980.69	1188.85	931.958	1644.82	0.315963	0.841935	1.3198	-0.908417	-1.22787	-0.341406	0.825898	-0.825898
adh8a	125.572	20.7439	2.6172	6.71597e-08	119.944	132.972	123.802	15.934	33.1617	13.136	0.806929	1.03163	0.873465	-0.986967	-0.689834	-1.03522	0.904008	-0.904008
adhfe1	249.697	60.6659	2.04422	3.87263e-08	250.946	326.197	171.947	51.3428	64.0364	66.6185	0.835864	1.49267	0.146333	-0.906331	-0.795538	-0.773001	0.824957	-0.824957
adipoqa	0	17.1631	-6.8736	0.0010609	0	0	0	32.7531	10.2916	8.44459	-0.675007	-0.675007	-0.675007	1.90129	0.134506	-0.0107726	-0.675007	0.675007
adkb	1719.67	2785.83	-0.695727	4.98658e-05	1495.47	1776.42	1887.11	2923.88	3053.16	2380.44	-1.18515	-0.745454	-0.572221	1.05033	1.25266	0.199835	-0.834275	0.834275
adm2a	10.2377	82.5889	-3.01618	6.9768e-06	11.0586	7.61819	12.0363	61.0802	120.068	66.6185	-0.79114	-0.868128	-0.769264	0.328204	1.64819	0.452135	-0.809511	0.809511
adma	20.1334	64.223	-1.6611	0.00261004	15.312	30.4727	14.6155	55.7689	67.4669	69.4333	-1.06438	-0.463745	-1.09198	0.538432	1.00188	1.07979	-0.873368	0.873368
admp	111.848	435.274	-1.96131	9.26563e-09	73.1572	99.0364	163.349	335.498	460.833	509.49	-1.06412	-0.926705	-0.585211	0.328882	0.994395	1.25276	-0.858679	0.858679
adnp2b	3878.27	4743.29	-0.290685	0.0325878	3895.2	3806.32	3933.28	4677.5	4389.92	5162.46	-0.775526	-0.941373	-0.704461	0.684343	0.147685	1.58933	-0.80712	0.80712
adnpa	6391.57	7649.56	-0.259184	0.00715189	6022.71	6529.48	6622.52	7816.49	7614.61	7517.56	-1.37619	-0.677282	-0.548959	1.09771	0.819282	0.685442	-0.867478	0.867478
adoa	1897.11	1033.93	0.876813	2.89523e-11	1909.74	2088.77	1692.81	982.594	1111.49	1007.72	0.904667	1.26925	0.462886	-0.983491	-0.720996	-0.932319	0.878935	-0.878935
adob	530.74	745.989	-0.490449	0.00639943	518.055	550.587	523.577	795.813	794.737	647.419	-0.924476	-0.674496	-0.882043	1.20985	1.20159	0.069573	-0.827005	0.827005
adora2aa	376.413	725.468	-0.947218	0.011725	266.258	271.484	591.496	811.747	843.908	520.75	-1.13322	-1.11242	0.161438	1.03818	1.1662	-0.120178	-0.694733	0.694733
adora2b	7.38755	39.9902	-2.4525	0.0273582	17.864	0	4.29867	53.9984	43.4532	22.5189	-0.272672	-1.10891	-0.907683	1.41883	0.925199	-0.0547672	-0.763088	0.763088
adpgk2	782.728	1090.55	-0.479575	0.00874759	863.425	648.238	836.52	1164.06	1088.62	1018.98	-0.385711	-1.51935	-0.527451	1.1981	0.800635	0.433777	-0.810836	0.810836
adprm	74.4367	232.512	-1.64186	0.000136889	65.5012	69.2562	88.5525	216.879	346.482	134.175	-0.798493	-0.764411	-0.589267	0.575494	1.75185	-0.17517	-0.71739	0.71739
adra1d	7.12817	60.4248	-3.10848	0.000409936	10.208	0	11.1765	76.1289	52.6013	52.5441	-0.768114	-1.1008	-0.736549	1.3803	0.613514	0.611652	-0.868488	0.868488
adra2c	29.2097	67.9272	-1.20998	0.0354199	30.624	38.0909	18.9141	55.7689	82.3325	65.6802	-0.758858	-0.443085	-1.25406	0.304501	1.42786	0.723643	-0.818667	0.818667
adra2da	64.241	175.72	-1.44973	1.02077e-06	49.3386	72.0265	71.3578	180.585	169.239	177.336	-1.14467	-0.777038	-0.787873	0.982021	0.798174	0.929384	-0.903193	0.903193
adrb1	5.09552	44.209	-3.11778	2.92155e-06	4.25333	4.15537	6.87786	29.2123	74.3279	29.0869	-0.753936	-0.757556	-0.656934	0.168535	1.83599	0.163903	-0.722809	0.722809
adrb2a	20.5386	100.232	-2.27704	5.54879e-08	11.0586	25.6248	24.9323	89.4072	121.212	90.0757	-1.08563	-0.765044	-0.780287	0.638754	1.33874	0.653466	-0.876988	0.876988
adssl	7163.26	9228.22	-0.365403	0.00851758	6657.31	6933.24	7899.23	9315.17	9890.19	8479.31	-1.19743	-0.982658	-0.23079	0.871301	1.31886	0.220715	-0.803626	0.803626
aebp1	1450.51	2140.01	-0.561398	0.00371992	1472.5	1389.97	1489.06	1982.89	1892.5	2544.64	-0.733385	-0.92091	-0.695766	0.426344	0.220957	1.70276	-0.783353	0.783353
afap1	388.113	752.149	-0.955467	0.000891408	459.359	349.051	355.929	809.976	635.79	810.681	-0.520188	-1.0382	-1.0059	1.12632	0.308334	1.12963	-0.85476	0.85476
afap1l1a	1219.42	442.346	1.46305	1.56215e-11	1385.73	1160.04	1112.49	389.497	440.25	497.293	1.2701	0.753471	0.64463	-1.01038	-0.8942	-0.763624	0.889401	-0.889401
afap1l2	46.9942	313.8	-2.73722	1.55379e-07	34.8773	51.9422	54.1632	305.401	490.564	145.435	-0.797052	-0.703583	-0.691418	0.68468	1.69887	-0.191499	-0.730684	0.730684
afdna	1360.84	2315.38	-0.767435	0.000107205	1651.14	1054.08	1377.29	2355.57	2193.25	2397.33	-0.333805	-1.39977	-0.822724	0.923854	0.634046	0.998404	-0.852101	0.852101
aff3	1347.62	2128.52	-0.659474	0.00571143	1565.22	1428.76	1048.87	2142.23	1894.79	2348.54	-0.358676	-0.641866	-1.43017	0.838695	0.325218	1.2668	-0.810238	0.810238
afp4	1008.85	5709.77	-2.50082	0.0191634	2492.45	180.759	353.35	5367.09	5891.34	5870.87	-0.320223	-1.17417	-1.11042	0.741684	0.935347	0.927783	-0.868271	0.868271
agap1	1276.79	1833.11	-0.52222	0.00373887	1407	1090.79	1332.59	1891.72	1886.79	1720.82	-0.451104	-1.41526	-0.677997	1.02682	1.01179	0.505752	-0.848121	0.848121
agbl5	1712.01	984.413	0.798502	3.85372e-11	1720.9	1633.75	1781.37	899.383	998.281	1055.57	0.921641	0.706144	1.07118	-1.10993	-0.865361	-0.723677	0.899656	-0.899656
agk	1642.7	2309.9	-0.491816	0.000167664	1491.22	1696.78	1740.1	2429.04	2241.27	2259.4	-1.27428	-0.734286	-0.620484	1.18932	0.696059	0.743673	-0.876351	0.876351
agmo	95.298	41.1056	1.21205	0.0333392	91.0212	108.04	86.833	26.5566	32.0182	64.7419	0.687378	1.20002	0.56122	-1.25446	-1.08994	-0.104221	0.816206	-0.816206
agpat3	1736.98	2254.65	-0.376288	0.0181106	1863.81	1673.23	1673.9	2356.46	2380.78	2026.7	-0.415641	-1.01571	-1.0136	1.13555	1.21214	0.097261	-0.814982	0.814982
agpat4	334.053	585.759	-0.808643	0.01609	338.565	381.602	281.992	549.722	768.436	439.119	-0.686523	-0.443028	-1.0066	0.508158	1.7456	-0.117609	-0.712049	0.712049
agpat5	2505.59	3509.4	-0.485818	0.00801181	2525.63	2701.69	2289.47	3572.75	3758.71	3196.75	-0.811981	-0.515309	-1.20992	0.95248	1.26583	0.318898	-0.845736	0.845736
agpat9l	49.8919	389.586	-2.97022	8.71099e-09	102.08	20.0843	27.5115	407.201	405.945	355.611	-0.621963	-1.0554	-1.01614	0.990955	0.984313	0.718242	-0.897837	0.897837
agtr2	3.04091	18.2009	-2.59781	0.0437338	0	1.38512	7.7376	15.0487	21.7266	17.8275	-1.18554	-1.03093	-0.321846	0.494246	1.23965	0.804416	-0.846104	0.846104
agtrap	45.6818	166.647	-1.87124	2.97523e-12	56.9946	38.7835	41.2672	169.962	176.1	153.879	-0.734495	-1.00653	-0.969429	0.953005	1.04469	0.712759	-0.903485	0.903485
ahctf1	3645.99	6057.41	-0.73275	9.82481e-06	4034.71	3061.13	3842.15	6458.56	5296.72	6416.95	-0.574186	-1.25842	-0.709517	1.1293	0.31276	1.10006	-0.847374	0.847374
ahcy	3151.9	6849.98	-1.11987	0.000526538	3366.08	3112.38	2977.26	8548.57	7485.39	4515.98	-0.675031	-0.779786	-0.835577	1.46481	1.02583	-0.20024	-0.763465	0.763465
ahcyl2a	2.27449	28.5774	-3.67721	0.0149532	5.10399	0	1.71947	27.4418	32.0182	26.2721	-0.705694	-1.05465	-0.937089	0.821508	1.13439	0.741534	-0.899143	0.899143
ahdc1	164.417	27.8449	2.5566	1.10809e-06	205.861	184.222	103.168	23.0157	18.2961	42.223	1.32755	1.06575	0.0851364	-0.884568	-0.941668	-0.652194	0.826143	-0.826143
ahi1	2229.59	1432.51	0.637832	0.00310173	2141.98	2195.42	2351.37	1378.29	1224.7	1694.55	0.665481	0.779877	1.11365	-0.969058	-1.2978	-0.292158	0.853004	-0.853004
ahnak	11905.5	17328.7	-0.541647	0.00480501	13212.5	9572.6	12931.2	18827.7	15361.9	17796.5	-0.410081	-1.47282	-0.492209	1.22937	0.217452	0.928287	-0.791704	0.791704
ahr1b	10.56	0	5.86615	0.0336143	14.4613	3.46281	13.7557	0	0	0	1.31681	-0.260622	1.21561	-0.757268	-0.757268	-0.757268	0.757268	-0.757268
ahr2	738.821	477.754	0.629249	0.00719292	922.972	689.1	604.392	462.97	507.717	462.576	1.77004	0.454551	-0.0219114	-0.817384	-0.565692	-0.819601	0.734226	-0.734226
ahrra	39.2939	1.14351	5.23396	0.000298168	46.7866	36.7058	34.3893	0	3.43052	0	1.24472	0.772432	0.663903	-0.94726	-0.786538	-0.94726	0.893686	-0.893686
ahsa1a	588.631	358.605	0.715178	0.0421686	512.951	643.391	609.551	231.042	325.899	518.873	0.242485	1.04663	0.838009	-1.49545	-0.910667	0.278994	0.70904	-0.70904
aif1l	7426.18	5734.89	0.372959	0.0166789	7719.79	7931.92	6626.82	5398.07	5825.02	5981.59	1.0908	1.29391	0.0443189	-1.13218	-0.723382	-0.573476	0.809678	-0.809678
aimp1b	904.567	124.589	2.86204	6.43821e-29	951.895	1053.39	708.42	113.308	133.79	126.669	0.990008	1.21977	0.438824	-0.908406	-0.862038	-0.87816	0.882868	-0.882868
aip	4420.73	3262.41	0.43866	0.00150837	4127.43	5075.1	4059.66	3031.88	3265.85	3489.49	0.384624	1.65971	0.293441	-1.08944	-0.774622	-0.473716	0.779258	-0.779258
aipl1	213.508	609.526	-1.51353	8.84033e-09	148.016	207.076	285.431	617.884	655.229	555.467	-1.17881	-0.914597	-0.564063	0.923211	1.09028	0.64398	-0.885824	0.885824
ajuba	3986.36	3369.83	0.242266	0.0253503	3930.92	3960.76	4067.4	3522.29	3337.9	3249.29	0.718417	0.803208	1.1062	-0.442716	-0.966673	-1.21844	0.875943	-0.875943
ak3	1530.07	3394.5	-1.14977	2.39277e-14	1733.66	1397.59	1458.97	3048.7	3497.99	3636.8	-0.696802	-1.01819	-0.959493	0.5608	0.990464	1.12322	-0.891494	0.891494
ak8	509.412	290.487	0.811413	0.000297878	473.821	628.847	425.568	275.303	279.016	317.141	0.534441	1.65602	0.185344	-0.901783	-0.874926	-0.599095	0.791935	-0.791935
ak9	523.945	196.077	1.41659	2.47855e-06	521.458	542.276	508.102	179.7	158.947	249.585	0.885121	0.999258	0.8119	-0.988549	-1.10232	-0.605408	0.89876	-0.89876
akap11	869.268	459.223	0.919619	4.53448e-05	1037.81	740.349	829.642	434.643	418.523	524.503	1.51172	0.307972	0.669317	-0.929139	-0.994371	-0.5655	0.82967	-0.82967
akap13	788.992	1465.71	-0.894489	0.00297522	1036.11	498.645	832.222	1471.24	1230.41	1695.49	-0.21017	-1.44819	-0.679817	0.792117	0.237395	1.30867	-0.779393	0.779393
akap1a	163.185	5.84793	4.80135	7.10915e-19	133.554	209.846	146.155	6.19654	5.71753	5.62973	0.545014	1.39293	0.685054	-0.870459	-0.875783	-0.876759	0.874333	-0.874333
akap1b	5289	6627.29	-0.325726	0.000292762	5511.46	4993.38	5362.15	6684.3	6402.49	6795.08	-0.585443	-1.26447	-0.78113	0.951728	0.582383	1.09693	-0.877014	0.877014
akip1	431.066	260.132	0.727527	7.90756e-06	432.989	443.24	416.971	267.336	244.71	268.35	0.925955	1.03458	0.756231	-0.829255	-1.069	-0.818511	0.905587	-0.905587
akirin2	6255.73	8562.64	-0.452807	0.042103	5521.67	6327.25	6918.27	8771.64	9791.85	7124.42	-1.18955	-0.681858	-0.309384	0.858653	1.50161	-0.179463	-0.726932	0.726932
akna	552.953	294.524	0.907933	0.000478224	637.999	575.519	445.342	303.63	261.863	318.08	1.37615	0.974856	0.138751	-0.771433	-1.0397	-0.678628	0.829919	-0.829919
akr1a1b	1463.47	767.816	0.931217	0.0014936	1313.43	1446.07	1630.91	839.189	975.411	488.848	0.465466	0.777629	1.21264	-0.65061	-0.330023	-1.4751	0.818579	-0.818579
akr1b1.1	181.019	569.894	-1.65276	8.08125e-14	170.984	196.688	175.386	459.429	603.771	646.481	-0.921031	-0.805249	-0.901204	0.378249	1.02843	1.22081	-0.875828	0.875828
akt1	177.372	88.9078	0.993291	0.00347194	216.069	150.979	165.069	91.1777	78.9019	96.6437	1.55343	0.334155	0.598092	-0.78604	-1.01599	-0.68365	0.82856	-0.82856
akt2l	578.521	224.994	1.36542	4.16015e-09	586.959	598.374	550.229	210.682	271.011	193.287	0.944943	1.00318	0.757538	-0.974908	-0.667097	-1.06366	0.901889	-0.901889
akt3a	443.968	70.0085	2.66647	8.79536e-24	487.431	405.149	439.324	78.7846	77.7584	53.4824	1.11494	0.716839	0.882184	-0.862194	-0.867158	-0.984612	0.904654	-0.904654
akt3b	407.976	265.701	0.618543	0.0495364	492.535	389.22	342.174	219.535	253.858	323.709	1.59186	0.535555	0.0545473	-1.19933	-0.848398	-0.134234	0.72732	-0.72732
AL590134.1	55.1339	15.6059	1.82009	0.00616047	56.1439	60.2529	49.0048	7.96698	12.5786	26.2721	0.912799	1.09335	0.59911	-1.20407	-1.00144	-0.399752	0.868419	-0.868419
AL590149.1	376.799	201.462	0.901913	0.000215964	354.727	351.822	423.848	202.715	188.679	212.991	0.657699	0.628565	1.35073	-0.86643	-1.00717	-0.763398	0.878998	-0.878998
AL590151.1	67.3757	151.71	-1.17561	0.00175394	65.5012	64.4083	72.2176	182.355	92.624	180.151	-0.779935	-0.79929	-0.660996	1.28943	-0.299618	1.2504	-0.74674	0.74674
AL645691.1	88.4193	42.1153	1.06446	0.0499845	86.7679	101.114	77.376	69.9324	32.0182	24.3955	0.701893	1.17023	0.395291	0.152292	-1.08543	-1.33428	0.755805	-0.755805
AL831726.1	34.0872	8.08799	2.06901	0.00893846	35.7279	23.5471	42.9867	7.08176	6.86104	10.3212	0.939397	0.157815	1.40515	-0.898686	-0.912849	-0.690829	0.834121	-0.834121
AL831745.1	254.684	98.7791	1.36404	0.0159298	229.68	268.714	265.658	95.6038	57.1753	143.558	0.583663	1.01395	0.980256	-0.894292	-1.3179	-0.365679	0.85929	-0.85929
AL844141.1	226.785	133.572	0.767286	0.00187791	235.634	234.086	210.635	118.619	149.799	132.299	1.05125	1.0219	0.577341	-1.16696	-0.575892	-0.907646	0.883498	-0.883498
AL845330.1	2.8556	24.3477	-3.08205	0.00313432	5.10399	3.46281	0	23.9009	22.8701	26.2721	-0.711841	-0.849321	-1.1394	0.86276	0.77641	1.06139	-0.900186	0.900186
AL928650.3	73.2721	23.7003	1.6374	0.0254136	95.2745	82.4149	42.1269	8.8522	33.1617	29.0869	1.40274	1.0172	-0.190655	-1.18825	-0.459437	-0.5816	0.743095	-0.743095
AL928650.4	44.2117	6.26072	2.84356	0.00506521	87.6185	20.0843	24.9323	2.65566	11.4351	4.69144	1.96474	-0.162259	-0.00957304	-0.711176	-0.434668	-0.647059	0.597634	-0.597634
AL928824.1	1998.84	3153.53	-0.657876	0.0143712	1343.2	1985.58	2667.75	2900.87	2918.23	3641.5	-1.53293	-0.734286	0.11384	0.403663	0.425249	1.32446	-0.717792	0.717792
AL929210.1	36.5827	0.88522	5.28406	0.000536382	39.1306	42.2463	28.3712	2.65566	0	0	1.01423	1.16916	0.479213	-0.799497	-0.93155	-0.93155	0.887533	-0.887533
AL929222.2	43.2475	7.46246	2.53407	0.000962929	40.8319	51.9422	36.9685	7.08176	6.86104	8.44459	0.765624	1.31523	0.574506	-0.903955	-0.914873	-0.836537	0.885122	-0.885122
AL929243.1	84.6015	37.4314	1.17655	0.00773738	103.781	87.2629	62.7605	36.294	36.5922	39.4081	1.47633	0.906083	0.0602077	-0.853473	-0.843179	-0.745968	0.814207	-0.814207
AL929282.1	17.0716	38.8599	-1.18787	0.0479461	14.4613	18.6992	18.0544	41.6053	30.8747	44.0995	-1.0537	-0.723035	-0.773346	1.06425	0.226973	1.25886	-0.850027	0.850027
AL929520.3	0	13.2918	-6.50451	0.00181071	0	0	0	23.0157	10.2916	6.56802	-0.730562	-0.730562	-0.730562	1.79949	0.400758	-0.0085595	-0.730562	0.730562
AL929536.3	23.4553	60.4396	-1.36825	0.0405167	28.072	24.2397	18.0544	101.8	45.7403	33.7784	-0.450635	-0.575095	-0.775975	1.94384	0.123177	-0.265308	-0.600568	0.600568
AL935174.3	805.151	461.616	0.802253	5.93219e-07	879.588	803.372	732.493	433.758	442.537	508.552	1.25906	0.869305	0.506833	-1.02086	-0.975966	-0.638372	0.8784	-0.8784
AL935174.6	2855.65	3546.2	-0.312793	0.000604602	2920.33	2803.49	2843.14	3628.52	3430.52	3579.57	-0.727594	-1.03057	-0.92777	1.10876	0.595341	0.981835	-0.895311	0.895311
AL935198.1	29.6163	4.89807	2.57166	0.0245075	17.0133	44.324	27.5115	5.31132	0	9.38288	-0.0148938	1.65316	0.626301	-0.729616	-1.05401	-0.480937	0.754856	-0.754856
AL954191.2	11.7798	42.3038	-1.84348	0.0187468	16.1626	13.1587	6.01813	61.9654	37.7357	27.2104	-0.532483	-0.679512	-1.02901	1.70934	0.523414	0.00824898	-0.747001	0.747001
AL954322.2	84.743	42.7744	0.987323	0.0457755	77.4105	108.04	68.7786	48.6871	41.1662	38.4698	0.512383	1.66196	0.188409	-0.565667	-0.847941	-0.949143	0.787584	-0.787584
AL954696.1	1588.75	2591.21	-0.705771	0.0018992	1392.54	1488.32	1885.39	2790.21	2808.45	2174.95	-1.1302	-0.974991	-0.331527	1.13473	1.16429	0.1377	-0.812239	0.812239
AL954715.2	47.5273	93.5478	-0.978119	0.00947686	41.6826	45.0166	55.8826	94.7185	94.911	91.0139	-1.12373	-0.993891	-0.570721	0.941705	0.949202	0.797434	-0.896113	0.896113
AL954715.4	56.6733	92.8185	-0.712295	0.0473104	55.2932	55.405	59.3216	96.489	93.7675	88.1991	-0.971187	-0.965608	-0.77007	1.08554	0.949668	0.67166	-0.902288	0.902288
alcama	2563.77	4866.51	-0.924765	1.82762e-11	2557.1	2475.91	2658.29	5180.31	4798.15	4621.07	-0.907937	-0.971592	-0.828598	1.14874	0.849115	0.710276	-0.902709	0.902709
alcamb	27329.2	48816.3	-0.836923	1.40904e-09	24329.9	25945.5	31712.1	47878	52298.3	46272.6	-1.12802	-0.995415	-0.522084	0.804826	1.16764	0.673054	-0.881841	0.881841
aldh16a1	507.578	200.152	1.34136	1.08589e-10	541.874	484.794	496.066	239.895	200.114	160.447	1.09742	0.764243	0.83004	-0.665254	-0.897459	-1.12899	0.897236	-0.897236
aldh1a2	7775.57	3015.23	1.36657	1.45889e-06	4782.44	7255.98	11288.3	2801.72	2544.3	3699.67	-0.182676	0.554494	1.75622	-0.772976	-0.849693	-0.505367	0.709345	-0.709345
aldh1a3	236.043	40.2066	2.55108	0.00563974	394.709	119.121	194.3	7.96698	16.0091	96.6437	1.78835	-0.132455	0.391529	-0.907178	-0.851126	-0.289117	0.682474	-0.682474
aldh1l1	744.421	403.862	0.883718	0.0127907	689.039	943.27	600.953	392.152	508.86	310.573	0.506766	1.62807	0.118256	-0.802678	-0.287928	-1.16249	0.751032	-0.751032
aldh1l2	1805.69	2718.51	-0.59022	0.00159222	1771.09	1774.35	1871.64	2912.37	2896.5	2346.66	-0.907443	-0.901419	-0.721611	1.20177	1.17243	0.156272	-0.843491	0.843491
aldh2.1	1293.86	807.222	0.681102	0.000163242	1217.3	1442.61	1221.68	767.486	805.029	849.151	0.595745	1.40065	0.611387	-1.01122	-0.877094	-0.719468	0.869259	-0.869259
aldh2.2	879.047	573.674	0.615787	0.000615662	882.14	939.115	815.887	537.329	546.596	637.098	0.888898	1.214	0.510848	-1.07864	-1.02576	-0.509346	0.87125	-0.87125
aldh3a1	222.27	44.138	2.34104	4.90702e-13	251.797	239.627	175.386	37.1792	54.8883	40.3464	1.17257	1.05224	0.417065	-0.949427	-0.774332	-0.918113	0.880624	-0.880624
aldh3a2a	717.678	385.16	0.899569	2.15185e-07	643.103	757.663	752.266	389.497	425.384	340.599	0.486156	1.09361	1.065	-0.858592	-0.668298	-1.11787	0.881588	-0.881588
aldh5a1	420.769	204.793	1.03928	0.000969074	450.002	502.8	309.504	197.404	195.54	221.436	1.02081	1.41358	-0.0243788	-0.858306	-0.872176	-0.679529	0.803337	-0.803337
aldh8a1	19.3085	114.033	-2.56282	9.22521e-12	14.4613	19.3917	24.0725	136.324	116.638	89.1374	-0.96523	-0.874077	-0.787541	1.28772	0.92377	0.415355	-0.875616	0.875616
aldoaa	21881.3	37562	-0.779576	5.42098e-06	18958.8	21481.9	25203.1	40205.8	40442.4	32037.8	-1.15474	-0.884035	-0.484793	1.12484	1.15022	0.248505	-0.841189	0.841189
alg1	562.556	410.119	0.457591	0.0218733	473.821	659.319	554.528	387.726	418.523	424.106	-0.121659	1.68134	0.662794	-0.958473	-0.659134	-0.60487	0.740825	-0.740825
alg10	949.5	658.148	0.529344	0.0166977	973.161	1035.38	839.959	663.03	688.391	623.023	0.97951	1.33941	0.209019	-0.814409	-0.667711	-1.04582	0.842647	-0.842647
alg11	395.701	609.03	-0.619907	0.000168376	375.994	454.321	356.789	623.195	627.785	576.109	-1.03018	-0.39166	-1.18674	0.985003	1.02242	0.601158	-0.869528	0.869528
alg2	1243.02	1837.26	-0.563531	0.0119018	1171.37	1246.61	1311.09	1794.34	1975.98	1741.46	-1.09249	-0.869574	-0.678553	0.753056	1.29115	0.596406	-0.880206	0.880206
alg3	1131.66	2313.01	-1.03103	6.03594e-14	984.22	1157.27	1253.49	2229.87	2425.38	2283.79	-1.12535	-0.861512	-0.714814	0.773796	1.07187	0.85601	-0.900559	0.900559
alg5	2004.17	2636.33	-0.395329	0.00683823	1849.35	2167.72	1995.44	2707.89	2588.9	2612.19	-1.2979	-0.420397	-0.895237	1.06842	0.740456	0.804664	-0.871178	0.871178
alkbh3	389.573	235.197	0.729461	0.00581055	306.24	473.02	389.459	233.698	240.136	231.757	-0.0616441	1.61129	0.773108	-0.789287	-0.724707	-0.808756	0.77425	-0.77425
alkbh4	273.196	382.62	-0.485342	0.0444653	262.005	268.714	288.87	376.218	415.093	356.549	-1.03875	-0.932996	-0.615304	0.761446	1.37417	0.451431	-0.862348	0.862348
alkbh5	1031.51	1319.38	-0.355545	0.0094775	1016.55	1022.22	1055.75	1447.33	1291.02	1219.77	-0.910436	-0.877908	-0.68579	1.55788	0.662231	0.254019	-0.824711	0.824711
alkbh8	477.585	702.287	-0.556738	0.000371185	420.229	488.949	523.577	747.126	670.095	689.642	-1.30562	-0.776927	-0.51052	1.20931	0.616686	0.767067	-0.864354	0.864354
alms1	2422.33	1597.82	0.599833	0.00825849	2577.52	2213.43	2476.03	1658.02	1373.35	1762.11	1.17238	0.420149	0.962707	-0.727384	-1.31553	-0.512328	0.851747	-0.851747
alox12	834.839	2038.24	-1.28678	1.27224e-20	755.391	910.027	839.099	2022.73	2206.97	1885.02	-1.01847	-0.787256	-0.893309	0.876487	1.15197	0.670584	-0.899679	0.899679
alox5a	34.4693	102.047	-1.56397	0.000141623	35.7279	40.1686	27.5115	111.538	85.763	108.841	-0.84938	-0.733432	-1.06392	1.13004	0.457052	1.05964	-0.882243	0.882243
alpi.1	650.43	3160.61	-2.28054	1.82752e-37	514.653	651.701	784.936	2946.9	3637.49	2897.43	-0.99194	-0.894199	-0.799179	0.742691	1.23521	0.707415	-0.895106	0.895106
alpk3a	184.967	104.604	0.82044	0.025246	142.061	173.833	239.006	91.1777	90.337	132.299	-0.0485842	0.517998	1.6802	-0.955974	-0.970965	-0.222676	0.716538	-0.716538
alpk3b	12.9196	42.5559	-1.71457	0.0486262	6.80532	20.7769	11.1765	46.9167	16.0091	64.7419	-0.911727	-0.303185	-0.721336	0.835354	-0.51085	1.61175	-0.645416	0.645416
alpl	397.497	634.447	-0.675401	0.0134726	457.658	389.22	345.613	667.456	523.726	712.161	-0.393179	-0.854615	-1.14864	1.02137	0.0522789	1.32278	-0.79881	0.79881
als2a	120.518	21.6604	2.47406	0.000182345	180.341	121.891	59.3216	19.4748	18.2961	27.2104	1.64585	0.765314	-0.177275	-0.777554	-0.795311	-0.661021	0.744628	-0.744628
als2b	1774.05	774.205	1.1967	6.67489e-13	2097.74	1654.53	1569.87	748.896	832.473	741.248	1.42708	0.659131	0.512441	-0.910073	-0.765259	-0.923325	0.866219	-0.866219
ambp	34.7918	112.258	-1.69813	0.00124443	56.9946	13.8512	33.5296	96.489	115.494	124.792	-0.363315	-1.31153	-0.879037	0.504707	0.92241	1.12677	-0.851295	0.851295
amd1	9995.39	5746.28	0.798634	0.000402487	13133.4	9063.57	7789.18	5510.49	5885.63	5842.72	1.79978	0.407907	-0.0279252	-0.807223	-0.67893	-0.693604	0.726586	-0.726586
amdhd2	1048.93	711.604	0.560955	0.0134846	1056.53	1110.18	980.096	674.538	838.19	622.085	0.871229	1.13642	0.493437	-1.01691	-0.207991	-1.27618	0.833697	-0.833697
amigo1	158.184	44.4913	1.83161	3.57778e-05	192.25	169.678	112.625	42.4906	46.8838	44.0995	1.34726	1.01275	0.167269	-0.872078	-0.806974	-0.848234	0.842429	-0.842429
amn1	189.129	111.096	0.76783	0.0124942	162.477	195.995	208.915	106.226	109.777	117.286	0.271808	1.00864	1.29266	-0.964761	-0.886716	-0.721635	0.857704	-0.857704
ampd2b	99.6954	326.504	-1.71289	0.00783016	108.035	52.6347	138.417	150.487	363.635	465.391	-0.645175	-0.985368	-0.458605	-0.384485	0.924391	1.54924	-0.696383	0.696383
ampd3b	101.752	40.8872	1.3136	0.0411424	156.522	74.7967	73.937	38.9497	37.7357	45.9761	1.89607	0.0773787	0.0582471	-0.720349	-0.747364	-0.563985	0.677232	-0.677232
amph	220.501	63.4867	1.79726	0.000280413	321.552	226.468	113.485	68.1619	69.7539	52.5441	1.65492	0.778566	-0.26276	-0.680484	-0.665811	-0.824427	0.723574	-0.723574
amt	492.144	326.304	0.592615	0.00878703	525.711	552.665	398.056	347.891	300.742	330.277	1.10039	1.355	-0.105493	-0.579373	-1.02476	-0.745762	0.7833	-0.7833
anapc1	1773.46	2461.77	-0.473624	0.0169647	1895.28	1485.55	1939.56	2869.88	2407.08	2108.33	-0.467589	-1.32931	-0.374473	1.58211	0.608782	-0.0195181	-0.723791	0.723791
anapc13	533.959	400.537	0.415558	0.0424113	443.197	613.61	545.071	423.135	395.653	382.822	-0.261624	1.59209	0.846537	-0.479848	-0.778789	-0.918369	0.725669	-0.725669
anapc7	2246.69	1759.36	0.352427	0.0189697	2171.75	2127.55	2440.78	1730.6	1698.11	1849.37	0.577757	0.426414	1.49901	-0.932859	-1.04414	-0.526184	0.834395	-0.834395
and2	30.1444	2.18934	3.76526	0.0318266	22.968	33.9356	33.5296	0	0	6.56802	0.425349	1.11127	1.08588	-1.01109	-1.01109	-0.600322	0.874169	-0.874169
angptl1a	8.37716	54.9594	-2.69637	1.70982e-05	5.95466	13.1587	6.01813	75.2437	44.5967	45.0378	-0.919937	-0.662204	-0.917667	1.55896	0.462532	0.478312	-0.833269	0.833269
angptl1b	177.611	94.4349	0.912965	0.00632577	166.73	178.681	187.422	79.6698	99.4851	104.15	0.656744	0.912336	1.09927	-1.20524	-0.781444	-0.681674	0.889451	-0.889451
angptl2b	292.832	3058.31	-3.38552	5.65242e-70	361.533	262.481	254.481	2989.39	3102.33	3083.21	-0.86697	-0.932322	-0.937601	0.866823	0.941342	0.928728	-0.912298	0.912298
angptl3	3.69831	116.606	-5.0357	2.39184e-13	7.65599	0	3.43893	114.193	68.6104	167.015	-0.757684	-0.868183	-0.818549	0.779979	0.122076	1.54236	-0.814806	0.814806
angptl6	779.589	1586.98	-1.02404	2.64258e-12	716.26	925.263	697.243	1515.5	1594.05	1651.39	-1.03445	-0.571508	-1.07657	0.735845	0.909835	1.03684	-0.894173	0.894173
angptl7	1105.67	2374.27	-1.10265	0.00047899	584.407	1124.03	1608.56	2258.2	2136.07	2728.54	-1.45942	-0.7779	-0.165961	0.654498	0.500258	1.24852	-0.801092	0.801092
ank2a	677.105	292.895	1.20893	0.0118956	786.015	582.445	662.854	375.333	321.325	182.028	1.31412	0.42541	0.776447	-0.478766	-0.714545	-1.32267	0.838659	-0.838659
ank2b	460.493	750.767	-0.706468	0.0326544	581.855	309.575	490.048	678.078	657.516	916.708	-0.117051	-1.45756	-0.569042	0.356683	0.255449	1.53152	-0.71455	0.71455
ank3a	541.981	370.542	0.548814	0.0112291	614.18	502.8	508.962	414.283	403.658	293.684	1.43158	0.421891	0.477747	-0.380546	-0.476866	-1.47381	0.777074	-0.777074
ANKFN1	33.3249	74.5376	-1.17191	0.0144426	37.4293	18.6992	43.8464	80.555	65.1799	77.8779	-0.671	-1.4326	-0.410069	1.08257	0.457387	0.973712	-0.837889	0.837889
ankra2	1332.15	911.102	0.548776	0.000627155	1257.28	1406.59	1332.59	900.269	965.119	867.917	0.571236	1.19998	0.888332	-0.932131	-0.659049	-1.06836	0.886514	-0.886514
ankrd10a	771.115	1112.91	-0.529753	0.00126829	744.332	747.967	821.045	994.987	1045.16	1298.59	-0.917799	-0.900921	-0.561637	0.245941	0.478905	1.65551	-0.793452	0.793452
ankrd13a	899.192	639.035	0.491991	0.0083033	914.465	901.024	882.086	650.637	584.332	682.135	0.993437	0.901569	0.772135	-0.809751	-1.26292	-0.594466	0.889047	-0.889047
ankrd13b	11.9695	56.6204	-2.24308	0.0160051	25.52	10.3884	0	61.0802	57.1753	51.6058	-0.338237	-0.921489	-1.32192	1.03245	0.881935	0.667257	-0.860547	0.860547
ankrd13d	62.1656	11.1741	2.47912	0.00816121	86.7679	74.7967	24.9323	10.6226	12.5786	10.3212	1.4397	1.09568	-0.337312	-0.748537	-0.692328	-0.7572	0.732688	-0.732688
ankrd27	722.243	559.588	0.367312	0.0429584	763.047	709.877	693.805	573.623	527.156	577.985	1.30343	0.735977	0.564451	-0.718173	-1.21407	-0.671609	0.867952	-0.867952
ankrd29	87.9735	30.5922	1.52291	0.000458549	86.7679	81.7224	95.4304	32.7531	30.8747	28.1486	0.8652	0.706373	1.13789	-0.835128	-0.89426	-0.980072	0.903153	-0.903153
ankrd33ab	0	29.4458	-7.64746	2.34068e-07	0	0	0	22.1305	34.3052	31.9018	-0.885015	-0.885015	-0.885015	0.44528	1.17712	1.03265	-0.885015	0.885015
ankrd39	292.938	114.976	1.35158	1.09729e-05	311.344	306.113	261.359	124.816	133.79	86.3225	1.07079	1.01863	0.572374	-0.78915	-0.699664	-1.17298	0.887266	-0.887266
ankrd46a	2343.4	1695.39	0.467343	0.000342057	2371.66	2341.55	2316.98	1517.27	1749.56	1819.34	0.954226	0.872686	0.80612	-1.36019	-0.730928	-0.541915	0.877677	-0.877677
ankrd49	959.54	472.577	1.02158	8.72832e-14	945.94	947.425	985.254	440.84	460.833	516.058	0.857042	0.86258	1.00361	-1.02607	-0.951528	-0.745638	0.907745	-0.907745
ankrd50l	2509.13	4449.49	-0.826803	5.93566e-09	2301.9	2225.9	2999.61	4592.52	4364.76	4391.19	-1.07106	-1.1402	-0.436375	1.01266	0.805472	0.82951	-0.882546	0.882546
ankrd54	1295.89	1605.76	-0.308464	0.0339684	1173.92	1358.81	1354.94	1571.27	1754.14	1491.88	-1.37586	-0.457203	-0.476424	0.598432	1.50707	0.203982	-0.769829	0.769829
ankrd9	4.54293	76.0117	-4.0958	5.54957e-06	11.9093	0	1.71947	61.0802	57.1753	109.78	-0.652092	-0.92585	-0.886325	0.478192	0.388432	1.59764	-0.821422	0.821422
ano10a	1070.43	779.69	0.458262	0.00599379	964.655	1196.06	1050.59	791.387	823.325	724.358	0.221838	1.51839	0.703361	-0.748992	-0.570042	-1.12456	0.81453	-0.81453
ano5a	221.487	104.157	1.08657	0.00718909	288.376	204.998	171.087	120.39	92.624	99.4585	1.66727	0.560074	0.109749	-0.563475	-0.932188	-0.84143	0.779031	-0.779031
ANO7	23.5627	116.883	-2.30713	2.48847e-07	31.4746	26.3174	12.896	101.8	110.92	137.928	-0.733506	-0.831133	-1.0852	0.597765	0.770404	1.28167	-0.88328	0.88328
ano9a	53.2294	118.086	-1.14699	0.00674983	54.4426	51.9422	53.3034	88.522	147.512	118.224	-0.777823	-0.840128	-0.806208	0.07137	1.54129	0.811494	-0.808053	0.808053
anos1a	256.41	1.87658	7.0474	1.10153e-18	306.24	315.116	147.874	0	0	5.62973	1.16819	1.22674	0.123555	-0.851874	-0.851874	-0.814738	0.839495	-0.839495
anp32e	17442	24612.6	-0.496794	0.000430018	16262.2	17656.9	18406.9	24978.3	26967.3	21892.1	-1.10742	-0.783285	-0.608983	0.918214	1.38048	0.200996	-0.833229	0.833229
antxr1c	4737.04	3187.09	0.571694	0.000105948	5243.5	4474.65	4492.96	2794.64	3109.19	3657.45	1.37074	0.548302	0.567897	-1.24878	-0.912307	-0.325847	0.828979	-0.828979
anxa11a	3030.63	3860.24	-0.348871	0.0056543	2917.78	3043.81	3130.29	3816.18	4094.9	3669.64	-1.10092	-0.837965	-0.657538	0.773549	1.35507	0.467804	-0.865474	0.865474
anxa11b	5781.16	3674.8	0.654104	7.00197e-08	5843.22	6102.86	5397.4	3589.57	4045.73	3389.1	0.93351	1.15084	0.56034	-0.952905	-0.571078	-1.12071	0.881564	-0.881564
anxa3b	483.104	252.849	0.934791	7.48679e-07	457.658	504.185	487.469	243.435	256.145	258.968	0.705589	1.07166	0.940131	-0.979859	-0.87986	-0.857657	0.905792	-0.905792
anxa5b	742.43	303.754	1.29023	7.14204e-05	812.385	916.26	498.645	249.632	314.464	347.167	1.03833	1.41116	-0.0877459	-0.981507	-0.74881	-0.631434	0.78725	-0.78725
anxa6	147.628	397.896	-1.43193	0.00313723	219.472	107.347	116.064	342.58	298.455	552.652	-0.320039	-0.993416	-0.941066	0.419303	0.154306	1.68091	-0.751507	0.751507
aopep	1219.55	813.923	0.583828	0.0029912	1031.86	1366.43	1260.37	765.715	811.89	864.163	0.0607135	1.40411	0.97826	-1.00793	-0.822526	-0.61263	0.814362	-0.814362
ap1g1	1276	1784.75	-0.484362	0.00441931	1427.42	1252.85	1147.74	1784.6	1675.24	1894.4	-0.342373	-0.922882	-1.27238	0.845398	0.481716	1.21052	-0.845879	0.845879
ap1g2	1861.8	1182.38	0.65554	8.80211e-05	1736.21	2218.28	1630.91	1169.38	1182.39	1195.38	0.507819	1.65113	0.258094	-0.836524	-0.805669	-0.774852	0.805682	-0.805682
ap3m1	2425.53	1915.84	0.340755	0.00637614	2274.68	2692.68	2309.24	1884.63	1902.79	1960.08	0.328711	1.64998	0.437963	-0.904182	-0.846776	-0.665691	0.80555	-0.80555
ap3m2	452.141	333.252	0.440045	0.026229	443.197	451.551	461.677	296.549	321.325	381.883	0.710947	0.828558	0.971112	-1.3536	-1.00478	-0.152236	0.836872	-0.836872
ap4e1	1126.97	740.285	0.605583	0.00106312	1286.21	1052.69	1042	717.913	683.817	819.126	1.5109	0.510242	0.464396	-0.924381	-1.07049	-0.490661	0.828512	-0.828512
ap5b1	459.905	308.397	0.575923	0.00299141	438.093	479.946	461.677	338.154	296.168	290.869	0.630004	1.11882	0.90545	-0.537218	-1.02759	-1.08947	0.884759	-0.884759
ap5z1	335.457	251.857	0.413592	0.0410233	344.519	328.275	333.576	222.19	248.141	285.24	1.01204	0.68881	0.794303	-1.42201	-0.905658	-0.167483	0.831719	-0.831719
apaf1	2842.27	4373.71	-0.621816	2.28684e-05	3003.7	2770.25	2752.87	4231.35	4451.67	4438.1	-0.713385	-0.98898	-1.0095	0.735899	0.995993	0.979976	-0.903956	0.903956
apba1a	138.451	72.1831	0.93699	0.0340087	171.834	130.894	112.625	71.7028	59.4623	85.3842	1.58897	0.61099	0.174571	-0.802984	-1.09539	-0.476161	0.791511	-0.791511
apba2b	192.655	66.1625	1.54124	0.00470117	250.096	194.61	133.259	53.1132	57.1753	88.1991	1.51887	0.820572	0.0484526	-0.960192	-0.90907	-0.51863	0.795964	-0.795964
apcdd1l	66.8839	803.007	-3.59096	1.05789e-17	116.541	29.0876	55.0229	762.174	853.056	793.792	-0.785713	-1.00152	-0.937519	0.807488	1.03175	0.885509	-0.90825	0.90825
apeh	1249.42	817.764	0.612159	0.0150913	1274.3	1344.26	1129.69	859.549	938.819	654.925	0.914563	1.1804	0.365127	-0.661271	-0.360084	-1.43874	0.820031	-0.820031
apela	1444.04	2896.54	-1.00368	4.78143e-07	1566.07	1712.01	1054.03	2967.26	3098.9	2623.45	-0.719715	-0.545878	-1.32964	0.949315	1.10613	0.539791	-0.865077	0.865077
apex2	366.237	260.823	0.490347	0.0184802	370.039	368.443	360.228	261.14	269.868	251.461	0.97219	0.944729	0.803396	-0.901318	-0.751168	-1.06783	0.906772	-0.906772
aph1b	2620.58	3547.86	-0.436806	0.0238977	2516.27	2768.86	2576.62	3435.54	3906.22	3301.84	-1.02802	-0.570813	-0.918784	0.635893	1.48784	0.393886	-0.839207	0.839207
api5	11639	15331.6	-0.39748	0.000502454	10824.7	11903.1	12189.3	15555.1	16081.1	14358.6	-1.23925	-0.736978	-0.603661	0.964052	1.20907	0.406766	-0.859964	0.859964
aplnr2	351.737	1793.15	-2.34872	3.18457e-34	263.706	403.764	387.74	1669.52	1766.72	1943.19	-1.01621	-0.840225	-0.86036	0.750264	0.872391	1.09414	-0.9056	0.9056
apmap	3769.82	3049.51	0.306147	0.0109946	3586.41	4074.35	3648.71	3063.75	3053.16	3031.61	0.412065	1.54967	0.557318	-0.806483	-0.83116	-0.88141	0.839684	-0.839684
apoa2	637.831	4168.33	-2.70838	0.0144036	1591.59	101.807	220.092	4349.97	3933.66	4221.36	-0.40414	-1.14609	-1.08718	0.969598	0.762267	0.905546	-0.879137	0.879137
apoa4a	4.14792	156.532	-5.27227	4.1252e-17	11.0586	1.38512	0	142.52	170.382	156.694	-0.824636	-0.939777	-0.956264	0.740113	1.07175	0.908818	-0.906892	0.906892
apoa4b.2	121.51	934.911	-2.94475	0.00132872	273.064	23.5471	67.9189	896.728	1215.55	692.457	-0.528158	-1.04466	-0.952812	0.762838	1.4228	0.339993	-0.841877	0.841877
apoa4b.2	2.84462	27.9961	-3.35051	0.000294685	5.95466	0	2.5792	34.5236	19.4396	30.0252	-0.64208	-1.046	-0.871045	1.29581	0.272633	0.990678	-0.853041	0.853041
apoba	233.513	1613.37	-2.78894	0.0103956	586.959	38.7835	74.7968	1935.09	1422.52	1482.5	-0.420531	-1.10563	-1.06062	1.26435	0.623744	0.698698	-0.862263	0.862263
apobec2a	842.764	591.204	0.510319	0.0218929	709.455	845.619	973.218	651.522	506.573	615.517	-0.0448169	0.765703	1.52524	-0.389665	-1.25248	-0.603985	0.748709	-0.748709
apoc2	146.961	615.396	-2.06912	8.20225e-10	232.232	86.5703	122.082	624.965	583.188	638.036	-0.569243	-1.12593	-0.99021	0.931697	0.772034	0.98165	-0.895127	0.895127
apoea	0	147.034	-9.97094	1.084e-12	0	0	0	152.258	88.05	200.794	-0.83429	-0.83429	-0.83429	0.893573	0.164925	1.44437	-0.83429	0.83429
apoeb	77531	116310	-0.585121	0.00780497	73490.7	76933.3	82169	113235	129268	106426	-1.03366	-0.881775	-0.65079	0.719751	1.42709	0.419381	-0.855407	0.855407
apom	31.8546	246.453	-2.95722	2.19848e-05	74.8586	10.3884	10.3168	283.27	225.271	230.819	-0.528857	-1.05915	-1.05974	1.18542	0.708347	0.753983	-0.882583	0.882583
appa	13716.2	11287.1	0.281146	0.0160259	14333.7	12709.2	14105.6	10683.7	11157.2	12020.4	1.21779	0.137971	1.06619	-1.20839	-0.893672	-0.319884	0.807317	-0.807317
appbp2	2798.78	2084.79	0.424668	0.0083737	2940.75	2825.65	2629.92	2160.82	1954.25	2139.3	1.21747	0.936637	0.459057	-0.685539	-1.18956	-0.738059	0.871053	-0.871053
aqp12	65.3795	236.329	-1.85657	0.0168202	159.074	13.8512	23.2128	214.223	263.006	231.757	0.0761464	-1.2691	-1.18238	0.587008	1.0389	0.749431	-0.791781	0.791781
aqp1a.1	196.422	9.07699	4.43182	2.27888e-22	191.4	221.62	176.245	7.96698	8.00454	11.2595	0.855247	1.1468	0.709046	-0.914405	-0.914043	-0.882641	0.903696	-0.903696
aqp8b	26.0499	92.7017	-1.83239	0.0291042	41.6826	27.0099	9.45706	166.421	62.8929	48.791	-0.318441	-0.582519	-0.898434	1.9266	0.0632997	-0.190505	-0.599798	0.599798
aqp9b	46.7049	14.3409	1.6953	0.0349387	28.9226	41.5537	69.6384	10.6226	8.00454	24.3955	-0.0702459	0.484209	1.71701	-0.873541	-0.988465	-0.268969	0.710325	-0.710325
aqr	6250.52	8769.32	-0.488562	0.00501523	6628.38	5969.2	6153.97	10267.7	8680.36	7359.93	-0.527059	-0.921181	-0.810707	1.64883	0.699793	-0.0896747	-0.752982	0.752982
ar	92.3901	46.0188	1.00368	0.0319105	120.794	85.8777	70.4981	53.1132	44.5967	40.3464	1.69381	0.547419	0.0424736	-0.528309	-0.807921	-0.947469	0.761233	-0.761233
arap3	1123.14	2041.26	-0.862629	0.000149909	1167.11	849.082	1353.22	2142.23	1931.38	2050.16	-0.779788	-1.37725	-0.430164	1.05209	0.655985	0.879123	-0.8624	0.8624
arf2a	13074.7	15993	-0.290519	0.0072462	12590.7	13916.4	12717.2	15291.3	17010.8	15676.9	-1.10461	-0.351033	-1.03271	0.430559	1.40803	0.649772	-0.829452	0.829452
arf2b	5901.25	8172.94	-0.469724	0.00829106	5662.03	6128.49	5913.24	7864.29	8976.53	7678.01	-1.03439	-0.683502	-0.845417	0.622256	1.45893	0.482126	-0.854437	0.854437
arf3a	39.0287	2.36059	4.01302	0.0253503	58.6959	39.4761	18.9141	7.08176	0	0	1.59398	0.787794	-0.0746844	-0.570997	-0.868044	-0.868044	0.769029	-0.769029
arf4a	3353.72	5006.39	-0.57789	3.8435e-05	2918.63	3544.53	3597.98	4865.17	5013.13	5140.88	-1.34156	-0.675897	-0.619054	0.728641	0.886005	1.02187	-0.878838	0.878838
arf6a	1918.62	2445.44	-0.349686	0.0178225	1874.87	1968.96	1912.05	2434.35	2600.33	2301.62	-1.00659	-0.698256	-0.88475	0.826884	1.3708	0.391907	-0.863199	0.863199
arfgef2	2262.95	3102.32	-0.45571	0.0144016	2500.11	1829.06	2459.7	3182.37	2799.3	3325.29	-0.3346	-1.56471	-0.408675	0.916058	0.213863	1.17806	-0.769327	0.769327
arfip2b	208.031	72.4987	1.52073	0.0189697	165.88	195.995	262.219	45.1462	66.3234	106.027	0.309165	0.672652	1.47195	-1.14806	-0.892459	-0.41325	0.817924	-0.817924
arfrp1	1599.63	1030.97	0.633579	2.2415e-09	1687.72	1543.03	1568.15	1050.76	1042.88	999.277	1.17939	0.721175	0.800739	-0.837776	-0.862725	-1.0008	0.900434	-0.900434
arg2	55.2418	368.244	-2.73023	7.33303e-22	45.9359	66.486	53.3034	307.171	465.407	332.154	-0.92216	-0.807867	-0.881184	0.530738	1.41079	0.669683	-0.870404	0.870404
arhgap11a	5658.12	4679.52	0.273742	0.0244189	5232.44	5514.88	6227.05	4709.37	4421.94	4907.25	0.0986192	0.536408	1.64032	-0.712177	-1.15771	-0.405455	0.758449	-0.758449
arhgap17a	416.628	259.56	0.681709	0.0234157	477.223	389.22	383.441	246.091	233.275	299.314	1.46683	0.53902	0.47809	-0.969984	-1.1051	-0.408858	0.827981	-0.827981
arhgap18	195.204	93.741	1.05531	0.000660358	227.128	195.995	162.49	116.849	84.6195	79.7545	1.36457	0.850599	0.297446	-0.456043	-0.988129	-1.06845	0.837539	-0.837539
arhgap19	3450.14	2522.31	0.452054	0.000225116	3500.49	3356.85	3493.1	2563.6	2652.93	2350.41	0.988702	0.712547	0.974489	-0.812544	-0.640785	-1.22241	0.891913	-0.891913
arhgap21b	5093.82	7304.11	-0.52022	0.00192907	5654.37	4107.59	5519.49	7474.8	6849.6	7587.94	-0.403402	-1.54917	-0.503318	0.945064	0.481956	1.02887	-0.818631	0.818631
ARHGAP22	38.797	216.961	-2.48972	5.31543e-16	54.4426	31.8579	30.0907	220.42	181.818	248.646	-0.732657	-0.957979	-0.97561	0.923254	0.538129	1.20486	-0.888749	0.888749
arhgap22	38.0754	96.4867	-1.34578	0.000329765	35.7279	38.0909	40.4075	107.112	69.7539	112.595	-0.894912	-0.827893	-0.762192	1.12968	0.0701344	1.28519	-0.828332	0.828332
arhgap23a	1214.37	3180.32	-1.3898	3.16304e-12	1416.36	879.554	1347.2	3263.81	2859.91	3417.25	-0.705126	-1.18979	-0.767564	0.962868	0.598205	1.1014	-0.887492	0.887492
arhgap27l	343.431	750.591	-1.12885	1.96642e-06	338.565	297.109	394.617	706.406	758.145	787.224	-0.919755	-1.10267	-0.672426	0.703318	0.931615	1.05992	-0.898286	0.898286
arhgap28	747.156	158.729	2.2338	1.20526e-34	795.372	776.363	669.732	169.077	153.23	153.879	1.05306	0.994596	0.666681	-0.872954	-0.921688	-0.919691	0.904778	-0.904778
arhgap29a	433.92	830.293	-0.936855	0.0053967	478.925	359.44	463.396	797.583	761.575	931.72	-0.671505	-1.19529	-0.739577	0.725401	0.567553	1.31342	-0.868791	0.868791
arhgap31	56.7465	122.218	-1.11014	0.0221089	63.7999	50.5571	55.8826	119.505	85.763	161.386	-0.592665	-0.898268	-0.77537	0.692826	-0.0858265	1.6593	-0.755434	0.755434
arhgap32a	174.615	49.8408	1.81206	6.89449e-06	210.114	164.137	149.594	30.0975	53.7448	65.6802	1.35731	0.719786	0.518119	-1.13884	-0.810939	-0.645441	0.865072	-0.865072
arhgap32b	900.08	1458.38	-0.697129	0.00967115	953.596	674.556	1072.09	1403.07	1205.26	1766.8	-0.597459	-1.33634	-0.283702	0.592732	0.0689214	1.55585	-0.739167	0.739167
arhgap35b	1704.94	4530.39	-1.41047	3.03994e-10	1896.13	1097.71	2120.96	4565.08	4395.64	4630.45	-0.770026	-1.27333	-0.628299	0.91242	0.805608	0.953629	-0.890553	0.890553
arhgap36	134.147	224.292	-0.739562	0.027672	148.866	142.668	110.906	160.225	242.423	270.227	-0.485262	-0.584361	-1.09216	-0.303671	1.01047	1.45498	-0.720593	0.720593
arhgap45b	108.037	32.6879	1.73156	1.93926e-05	110.586	119.813	93.7109	30.0975	38.8792	29.0869	0.952086	1.17048	0.552648	-0.953051	-0.745192	-0.976971	0.891738	-0.891738
arhgap4a	1543.57	81.1872	4.24593	2.03147e-29	1584.79	1703.01	1342.9	68.1619	57.1753	118.224	0.954054	1.10008	0.655285	-0.919227	-0.932798	-0.857392	0.903139	-0.903139
arhgap4b	382.073	70.124	2.44693	5.73105e-14	492.535	315.808	337.875	59.3097	73.1844	77.8779	1.46802	0.494285	0.615868	-0.918975	-0.842528	-0.816668	0.85939	-0.85939
arhgef10	640.701	1622.64	-1.3422	1.13581e-19	683.084	569.286	669.732	1834.18	1433.96	1599.78	-0.809633	-1.01502	-0.833732	1.26793	0.545587	0.844876	-0.886129	0.886129
arhgef10lb	57.9807	132.555	-1.19805	0.00112744	56.9946	53.3273	63.6202	154.913	92.624	150.126	-0.823526	-0.902435	-0.680961	1.28341	-0.0568828	1.1804	-0.802307	0.802307
arhgef16	389.653	223.426	0.805429	0.000309283	353.026	455.706	360.228	227.502	250.428	192.349	0.466127	1.49572	0.538343	-0.792533	-0.562645	-1.14501	0.833397	-0.833397
arhgef19	1582.13	2369.02	-0.5828	0.0168983	1316.83	1506.32	1923.22	2528.19	1945.1	2633.77	-1.2465	-0.887936	-0.0990611	1.04568	-0.0576558	1.24548	-0.7445	0.7445
arhgef1a	1215.29	2127.22	-0.808144	3.71068e-08	1331.29	1074.86	1239.74	2004.14	2140.64	2236.88	-0.664548	-1.16581	-0.843518	0.650698	0.917533	1.10565	-0.891293	0.891293
arhgef1b	3894.85	2580.59	0.593749	5.80332e-05	4243.12	4005.09	3436.35	2406.03	2387.64	2948.1	1.26923	0.968737	0.250755	-1.04994	-1.07316	-0.365622	0.829574	-0.829574
arhgef2	1908.78	3007.16	-0.656128	0.0184662	2249.16	1533.33	1943.86	3227.51	2447.1	3346.87	-0.292666	-1.29594	-0.720567	1.07856	-0.0152341	1.24585	-0.769725	0.769725
arhgef25b	743.97	1442.9	-0.956342	0.000909056	571.647	540.891	1119.37	1400.42	1421.38	1506.89	-1.19645	-1.26697	0.0594787	0.703912	0.751974	0.948053	-0.801313	0.801313
arhgef28a	153.898	441.176	-1.52277	1.50237e-08	139.509	118.428	203.757	423.135	379.644	520.75	-0.95057	-1.07738	-0.564108	0.755496	0.493889	1.34267	-0.864018	0.864018
arhgef37	1551.81	1060.13	0.549491	0.0172286	1648.59	1398.28	1608.56	1034.82	1044.02	1101.55	1.20923	0.325805	1.06795	-0.956988	-0.92452	-0.721479	0.867662	-0.867662
arhgef4	693.972	1174.43	-0.759471	2.40786e-06	757.092	669.708	655.117	1106.52	1106.91	1309.85	-0.642568	-0.959607	-1.01255	0.625208	0.62662	1.36289	-0.871573	0.871573
arhgef7a	792.806	1166.48	-0.557992	2.84861e-05	764.748	741.042	872.629	1127.77	1127.5	1244.17	-1.00559	-1.11652	-0.500765	0.693155	0.691878	1.23784	-0.874291	0.874291
arhgef7b	1996.78	1647.18	0.27723	0.0225892	2032.24	1930.86	2027.25	1614.64	1582.61	1744.28	1.0396	0.538361	1.01493	-1.02517	-1.18353	-0.384195	0.864297	-0.864297
arhgef9a	92.6747	29.1866	1.66625	0.0113541	143.762	95.5736	38.688	33.6384	28.5877	25.3338	1.71866	0.7188	-0.461509	-0.566282	-0.671078	-0.738592	0.658651	-0.658651
arid1aa	5099.38	7033.14	-0.464062	0.0271587	5890.86	3625.56	5781.7	6787.87	6869.04	7442.5	-0.129815	-1.80639	-0.210601	0.534074	0.594153	1.01858	-0.715602	0.715602
arid2	3672.62	4901.43	-0.416738	0.0306697	4186.97	3086.75	3744.14	5240.5	4277.86	5185.92	-0.120225	-1.44233	-0.652367	1.14576	-0.0110146	1.08017	-0.738306	0.738306
arid3b	25474	48547.7	-0.930413	1.51148e-13	24222.7	22433.5	29765.7	47554	49367.5	48721.5	-0.992841	-1.13175	-0.562497	0.818551	0.959343	0.909196	-0.895697	0.895697
arid3c	1162.45	4898.7	-2.0758	1.5107e-24	1137.34	924.571	1425.44	5228.99	4678.08	4789.02	-0.918667	-1.02191	-0.778871	1.06675	0.799432	0.853263	-0.906483	0.906483
arid5b	241.718	101.023	1.25442	0.0178845	312.194	191.147	221.811	112.423	48.0273	142.62	1.53139	0.215063	0.548517	-0.641024	-1.34129	-0.312648	0.764989	-0.764989
arl13b	1454.13	1149.69	0.338515	0.0269279	1392.54	1494.55	1475.3	1131.31	1062.32	1255.43	0.500338	1.0635	0.957239	-0.9418	-1.32269	-0.25659	0.840359	-0.840359
arl15b	278.422	201.217	0.469309	0.0342666	261.154	321.349	252.762	202.715	189.822	211.115	0.436037	1.66629	0.264507	-0.758329	-1.02184	-0.586662	0.788944	-0.788944
arl16	790.669	487.988	0.695401	0.00109886	700.948	859.47	811.588	504.575	420.81	538.577	0.346649	1.23843	0.969061	-0.758063	-1.22929	-0.566782	0.851379	-0.851379
arl3a	257.553	143.685	0.843205	0.00368209	233.082	250.708	288.87	116.849	150.943	163.262	0.486845	0.751169	1.32349	-1.25628	-0.744984	-0.560234	0.853834	-0.853834
arl3l2	0	8.05496	-5.78123	0.00875363	0	0	0	5.31132	5.71753	13.136	-0.77186	-0.77186	-0.77186	0.246045	0.323895	1.74564	-0.77186	0.77186
arl4ab	609.98	978.433	-0.681629	0.00414443	434.69	609.455	785.796	956.038	1016.58	962.684	-1.55439	-0.798783	-0.0363635	0.699684	0.961431	0.728419	-0.796511	0.796511
arl4ca	57.8146	175.25	-1.59826	0.000231068	79.1119	65.1009	29.2309	152.258	162.378	211.115	-0.54022	-0.742489	-1.26032	0.515749	0.661847	1.36544	-0.847678	0.847678
arl6ip5a	503.16	1198.58	-1.25286	6.24819e-08	609.076	412.075	488.328	1110.95	1271.58	1213.21	-0.620853	-1.12669	-0.930898	0.667813	1.08026	0.930375	-0.892815	0.892815
arl6ip5b	513.502	192.353	1.42095	1.70097e-06	507.847	640.62	392.038	142.52	251.571	182.966	0.791133	1.46917	0.199729	-1.07449	-0.517596	-0.867944	0.82001	-0.82001
arl6ip6	526.803	298.288	0.819124	0.000170534	620.135	491.719	468.554	299.204	271.011	324.648	1.52128	0.58021	0.410452	-0.830596	-1.0372	-0.644139	0.837313	-0.837313
arl8a	4570.73	3436.66	0.411626	0.000857849	4756.07	4803.61	4152.51	3345.25	3507.13	3457.59	1.13259	1.20416	0.224021	-0.991198	-0.747499	-0.822078	0.853592	-0.853592
armc2	292.956	160.967	0.867246	0.00501482	234.784	369.828	274.255	146.061	182.961	153.879	0.0915139	1.67143	0.553295	-0.946466	-0.514769	-0.855002	0.772079	-0.772079
armc3	465.79	197.559	1.2357	2.07511e-05	372.591	569.979	454.799	196.519	147.512	248.646	0.251162	1.46279	0.755779	-0.829631	-1.13045	-0.509654	0.823245	-0.823245
armc4	1043.36	716.972	0.541151	0.000334744	915.316	1061.01	1153.76	702.865	702.113	745.939	0.180336	0.92781	1.4037	-0.909663	-0.91352	-0.688666	0.837283	-0.837283
armc7	239.984	131.35	0.869126	0.0211308	197.354	281.873	240.725	116.849	112.064	165.139	0.172322	1.41852	0.811814	-1.01471	-1.08527	-0.302689	0.800887	-0.800887
arntl1b	455.975	294.434	0.629079	0.0226704	553.783	420.385	393.758	339.924	251.571	291.808	1.66149	0.420358	0.172614	-0.328249	-1.15028	-0.775927	0.751487	-0.751487
arntl2	715.135	1136.54	-0.669478	0.00567756	888.095	529.118	728.194	1175.57	1061.17	1172.86	-0.144819	-1.52229	-0.758392	0.958292	0.519322	0.947886	-0.8085	0.8085
arpc4	3561.3	4942.43	-0.472696	0.0250929	3041.13	3701.75	3941.02	4982.9	5441.95	4402.45	-1.38182	-0.627854	-0.354774	0.834339	1.35825	0.171862	-0.78815	0.78815
arpc5a	6141.22	8700.27	-0.502434	0.000129154	5713.07	6253.15	6457.45	8528.21	9261.26	8311.36	-1.17204	-0.801364	-0.66114	0.760086	1.2632	0.611253	-0.87818	0.87818
arpc5la	1113.96	1790.06	-0.68398	0.000125709	1096.51	1112.26	1133.13	1768.67	1978.27	1623.24	-0.917882	-0.877222	-0.82333	0.817588	1.35875	0.442096	-0.872811	0.872811
arpp19b	4141.33	5357.99	-0.371447	0.0239056	3994.72	4250.95	4178.3	4925.36	5698.09	5450.52	-1.05368	-0.696059	-0.797453	0.245236	1.32375	0.978202	-0.849063	0.849063
arrb1	16.6711	0	6.52579	0.000896223	26.3706	12.4661	11.1765	0	0	0	1.70592	0.390707	0.268726	-0.788451	-0.788451	-0.788451	0.788451	-0.788451
arrb2b	5154.49	3327.39	0.631804	5.85086e-09	5120.15	5165.13	5178.17	3173.51	3583.75	3224.9	0.869772	0.914265	0.927166	-1.05595	-0.650126	-1.00512	0.903735	-0.903735
arrdc1a	245.236	548.72	-1.16003	0.00275653	209.264	290.876	235.567	505.461	814.177	326.524	-0.817953	-0.462332	-0.703339	0.472706	1.81792	-0.306998	-0.661208	0.661208
arrdc1b	120.488	198.611	-0.717658	0.0230717	90.1705	144.053	127.24	185.896	213.836	196.102	-1.47417	-0.329274	-0.686508	0.559812	1.15347	0.77667	-0.829985	0.829985
arrdc2	1474.82	711.332	1.05156	6.0673e-05	1354.26	1484.85	1585.35	660.374	619.78	853.842	0.604788	0.907189	1.13989	-1.00195	-1.09595	-0.553964	0.883955	-0.883955
arrdc3a	2103.75	1425.49	0.561599	0.00297789	2201.52	2250.14	1859.6	1421.66	1404.23	1450.59	1.10492	1.22787	0.240203	-0.867354	-0.911453	-0.794189	0.857665	-0.857665
arsa	219.832	107.456	1.03493	0.00324317	236.485	227.853	195.159	127.472	129.216	65.6802	1.08555	0.956904	0.46967	-0.53908	-0.513081	-1.45996	0.837373	-0.837373
arsia	74.3164	11.0904	2.7454	0.00190775	85.9172	98.3439	38.688	7.96698	10.2916	15.0126	1.08012	1.39072	-0.100364	-0.868228	-0.810126	-0.692124	0.790159	-0.790159
arsj	29.933	118.925	-1.98816	1.28885e-07	33.1759	32.5504	24.0725	92.0629	105.203	159.509	-0.766366	-0.777986	-0.935482	0.327591	0.57169	1.58055	-0.826611	0.826611
arsk	189.471	111.283	0.765366	0.0082053	176.088	216.079	176.245	120.39	91.4805	121.977	0.552661	1.41229	0.556047	-0.64457	-1.26598	-0.610445	0.840332	-0.840332
arv1	372.788	167.283	1.1588	2.64018e-05	334.311	470.25	313.803	165.536	185.248	151.064	0.513319	1.59895	0.349532	-0.834549	-0.677126	-0.950122	0.820599	-0.820599
arvcfa	77.0724	12.3898	2.63719	0.0224995	69.7546	75.4893	85.9733	12.3931	12.5786	12.1977	0.698821	0.858973	1.15176	-0.903091	-0.897911	-0.908546	0.903183	-0.903183
arvcfb	458.658	872.389	-0.92767	1.44508e-11	504.445	464.017	407.513	914.432	850.769	851.966	-0.700804	-0.876692	-1.12252	1.08292	0.805943	0.811151	-0.900006	0.900006
arxb	10.4469	55.8182	-2.40258	5.99171e-05	5.95466	15.9289	9.45706	51.3428	45.7403	70.3716	-1.0313	-0.65281	-0.898393	0.691007	0.478414	1.41308	-0.860833	0.860833
as3mt	489.207	191.065	1.35479	2.10725e-06	409.17	540.891	517.559	231.928	165.808	175.46	0.404316	1.17578	1.03913	-0.633753	-1.021	-0.964472	0.873074	-0.873074
asah1a	568.733	303.701	0.90737	0.000428747	487.431	624.691	594.076	270.877	362.492	277.733	0.329281	1.21179	1.01495	-1.06304	-0.474012	-1.01896	0.852005	-0.852005
asah1b	549.456	343.603	0.679252	3.6034e-05	522.309	595.604	530.455	310.712	357.918	362.179	0.647791	1.27435	0.717433	-1.16102	-0.757491	-0.72106	0.879858	-0.879858
asap1a	2922.7	4264.69	-0.545516	0.00675222	3138.1	2163.57	3466.44	4282.69	4105.19	4406.2	-0.532102	-1.67029	-0.148626	0.804696	0.597382	0.948944	-0.783674	0.783674
asap1b	1188.08	735.113	0.69196	0.000451222	1424.01	1024.3	1115.93	735.618	707.83	761.89	1.6412	0.222543	0.547767	-0.802045	-0.900668	-0.7088	0.803838	-0.803838
asap2a	1886.18	1380.73	0.449383	0.0484087	1991.41	1700.93	1966.21	1440.25	1164.09	1537.85	1.12059	0.211237	1.0417	-0.604842	-1.46939	-0.299294	0.791176	-0.791176
asap2b	959.399	2349.58	-1.2917	2.10098e-36	976.564	983.439	918.195	2196.23	2387.64	2464.88	-0.884124	-0.875158	-0.960246	0.706512	0.956141	1.05688	-0.906509	0.906509
asap3	300.235	1006.13	-1.74632	8.64623e-18	280.72	241.704	378.283	972.857	1066.89	978.635	-0.953541	-1.05342	-0.703769	0.818401	1.05914	0.833193	-0.903578	0.903578
asb1	73.6438	30.7872	1.25167	0.00372808	82.5145	74.7967	63.6202	37.1792	25.1571	30.0252	1.23517	0.920546	0.464925	-0.612969	-1.10306	-0.90461	0.873547	-0.873547
asb11	414.702	956.363	-1.20518	7.50481e-07	322.402	409.304	512.401	974.627	1103.48	790.977	-1.13978	-0.867016	-0.54342	0.907401	1.31185	0.330966	-0.850073	0.850073
asb12b	155.475	258.715	-0.73433	0.0069569	119.093	149.593	197.739	244.321	281.303	250.523	-1.39434	-0.91108	-0.14825	0.589814	1.17577	0.688085	-0.81789	0.81789
asb13a.1	84.1234	29.9662	1.49326	0.0410351	92.7225	86.5703	73.0773	18.5896	36.5922	34.7167	1.15181	0.953196	0.517591	-1.24148	-0.660286	-0.720835	0.874199	-0.874199
asb5b	105.692	11.7629	3.18881	3.61989e-10	102.931	135.05	79.0954	7.08176	16.0091	12.1977	0.811074	1.40042	0.373729	-0.947634	-0.783828	-0.853762	0.861741	-0.861741
asb8	399.058	241.66	0.725682	0.0033143	387.903	412.075	397.197	178.814	261.863	284.301	0.723033	0.981776	0.822513	-1.51517	-0.626173	-0.38598	0.842441	-0.842441
ascl1a	12.0664	136.936	-3.50127	6.3028e-17	16.1626	13.1587	6.87786	179.7	116.638	114.471	-0.806241	-0.847755	-0.934556	1.45384	0.582325	0.552384	-0.862851	0.862851
ascl1b	288.211	62.5601	2.20484	2.10495e-09	308.792	265.251	290.59	50.4575	64.0364	73.1865	1.07088	0.721377	0.924774	-1.00283	-0.893828	-0.820378	0.905678	-0.905678
asf1ba	983.46	1717.05	-0.804336	9.32499e-07	1008.89	903.794	1037.7	1759.82	1758.71	1632.62	-0.838933	-1.09721	-0.768133	1.00653	1.00381	0.693935	-0.901426	0.901426
asf1bb	872.901	1297.62	-0.571422	9.44558e-05	835.353	885.787	897.561	1260.55	1382.5	1249.8	-1.04927	-0.837517	-0.788082	0.736003	1.24801	0.690853	-0.891624	0.891624
asgrl2	78.9387	33.07	1.26268	0.017726	79.9625	80.3372	76.5162	21.2453	42.3097	35.6549	0.919208	0.933584	0.786983	-1.3336	-0.525422	-0.780747	0.879925	-0.879925
asic1a	123.737	52.4245	1.23281	0.00889857	130.152	123.276	117.783	54.8836	32.0182	70.3716	1.02341	0.856154	0.722539	-0.807547	-1.36377	-0.43079	0.867368	-0.867368
asip2b	17.2423	42.1078	-1.29384	0.0421327	24.6693	9.00331	18.0544	29.2123	54.8883	42.223	-0.301227	-1.24394	-0.699283	-0.0278512	1.51722	0.755077	-0.74815	0.74815
asl	482.13	331.639	0.541128	0.0203924	444.898	534.658	466.835	315.138	347.626	332.154	0.431084	1.449	0.679859	-1.04044	-0.672021	-0.847479	0.853314	-0.853314
asmtl	1591.24	1110.47	0.519039	0.00247971	1631.58	1592.89	1549.24	1048.1	1105.77	1177.55	1.04837	0.903904	0.740873	-1.13065	-0.91528	-0.647211	0.897714	-0.897714
asns	2664.23	4418.81	-0.729704	9.16751e-09	2540.09	2795.18	2657.43	4555.34	4628.91	4072.17	-1.01855	-0.759097	-0.899199	1.03115	1.10598	0.53972	-0.892283	0.892283
asph	26658.2	36588.7	-0.45682	0.0144174	23570.2	27350.7	29053.8	35579.6	35149.1	39037.5	-1.37003	-0.726898	-0.437157	0.673027	0.599782	1.26128	-0.844696	0.844696
astn1	29.6695	265.839	-3.15761	1.66055e-16	28.9226	36.0132	24.0725	239.009	283.59	274.918	-0.912183	-0.857754	-0.949414	0.700498	1.04271	0.976145	-0.90645	0.90645
atad3	914.426	1531.97	-0.74471	0.000237111	979.966	872.629	890.683	1725.29	1528.87	1341.75	-0.673458	-0.970653	-0.920664	1.39019	0.846333	0.328249	-0.854925	0.854925
atf3	274.711	645.24	-1.23244	2.39542e-05	196.504	252.785	374.844	706.406	670.095	559.22	-1.21707	-0.957083	-0.393253	1.13835	0.970614	0.458444	-0.855801	0.855801
atf4a	13481.8	19057.4	-0.499328	0.025659	12219	12392.7	15833.7	19015.4	21997.6	16159.2	-1.06751	-1.02172	-0.114878	0.723634	1.50957	-0.0290961	-0.734704	0.734704
atf4b	4647.77	7916.21	-0.768293	1.28885e-07	4170.81	4648.48	5124.01	7390.7	7674.07	8683.86	-1.13163	-0.875591	-0.620699	0.594291	0.746182	1.28745	-0.875973	0.875973
atf7b	1719.98	918.539	0.904984	0.00182723	1990.56	1704.4	1464.99	890.531	913.662	951.424	1.42873	0.81969	0.31015	-0.912465	-0.863237	-0.782866	0.852856	-0.852856
atf7ip2	1317.35	1725.45	-0.389237	0.0124904	1115.22	1379.58	1457.25	1708.47	1683.24	1784.62	-1.60635	-0.560848	-0.253707	0.739846	0.640054	1.041	-0.806968	0.806968
atg101	685.952	495.722	0.470448	0.00921065	675.428	744.505	637.922	464.74	542.022	480.404	0.750834	1.36396	0.417927	-1.11923	-0.43328	-0.980206	0.844239	-0.844239
atg13	3245.69	2554.27	0.345977	0.026588	3099.82	3429.57	3207.66	2478.62	2735.27	2448.93	0.492525	1.30519	0.758298	-1.03846	-0.405936	-1.11162	0.852005	-0.852005
ATG14	1832.96	1145.64	0.678573	3.822e-07	1768.53	1838.06	1892.27	1100.33	1214.4	1122.19	0.734002	0.916763	1.05926	-1.02245	-0.722594	-0.964982	0.903343	-0.903343
atg16l1	755.682	1157.66	-0.616306	3.10353e-05	855.769	664.167	747.108	1215.41	1176.67	1080.91	-0.433864	-1.25773	-0.901093	1.11253	0.945956	0.5342	-0.864228	0.864228
atg4a	1282.14	1004.68	0.352017	0.0223455	1272.6	1340.11	1233.72	982.594	993.707	1037.75	0.823741	1.25424	0.575832	-1.02545	-0.954589	-0.673771	0.884604	-0.884604
atg4b	1090.66	655.748	0.735895	7.1929e-05	980.817	1243.15	1048.01	581.589	757.001	628.653	0.414297	1.42424	0.672999	-1.12268	-0.447367	-0.941492	0.83718	-0.83718
atg4db	130.592	75.9621	0.785169	0.0311007	152.269	122.584	116.924	65.5063	89.1935	73.1865	1.47856	0.582662	0.411849	-1.13991	-0.425038	-0.908124	0.824357	-0.824357
atg5	1605.78	928.489	0.791526	1.05e-06	1651.14	1767.42	1398.79	844.5	1028.01	912.954	0.974546	1.26964	0.334107	-1.07258	-0.606856	-0.898855	0.859431	-0.859431
atg7	466.012	301.455	0.630796	0.0251137	442.346	475.098	480.591	281.5	380.788	242.078	0.57646	0.898578	0.952601	-1.00548	-0.0289721	-1.39319	0.809213	-0.809213
atg9a	601.969	289.619	1.0565	1.31782e-05	612.479	640.62	552.808	285.926	309.89	273.042	0.958959	1.12086	0.615666	-0.919743	-0.781874	-0.993868	0.898495	-0.898495
atg9b	1692.88	1247.15	0.440086	0.0130179	1714.09	1405.21	1959.33	1226.91	1181.24	1333.31	0.800887	-0.212651	1.6056	-0.797692	-0.947559	-0.448584	0.731278	-0.731278
atic	3077.3	4558.72	-0.56706	0.00106815	3126.2	2824.96	3280.74	4925.36	4775.28	3975.53	-0.781245	-1.12142	-0.606722	1.25049	1.08101	0.177876	-0.836461	0.836461
atl3	1056.12	758.099	0.480359	0.00773518	1040.36	1142.73	985.254	661.259	899.94	713.099	0.707226	1.2505	0.414745	-1.30478	-0.038041	-1.02965	0.790823	-0.790823
atn1	1009.52	512.923	0.975841	0.000569572	1196.89	963.354	868.33	482.445	391.079	665.246	1.42696	0.662054	0.350815	-0.913105	-1.21236	-0.314361	0.813276	-0.813276
atp11a	653.586	1022.34	-0.64649	0.00580911	811.535	464.017	685.207	1024.2	1062.32	980.511	-0.113903	-1.61158	-0.65833	0.802607	0.966882	0.614325	-0.794605	0.794605
atp11c	1302.79	727.674	0.839337	0.000632684	1692.82	1100.48	1115.07	860.434	646.081	676.506	1.74797	0.219915	0.257557	-0.399335	-0.952298	-0.873812	0.741815	-0.741815
atp13a1	2786.77	3954.62	-0.505013	0.0322789	2975.63	2417.74	2966.94	3870.18	4242.41	3751.28	-0.572448	-1.38083	-0.585038	0.723751	1.2631	0.551458	-0.846104	0.846104
atp1a1a.4	44.4493	215.314	-2.27019	1.45158e-08	47.6373	61.6381	24.0725	269.107	196.683	180.151	-0.830877	-0.689433	-1.06894	1.40653	0.674867	0.507853	-0.863084	0.863084
atp1a1b	295.567	400.81	-0.440425	0.0331836	295.181	277.718	313.803	423.135	400.227	379.068	-0.877704	-1.16686	-0.569366	1.24097	0.861657	0.511309	-0.871311	0.871311
atp1a3a	469.557	641.821	-0.45134	0.00118094	497.639	457.091	453.939	637.358	636.933	651.172	-0.606318	-1.02984	-1.06276	0.853025	0.848582	0.997305	-0.899637	0.899637
atp1b1a	4726.53	7696.25	-0.703132	1.01265e-08	4229.51	5141.58	4808.49	7076.45	8043.42	7968.88	-1.17463	-0.634055	-0.831476	0.512706	1.08582	1.04164	-0.880053	0.880053
atp1b1b	64.975	330.98	-2.35318	7.70505e-21	57.8452	55.405	81.6746	359.399	330.473	303.067	-0.952834	-0.969426	-0.790805	1.09759	0.900911	0.714561	-0.904355	0.904355
atp1b2a	721.649	1139.65	-0.659	0.000961133	822.593	718.187	624.166	1028.63	1168.66	1221.65	-0.4399	-0.864948	-1.24772	0.398877	0.968985	1.1847	-0.850855	0.850855
atp1b3a	3538.78	4778.71	-0.433448	0.000259736	3322.7	3591.63	3702.01	4640.32	4540.86	5154.95	-1.15949	-0.786516	-0.633432	0.667882	0.529945	1.38161	-0.859812	0.859812
atp1b3b	1584.15	1151.36	0.460496	0.0221502	1460.59	1859.53	1432.32	1263.21	1097.77	1093.11	0.322683	1.70928	0.2244	-0.363366	-0.938399	-0.954597	0.752121	-0.752121
atp1b4	12.4167	46.3773	-1.89379	0.00619363	16.1626	15.9289	5.1584	28.327	42.3097	68.495	-0.575886	-0.586056	-1.05473	-0.0465574	0.561894	1.70134	-0.738891	0.738891
atp2a1	109.751	39.1927	1.48073	0.0015915	116.541	101.807	110.906	37.1792	29.7312	50.6676	1.06489	0.691918	0.922236	-0.943979	-1.13251	-0.602553	0.893014	-0.893014
atp2a1l	225.788	25.5627	3.15016	1.37822e-06	216.069	218.85	242.445	30.0975	40.0227	6.56802	0.817411	0.842557	1.05592	-0.86429	-0.774538	-1.07706	0.905296	-0.905296
atp2a2a	2864.59	1293.7	1.14673	4.15911e-06	2946.7	2915.69	2731.37	1154.33	1192.68	1534.1	0.993064	0.957561	0.74658	-1.05861	-1.01471	-0.623892	0.899068	-0.899068
atp2a2b	9405.17	16497.8	-0.810869	1.95389e-10	10232.7	8253.27	9729.6	17281.3	16117.7	16094.5	-0.68619	-1.18575	-0.813153	1.09276	0.799104	0.793232	-0.895032	0.895032
atp2a3	536.664	299.706	0.843385	0.0026499	586.959	591.448	431.586	281.5	393.366	224.251	1.11	1.13953	0.0881357	-0.898958	-0.16323	-1.27548	0.779221	-0.779221
atp2b1a	2447.01	3421.4	-0.483725	0.046759	3163.62	2290.3	1887.11	3411.64	3070.31	3782.24	0.322564	-0.90533	-1.47222	0.671272	0.19137	1.19234	-0.684994	0.684994
atp2b4	5859.76	4237.78	0.467685	0.00103609	6773	5401.99	5404.28	4010.05	4662.08	4041.21	1.64883	0.337774	0.339968	-0.993295	-0.36978	-0.963497	0.775524	-0.775524
atp5mc3a	3295.27	5172.28	-0.65027	0.00027397	3175.53	3397.71	3312.55	5167.03	5628.34	4721.47	-0.989298	-0.781594	-0.861206	0.872459	1.30372	0.455923	-0.877366	0.877366
atp6v0a2a	310.073	133.666	1.21124	0.000158205	370.89	322.042	237.286	162.88	108.633	129.484	1.39185	0.935605	0.143995	-0.550952	-1.05762	-0.862876	0.823816	-0.823816
atp6v0a2b	941.376	1374.33	-0.545925	1.11507e-05	996.98	953.659	873.489	1343.76	1333.33	1445.9	-0.660334	-0.838154	-1.16722	0.763101	0.720267	1.18234	-0.888571	0.888571
atp6v1ab	1824.98	2399.77	-0.394946	0.030959	1931.01	1762.57	1781.37	2367.96	2536.3	2295.05	-0.550239	-1.06126	-1.00423	0.77541	1.28611	0.55421	-0.87191	0.87191
atp6v1b2	976.734	383.326	1.34907	7.25128e-08	910.212	1066.55	953.444	344.351	343.052	462.576	0.693612	1.1647	0.823883	-1.01151	-1.01542	-0.655259	0.894064	-0.894064
atp6v1ba	5991.74	4693.36	0.35251	0.0395884	5962.31	6212.29	5800.62	4576.59	5042.86	4460.62	0.827504	1.16126	0.611611	-1.0227	-0.400137	-1.17754	0.866793	-0.866793
atp6v1c1b	639.049	301.706	1.08483	8.78362e-10	605.674	728.576	582.899	284.156	317.895	303.067	0.706134	1.34758	0.587269	-0.971926	-0.795835	-0.873224	0.880328	-0.880328
atp6v1c2	11.6039	0	6.00223	0.0188898	11.9093	4.84794	18.0544	0	0	0	0.802879	-0.125414	1.61071	-0.762727	-0.762727	-0.762727	0.762727	-0.762727
atp6v1e1a	462.79	290.413	0.673896	0.00347978	387.903	535.351	465.116	272.648	303.029	295.561	0.106842	1.5007	0.83675	-0.982701	-0.695497	-0.766098	0.814765	-0.814765
atp6v1f	1003.22	1267.79	-0.336319	0.0297741	912.764	1097.02	999.869	1230.46	1401.94	1170.98	-1.28278	-0.221644	-0.781134	0.546827	1.53441	0.204323	-0.761853	0.761853
atp8b3	190.107	26.7171	2.84031	5.46137e-09	153.97	234.086	182.263	21.2453	35.4487	23.4572	0.488649	1.34795	0.792112	-0.934926	-0.782584	-0.911201	0.876237	-0.876237
atpv0e2	357.829	182.539	0.973228	4.68525e-05	336.863	399.609	337.015	151.373	189.822	206.423	0.664782	1.29034	0.666296	-1.18453	-0.801199	-0.635686	0.873806	-0.873806
atrx	9624.33	12327.7	-0.357222	0.0467302	10378.1	8696.51	9798.38	12912.7	11728.9	12341.3	-0.369057	-1.40708	-0.726919	1.19549	0.464783	0.84278	-0.834352	0.834352
atxn1a	81.8881	12.6481	2.70297	6.55898e-05	101.229	74.7967	69.6384	9.73742	16.0091	12.1977	1.36747	0.697625	0.566903	-0.951094	-0.792159	-0.888745	0.877333	-0.877333
atxn2l	3314.06	5416.53	-0.708837	0.000758535	3699.54	3059.05	3183.59	5332.56	5416.79	5500.25	-0.567744	-1.11395	-1.00774	0.824871	0.896697	0.967866	-0.896478	0.896478
atxn7	688.361	472.298	0.542475	0.0426432	821.743	597.681	645.659	508.116	436.819	471.959	1.70361	0.122448	0.461022	-0.509599	-1.01273	-0.764756	0.762362	-0.762362
atxn7l2a	685.572	909.239	-0.407967	0.0399279	762.196	588.678	705.841	883.449	938.819	905.448	-0.259191	-1.53654	-0.67405	0.633414	1.04101	0.795356	-0.823261	0.823261
auh	1062.92	722.169	0.557689	0.00345777	974.862	1132.34	1081.54	762.174	714.691	689.642	0.42252	1.23079	0.970079	-0.669132	-0.912845	-1.04142	0.874464	-0.874464
aurkaip1	1075.21	1630.01	-0.599836	0.000336433	900.004	1203.67	1121.95	1733.26	1612.34	1544.42	-1.39097	-0.457718	-0.70887	1.16984	0.798231	0.58949	-0.85252	0.85252
aurkb	7226.29	5560.1	0.378221	0.0364435	6602.01	7363.32	7713.52	5805.27	5956.52	4918.51	0.200214	0.930149	1.26592	-0.563693	-0.418674	-1.41391	0.79876	-0.79876
auts2a	1516.13	1027.89	0.56041	0.00457725	1625.62	1248	1674.76	1045.44	1068.03	970.19	1.15109	-0.0781593	1.31104	-0.737512	-0.663976	-0.982482	0.794657	-0.794657
axdnd1	211.337	106.152	0.991471	0.0043019	185.445	193.225	255.341	115.964	98.3415	104.15	0.425465	0.549434	1.53922	-0.68169	-0.962494	-0.869939	0.838041	-0.838041
AXL	528.032	190.568	1.46848	1.34367e-07	655.012	506.956	422.129	185.896	157.804	228.004	1.4745	0.736249	0.31328	-0.864638	-1.00471	-0.654677	0.841343	-0.841343
b2ml	1393.71	742.161	0.909667	5.75957e-08	1348.3	1446.07	1386.75	773.682	791.306	661.493	0.776688	1.04752	0.883189	-0.815144	-0.766321	-1.12593	0.902466	-0.902466
b3galnt2	1635.63	1159.67	0.496513	0.025731	1686.87	1590.82	1629.19	1164.06	1308.17	1006.78	1.03568	0.691718	0.829148	-0.836457	-0.320417	-1.39967	0.852182	-0.852182
B3GAT1	11.0678	0	5.93594	0.00650773	5.95466	11.7736	15.4752	0	0	0	0.0620623	0.920364	1.46636	-0.816263	-0.816263	-0.816263	0.816263	-0.816263
b3gat2	170.927	32.0614	2.41705	1.60773e-07	208.413	202.921	101.448	38.9497	36.5922	20.6423	1.25345	1.18906	-0.000538419	-0.733236	-0.760874	-0.94786	0.81399	-0.81399
b3gat3	1005.61	1297.52	-0.366578	0.021081	989.324	1110.18	917.335	1299.5	1393.93	1199.13	-0.890993	-0.227301	-1.28633	0.812414	1.331	0.26121	-0.801542	0.801542
b3glcta	342.514	111.674	1.61863	3.02282e-07	376.845	356.67	294.029	78.7846	115.494	140.743	1.14449	0.990298	0.511556	-1.13348	-0.852918	-0.659948	0.882114	-0.882114
b3gnt2b	1917.29	3249.84	-0.761397	3.92471e-15	1926.76	1894.16	1930.96	3260.27	3241.84	3247.42	-0.899735	-0.944391	-0.893977	0.926982	0.901743	0.909379	-0.912701	0.912701
b3gnt3.4	65.0579	132.933	-1.02712	0.0130109	50.1893	79.6447	65.3397	154.028	150.943	93.8288	-1.11136	-0.440635	-0.766371	1.25314	1.18288	-0.117652	-0.772788	0.772788
b3gnt5b	50.6952	169.866	-1.74263	0.00173197	48.4879	62.3306	41.2672	106.226	140.651	262.721	-0.737962	-0.572645	-0.824196	-0.0484185	0.362702	1.82052	-0.711601	0.711601
b3gnt7	84.724	784.111	-3.21146	3.76294e-36	78.2612	76.1819	99.729	732.962	982.272	637.098	-0.891757	-0.896964	-0.838005	0.747508	1.37174	0.507479	-0.875575	0.875575
b3gnt7l	887.557	2177.11	-1.29335	3.50538e-12	691.591	1130.26	840.819	2105.94	2240.13	2185.27	-1.16522	-0.557251	-0.958403	0.794981	0.980962	0.904935	-0.893626	0.893626
b4galnt3b	333.914	748.996	-1.16498	0.00629412	317.298	362.903	321.54	748.011	902.227	596.751	-0.905554	-0.72132	-0.888418	0.83445	1.45745	0.223387	-0.838431	0.838431
b4galt2	32.4219	5.70736	2.52125	0.00708768	27.2213	33.9356	36.1088	4.4261	8.00454	4.69144	0.544655	0.992995	1.13811	-0.977475	-0.738528	-0.959758	0.89192	-0.89192
b4galt3	356.2	200.968	0.828798	0.00219988	392.157	324.812	351.631	158.454	249.284	195.164	1.23014	0.500707	0.79119	-1.30115	-0.317347	-0.903538	0.840678	-0.840678
b4galt4	380.515	698.888	-0.875631	0.0013969	388.754	425.233	327.558	716.143	874.782	505.737	-0.710851	-0.53906	-0.999038	0.83091	1.57798	-0.159946	-0.749649	0.749649
b4galt5	0	13.598	-6.53171	0.00182566	0	0	0	10.6226	21.7266	8.44459	-0.781088	-0.781088	-0.781088	0.439275	1.71494	0.189054	-0.781088	0.781088
b4galt7	1244.69	1672.08	-0.425581	0.0198997	1114.37	1360.19	1259.51	1535.86	1606.63	1873.76	-1.26796	-0.36192	-0.733019	0.285539	0.546381	1.53098	-0.787634	0.787634
bace2	121.335	67.641	0.846188	0.0364735	100.379	154.441	109.186	63.7358	69.7539	69.4333	0.169611	1.72634	0.423223	-0.885507	-0.712218	-0.721449	0.773058	-0.773058
bada	133.816	54.7179	1.28977	0.00116101	152.269	128.817	120.363	48.6871	52.6013	62.8653	1.29448	0.771069	0.582395	-1.01724	-0.929884	-0.700815	0.882646	-0.882646
badb	797.219	527.145	0.597918	0.00200538	692.442	853.237	845.977	511.657	570.61	499.169	0.188523	1.19031	1.14508	-0.937801	-0.570514	-1.0156	0.841306	-0.841306
bag1	1320.21	1005.15	0.393612	0.00495468	1299.82	1414.21	1246.61	1057.84	1000.57	957.054	0.746625	1.36946	0.456956	-0.570837	-0.882644	-1.11956	0.85768	-0.85768
bahcc1a	691.994	1185.05	-0.777325	0.0176908	863.425	422.463	790.095	1345.53	925.097	1284.52	-0.220578	-1.5158	-0.435971	1.19551	-0.0394331	1.01628	-0.724118	0.724118
baiap2l1a	128.13	286.905	-1.16223	0.049033	90.1705	127.431	166.788	324.876	408.232	127.607	-0.914722	-0.624272	-0.317486	0.91481	1.56457	-0.622902	-0.618827	0.618827
baiap2l1b	286.223	165.828	0.791435	0.020539	335.162	288.799	234.707	115.079	217.266	165.139	1.36379	0.784424	0.10849	-1.3864	-0.109454	-0.760846	0.752235	-0.752235
baiap2l2a	88.1302	290.489	-1.71753	7.28084e-06	98.6772	118.428	47.2853	360.285	281.303	229.881	-0.751366	-0.587625	-1.17742	1.41742	0.762643	0.336342	-0.838802	0.838802
bambia	2337.28	5768.65	-1.30355	3.97114e-09	1965.89	1944.02	3101.92	4974.05	6132.62	6199.27	-1.05716	-1.06823	-0.481728	0.466555	1.0534	1.08716	-0.869038	0.869038
bambib	403.7	1206.14	-1.57969	1.22194e-20	367.487	380.217	463.396	1083.51	1174.38	1360.52	-0.972711	-0.944405	-0.75944	0.619501	0.821572	1.23548	-0.892186	0.892186
barx2	1.83283	23.5514	-3.67997	0.000142919	1.70133	2.07769	1.71947	30.9827	17.1526	22.5189	-0.866265	-0.836602	-0.864836	1.44162	0.351564	0.774523	-0.855901	0.855901
basp1	138.352	27.1666	2.35975	8.8069e-08	175.237	117.736	122.082	21.2453	37.7357	22.5189	1.43513	0.542787	0.610238	-0.954609	-0.698701	-0.934844	0.862718	-0.862718
baxb	503.745	166.076	1.6021	5.43994e-09	446.599	565.131	499.505	191.208	184.105	122.916	0.587182	1.21034	0.865323	-0.755491	-0.792833	-1.11452	0.887615	-0.887615
baz1a	1831.17	2362.79	-0.367922	0.0233643	2033.94	1670.46	1789.1	2150.2	2368.2	2569.97	-0.184962	-1.25145	-0.903335	0.156151	0.795791	1.3878	-0.779914	0.779914
baz1b	1460.12	2792.72	-0.93597	0.00380515	1982.9	1148.27	1249.19	3076.14	2037.73	3264.3	-0.161443	-1.1003	-0.986771	1.06831	-0.0997692	1.27997	-0.749504	0.749504
baz2ba	6088.62	2943.31	1.04839	5.54124e-08	7666.2	5214.3	5385.37	3109.78	2563.74	3156.4	1.62442	0.360098	0.448307	-0.7251	-1.00666	-0.701058	0.81094	-0.81094
bbip1	455.248	279.447	0.702591	1.65803e-05	444.898	459.169	461.677	291.237	261.863	285.24	0.799835	0.947021	0.972885	-0.784974	-1.08793	-0.846834	0.90658	-0.90658
bbox1	646.86	301.914	1.09833	1.21612e-09	638.85	612.225	689.506	280.615	283.59	341.537	0.857498	0.71868	1.12162	-1.01032	-0.994806	-0.692672	0.899265	-0.899265
bbs10	208.404	138.985	0.58672	0.0401963	199.906	236.164	189.141	117.734	140.651	158.571	0.608418	1.45001	0.358542	-1.29893	-0.76699	-0.351051	0.805658	-0.805658
bbs12	296.722	209.204	0.50238	0.041724	299.434	288.106	302.626	189.437	182.961	255.214	0.854101	0.645897	0.912764	-1.16756	-1.28658	0.0413763	0.804254	-0.804254
bbs2	818.87	611.938	0.42047	0.0156978	811.535	831.768	813.307	593.097	614.063	628.653	0.842338	1.01963	0.857871	-1.0717	-0.88799	-0.760146	0.906612	-0.906612
bbs4	491.553	375.758	0.388696	0.0273582	506.146	514.574	453.939	385.071	392.223	349.981	1.06208	1.18556	0.297179	-0.711833	-0.607046	-1.22594	0.848271	-0.848271
bbs7	2144.86	1255.38	0.772755	4.65245e-08	1945.47	2356.1	2133	1254.36	1197.25	1314.54	0.485273	1.29743	0.856173	-0.881657	-0.994604	-0.762619	0.879627	-0.879627
bcar1	1774.98	2594.9	-0.548417	0.00230148	1908.04	1466.15	1950.73	2598.12	2487.13	2699.45	-0.571209	-1.48278	-0.48314	0.852351	0.623382	1.06139	-0.845709	0.845709
bcar3	1350.94	2278.24	-0.754353	6.2084e-09	1213.05	1356.73	1483.04	2456.49	2113.2	2265.03	-1.14273	-0.869786	-0.629838	1.2194	0.567267	0.855691	-0.880786	0.880786
bckdhbl	587.876	950.798	-0.693	0.000824577	570.796	628.847	563.985	991.446	1010.86	850.089	-0.95631	-0.6767	-0.98912	1.06983	1.16334	0.388957	-0.874043	0.874043
bckdk	2917.4	3717.5	-0.34961	0.00992169	2829.31	2919.84	3003.05	3590.45	3740.41	3821.65	-1.08996	-0.887812	-0.702028	0.609576	0.944413	1.12581	-0.893266	0.893266
bcl11ba	101.622	14.211	2.83338	5.06615e-06	150.568	58.8678	95.4304	18.5896	13.7221	10.3212	1.65041	0.0169464	0.668241	-0.700536	-0.787242	-0.847823	0.778534	-0.778534
bcl3	246.268	508.265	-1.04702	0.000494541	214.368	174.526	349.911	540.869	552.314	431.613	-1.01515	-1.26344	-0.170473	1.01954	1.09086	0.338672	-0.816355	0.816355
bcl6b	111.619	42.8312	1.37975	0.0103284	135.256	120.506	79.0954	47.8019	36.5922	44.0995	1.37869	1.02826	0.0444349	-0.699036	-0.965354	-0.786995	0.817128	-0.817128
bcl7a	3919.81	5023.18	-0.357621	0.00997607	3472.42	4170.61	4116.4	4558.88	5092.03	5418.61	-1.41163	-0.425127	-0.501722	0.123476	0.876785	1.33822	-0.779494	0.779494
bcl7bb	1481.31	889.716	0.735967	0.00104342	1298.97	1677.39	1467.56	802.009	925.097	942.041	0.325213	1.40993	0.808489	-1.09928	-0.74646	-0.69789	0.847878	-0.847878
bcl9l	1178.58	835.513	0.495706	0.00598756	1304.92	1144.11	1086.7	840.074	774.154	892.312	1.45645	0.670186	0.389478	-0.816406	-1.13872	-0.560989	0.838705	-0.838705
bco1	582.075	226.99	1.3565	0.00110784	700.098	623.999	422.129	234.583	118.925	327.463	1.31596	0.977138	0.0783446	-0.756672	-1.27162	-0.343142	0.790479	-0.790479
bco2l	7.11306	35.8844	-2.354	0.0262258	14.4613	0	6.87786	44.261	34.3052	29.0869	-0.411102	-1.25588	-0.854102	1.3297	0.748112	0.443278	-0.840362	0.840362
bcs1l	694.863	943.393	-0.440859	0.0217854	703.5	700.181	680.909	997.643	993.707	838.83	-0.781854	-0.8043	-0.934615	1.20708	1.18047	0.133217	-0.840256	0.840256
bdh1	359.664	201.811	0.837205	0.00566589	351.325	422.463	305.205	206.256	258.432	140.743	0.696799	1.39904	0.241532	-0.735238	-0.220183	-1.38195	0.779122	-0.779122
bdh2	620.641	291.149	1.0939	0.000214484	541.874	750.045	570.003	311.597	354.487	207.362	0.430098	1.47145	0.570811	-0.721827	-0.507278	-1.24325	0.824118	-0.824118
BFSP1	41.2516	0.938288	5.41899	0.000201726	60.3972	36.7058	26.6517	0	0	2.81486	1.59303	0.63275	0.225231	-0.855034	-0.855034	-0.74094	0.817003	-0.817003
bhlha9	10.9783	39.9846	-1.84086	0.012932	4.25333	20.0843	8.59733	32.7531	57.1753	30.0252	-1.10573	-0.281126	-0.879462	0.378769	1.65087	0.236677	-0.75544	0.75544
bhlhe22	2.75624	41.7912	-3.89389	5.06056e-05	1.70133	4.84794	1.71947	50.4575	14.8656	60.0504	-0.785956	-0.665742	-0.785263	1.07675	-0.283023	1.44324	-0.745654	0.745654
bhlhe40	661.406	263.452	1.32982	0.00417214	750.287	804.065	429.867	233.698	383.075	173.583	1.09955	1.30497	-0.124382	-0.873701	-0.303116	-1.10333	0.760048	-0.760048
bhmt	3786.34	16034.4	-2.08232	0.034566	8990.68	916.26	1452.09	14531.8	17318.4	16253	-0.125212	-1.22452	-1.15156	0.629186	1.00858	0.863529	-0.833764	0.833764
bicc2	1042.36	760.351	0.455753	0.0174815	1020.8	1086.63	1019.64	797.583	821.038	662.431	0.72188	1.11975	0.714899	-0.627155	-0.485405	-1.44397	0.852175	-0.852175
bicd1a	35.8632	128.283	-1.8426	1.0196e-05	39.9813	29.7802	37.8283	122.16	120.068	142.62	-0.819818	-1.0185	-0.861753	0.780779	0.74003	1.17927	-0.900025	0.900025
bicral	657.118	449.147	0.547834	0.0447226	731.572	655.164	584.618	523.165	384.218	440.057	1.36489	0.780444	0.240837	-0.229223	-1.29203	-0.864918	0.795391	-0.795391
bin3	3056.45	2542.05	0.266607	0.034789	2977.33	3250.89	2941.15	2425.5	2779.86	2420.78	0.54231	1.3754	0.432122	-1.13821	-0.0590445	-1.15258	0.783277	-0.783277
birc5a	3142.85	2413.84	0.380881	0.0431992	2691.51	3343.69	3393.37	2469.76	2481.41	2290.36	-0.182927	1.19082	1.29546	-0.649999	-0.625469	-1.02789	0.767785	-0.767785
bivm	210.861	92.1168	1.19249	0.000201952	261.154	202.921	168.508	97.3742	82.3325	96.6437	1.53022	0.717658	0.237473	-0.755091	-0.964976	-0.765284	0.82845	-0.82845
blcap	2793.06	3821.83	-0.452185	0.0255017	2731.49	2806.26	2841.42	3686.06	4465.39	3314.03	-0.852108	-0.741478	-0.689468	0.560148	1.71315	0.00975286	-0.761018	0.761018
blf	829.675	1570.99	-0.920837	2.31216e-06	665.22	917.645	906.159	1383.6	1413.37	1915.98	-1.1711	-0.618661	-0.6438	0.401087	0.46625	1.56622	-0.811186	0.811186
blk	16.1675	0.590147	4.70004	0.0323012	6.80532	12.4661	29.2309	1.77044	0	0	-0.139287	0.361817	1.84587	-0.584984	-0.741706	-0.741706	0.689466	-0.689466
bloc1s6	543.731	400.423	0.442747	0.00437259	581.004	539.506	510.681	373.563	424.241	403.464	1.30938	0.810544	0.464053	-1.1842	-0.575014	-0.824766	0.861325	-0.861325
BMERB1	88.0122	42.4496	1.05116	0.00703944	89.3199	77.567	97.1498	33.6384	41.1662	52.5441	0.911855	0.466966	1.20825	-1.19589	-0.910936	-0.480241	0.862357	-0.862357
bmi1a	398.095	564.382	-0.502588	0.0117692	437.242	418.308	338.735	529.362	582.045	581.739	-0.445424	-0.637118	-1.44273	0.487207	1.02058	1.01748	-0.841756	0.841756
bmi1b	900.351	615.912	0.548111	0.0410836	872.783	1041.61	786.656	591.327	601.484	654.925	0.646326	1.59808	0.1608	-0.940331	-0.883071	-0.581808	0.801736	-0.801736
bmp16	10.637	72.3079	-2.77047	0.00794481	26.3706	5.5405	0	56.6541	61.7493	98.5203	-0.399771	-0.951179	-1.09785	0.401883	0.536763	1.51015	-0.816265	0.816265
bmp1a	3202.22	5346.84	-0.739752	0.00020415	3515.8	2865.13	3225.72	5126.31	5134.34	5779.85	-0.623969	-1.15907	-0.862529	0.700497	0.707105	1.23797	-0.881857	0.881857
bmp2a	44.7222	1086.79	-4.59837	8.34987e-161	42.5333	47.7868	43.8464	1080.85	1128.64	1050.88	-0.915837	-0.906642	-0.913539	0.901611	0.985256	0.849151	-0.912006	0.912006
bmp2b	296.807	806.353	-1.442	1.02748e-15	262.005	292.261	336.156	777.223	819.894	821.94	-1.03221	-0.92436	-0.767895	0.804321	0.956425	0.963719	-0.908155	0.908155
bmp2k	2507.57	3148.38	-0.328393	0.0285051	2797.84	2237.67	2487.21	3226.63	3416.8	2801.73	-0.0683644	-1.33897	-0.772956	0.90424	1.3356	-0.0595409	-0.726765	0.726765
bmp3	943.968	2321.81	-1.29894	2.46074e-07	715.41	748.66	1367.84	2518.45	2349.91	2097.07	-1.14548	-1.10396	-0.33092	1.10563	0.895197	0.579536	-0.860119	0.860119
bmp5	62.5132	135.88	-1.11837	0.0205747	80.8132	67.1786	39.5477	128.357	149.799	129.484	-0.427419	-0.744429	-1.38686	0.677987	1.17653	0.704187	-0.852901	0.852901
bmp6	81.2922	288.833	-1.82622	7.6041e-09	98.6772	85.8777	59.3216	218.649	357.918	289.931	-0.704791	-0.809218	-1.02588	0.274026	1.41027	0.855592	-0.846631	0.846631
bmp7a	576.538	1294.8	-1.16826	1.21466e-06	575.9	416.923	736.791	1188.85	1321.89	1373.65	-0.876085	-1.26322	-0.484294	0.616533	0.940511	1.06655	-0.874533	0.874533
bmper	249.49	827.82	-1.7303	1.51235e-10	336.013	243.089	169.367	788.731	842.764	851.966	-0.629591	-0.918295	-1.14734	0.776963	0.944839	0.973427	-0.89841	0.89841
bmpr1ab	1732.78	2595.23	-0.582992	0.000117749	1538	1686.39	1973.95	2532.61	2491.7	2761.38	-1.2489	-0.95286	-0.379174	0.735385	0.653761	1.19178	-0.86031	0.86031
bmpr1ba	2086.08	1609.52	0.373877	0.0389924	1724.3	2127.55	2406.39	1650.05	1487.7	1690.8	-0.356821	0.808276	1.61391	-0.571343	-1.04041	-0.45362	0.688457	-0.688457
bmpr1bb	1249.07	349.874	1.83714	6.32276e-22	1430.82	1209.91	1106.48	308.942	378.501	362.179	1.25253	0.814264	0.609069	-0.973161	-0.835163	-0.867543	0.891955	-0.891955
bmpr2b	149.672	305.688	-1.0326	0.0124576	210.965	110.81	127.24	304.516	234.419	378.13	-0.16295	-1.13934	-0.97916	0.749052	0.0656949	1.4667	-0.760482	0.760482
bms1	7385.27	11599.5	-0.651488	9.68724e-08	7552.21	6656.22	7947.37	12238.2	11424.8	11135.6	-0.817417	-1.1949	-0.65093	1.15682	0.81413	0.692301	-0.887751	0.887751
bnc2	468.206	64.898	2.84436	3.13058e-19	577.602	391.99	435.025	69.9324	46.8838	77.8779	1.35526	0.546542	0.734046	-0.856681	-0.957105	-0.822062	0.878616	-0.878616
bnip3	55.0142	9.11378	2.57667	0.000194394	62.9492	68.5637	33.5296	11.5079	4.57403	11.2595	1.10596	1.30701	0.0524817	-0.736088	-0.984379	-0.744983	0.821817	-0.821817
bnip4	3140.89	2286.25	0.458296	0.0248101	2833.57	3308.37	3280.74	1935.98	2245.85	2676.94	0.218016	1.08069	1.03049	-1.41282	-0.849813	-0.0665655	0.776399	-0.776399
boc	2317.99	4854.49	-1.06685	1.06921e-08	2303.6	1905.24	2745.13	5047.52	4338.46	5177.47	-0.888852	-1.16491	-0.58288	1.01265	0.521283	1.10271	-0.878882	0.878882
boka	136.134	504.875	-1.88818	9.57065e-16	131.853	157.904	118.643	546.181	534.017	434.427	-0.915584	-0.78915	-0.979696	1.09528	1.03625	0.552904	-0.89481	0.89481
bora	1312.59	1024.62	0.35694	0.0179976	1162.01	1301.32	1474.44	1032.17	987.99	1053.7	-0.0351934	0.708133	1.63181	-0.727973	-0.963681	-0.613093	0.768249	-0.768249
bpgm	428.04	211.963	1.01661	2.22021e-05	442.346	437.699	404.075	209.797	251.571	174.522	1.00647	0.968247	0.691629	-0.906603	-0.562945	-1.1968	0.888782	-0.888782
brap	640.426	817.501	-0.351558	0.0193846	637.148	678.019	606.112	812.632	814.177	825.694	-0.920582	-0.510797	-1.23177	0.838899	0.854387	0.969862	-0.887716	0.887716
brd2b	227.407	120.458	0.914247	0.026724	264.557	200.151	217.512	142.52	100.629	118.224	1.42357	0.41185	0.684578	-0.493431	-1.15149	-0.875085	0.840001	-0.840001
brd3b	5213.71	7072.66	-0.440131	0.00148466	5164.39	4594.46	5882.29	6773.7	6934.22	7510.06	-0.870858	-1.37794	-0.232123	0.560983	0.703801	1.21613	-0.826972	0.826972
BRD8	60.858	18.0111	1.76135	0.000919539	67.2026	74.1042	41.2672	17.7044	19.4396	16.8892	1.0717	1.33807	0.0707313	-0.83867	-0.7717	-0.870133	0.826834	-0.826834
brdt	1624.21	1008.21	0.687543	0.000563102	1824.68	1548.57	1499.37	1031.28	943.393	1049.94	1.42439	0.650924	0.513112	-0.798168	-1.04437	-0.745886	0.862808	-0.862808
brf1a	594.773	908.755	-0.612748	0.000707324	576.751	546.432	661.135	899.383	821.038	1005.84	-0.943189	-1.10659	-0.488424	0.79556	0.373334	1.36931	-0.846067	0.846067
brip1	1684.55	1377.04	0.290429	0.0260679	1772.79	1538.18	1742.68	1425.2	1411.09	1294.84	1.25919	0.0384297	1.10253	-0.549444	-0.622902	-1.2278	0.800049	-0.800049
brms1	467.424	300.096	0.640499	0.0290549	459.359	542.276	400.636	276.189	314.464	309.635	0.734318	1.53971	0.163918	-1.04487	-0.673087	-0.719994	0.81265	-0.81265
brms1lb	1480.19	1091.53	0.439572	0.00233764	1554.17	1537.49	1348.92	1048.1	1071.47	1155.03	1.1791	1.10581	0.277122	-1.04488	-0.942202	-0.574952	0.854013	-0.854013
brox	617.304	419.717	0.55711	0.000519175	678.831	582.445	590.637	401.89	442.537	414.723	1.40463	0.560155	0.631924	-1.02176	-0.665633	-0.909318	0.86557	-0.86557
bscl2	733.508	456.252	0.684915	1.35337e-06	668.623	752.123	779.778	453.233	448.255	467.267	0.471709	1.00583	1.18273	-0.906066	-0.937909	-0.81629	0.886755	-0.886755
bsdc1	3451.5	2503.75	0.463345	0.00384591	3318.45	3789.7	3246.35	2439.67	2526.01	2545.58	0.61655	1.46906	0.486132	-0.973174	-0.816985	-0.781583	0.857247	-0.857247
bsk146	57.755	16.7829	1.77284	0.00586853	75.7092	58.8678	38.688	23.9009	11.4351	15.0126	1.4991	0.842317	0.0553403	-0.521328	-1.00747	-0.867956	0.798919	-0.798919
btaf1	2458.35	3319.2	-0.433807	0.0047284	2634.51	2090.85	2649.7	3485.11	2981.12	3491.37	-0.466442	-1.46378	-0.438582	1.09396	0.169404	1.10544	-0.7896	0.7896
btbd10a	1743.9	2513.98	-0.528232	4.77209e-09	1788.1	1676	1767.61	2586.61	2458.54	2496.78	-0.801021	-1.06446	-0.849169	1.07558	0.774594	0.864477	-0.904885	0.904885
btbd10b	6929.48	5252.3	0.400121	0.000323428	6955.04	7172.18	6661.21	4921.82	5676.37	5158.71	0.896208	1.1214	0.59148	-1.21243	-0.429898	-0.966759	0.869696	-0.869696
btbd11b	26.3909	117.454	-2.15338	2.12398e-08	26.3706	27.0099	25.792	131.898	120.068	100.397	-0.895209	-0.882645	-0.906581	1.17866	0.946182	0.559591	-0.894812	0.894812
btbd3b	1.15427	16.8737	-3.74948	0.000953366	0	3.46281	0	15.934	10.2916	24.3955	-0.920533	-0.5669	-0.920533	0.706689	0.130471	1.57081	-0.802655	0.802655
btbd6a	583.027	1459.67	-1.32414	4.08854e-10	432.138	574.134	742.809	1473.89	1464.83	1440.27	-1.20185	-0.912213	-0.568153	0.923091	0.904612	0.854516	-0.894073	0.894073
btbd9	731.468	540.429	0.43702	0.00948803	673.727	770.129	750.547	502.805	528.3	590.183	0.333984	1.18624	1.01312	-1.17707	-0.951679	-0.404593	0.844447	-0.844447
btd	472.612	210.327	1.16969	6.67156e-07	513.802	514.574	389.459	193.863	224.127	212.991	1.14115	1.14626	0.317777	-0.977418	-0.777015	-0.850755	0.868396	-0.868396
btg1	7506.15	14688.8	-0.968615	5.92262e-06	7693.42	6127.1	8697.92	14113.1	16261.8	13691.5	-0.827831	-1.20874	-0.583546	0.733363	1.25592	0.630843	-0.873374	0.873374
btk	653.564	917.649	-0.488194	0.0438908	618.434	679.404	662.854	714.372	1164.09	874.485	-0.814717	-0.517579	-0.598234	-0.347159	1.84454	0.433148	-0.64351	0.64351
btr07	187.168	45.7074	2.0394	8.78343e-05	170.133	252.093	139.277	21.2453	54.8883	60.9887	0.618117	1.5616	0.262914	-1.09581	-0.708524	-0.638299	0.81421	-0.81421
btr22	143.328	64.807	1.14321	0.0142892	130.152	168.293	131.539	96.489	59.4623	38.4698	0.534451	1.31593	0.562877	-0.155278	-0.913929	-1.34405	0.80442	-0.80442
bub1ba	2228.28	1375.74	0.69574	2.02672e-09	2013.52	2374.1	2297.21	1353.5	1328.75	1444.96	0.437281	1.18273	1.02375	-0.92723	-0.978391	-0.738144	0.881255	-0.881255
bud13	1324.86	1720.53	-0.3769	0.00404391	1201.14	1389.28	1384.17	1696.08	1664.95	1800.57	-1.38918	-0.576385	-0.598461	0.749037	0.614525	1.20046	-0.854675	0.854675
bud23	1917.82	2620.14	-0.450355	0.00552615	1598.4	1941.25	2213.81	2749.49	2473.4	2637.53	-1.52355	-0.744595	-0.125344	1.09171	0.464444	0.83733	-0.797829	0.797829
BX000451.2	51.6741	22.9905	1.16561	0.0221089	55.2932	49.8645	49.8645	29.2123	22.8701	16.8892	1.10137	0.768479	0.76848	-0.497925	-0.886827	-1.25358	0.879444	-0.879444
BX000981.15	281.685	93.8919	1.58154	0.000409984	250.096	302.65	292.309	132.783	66.3234	82.5694	0.584328	1.07719	0.980215	-0.515851	-1.13912	-0.986763	0.880578	-0.880578
BX001030.1	100.091	257.326	-1.36251	0.00136946	84.2159	87.9554	128.1	201.83	296.168	273.98	-1.01735	-0.97709	-0.544871	0.248941	1.26463	1.02574	-0.846438	0.846438
BX004823.1	0	13.5994	-6.53214	0.000141008	0	0	0	15.934	18.2961	6.56802	-0.807698	-0.807698	-0.807698	1.08501	1.3656	-0.027518	-0.807698	0.807698
BX004842.2	0	7.35868	-5.65339	0.0021568	0	0	0	8.8522	5.71753	7.50631	-0.886287	-0.886287	-0.886287	1.24605	0.490964	0.921847	-0.886287	0.886287
BX005003.1	72.777	16.5609	2.12653	0.00030361	86.7679	78.2596	53.3034	15.934	10.2916	23.4572	1.27718	1.01905	0.261949	-0.871746	-1.04292	-0.64351	0.852726	-0.852726
BX005005.2	5.38755	37.5078	-2.81428	0.0488325	16.1626	0	0	53.9984	22.8701	35.6549	-0.251307	-1.01985	-1.01985	1.5478	0.0676377	0.675563	-0.763668	0.763668
BX005005.3	7.39964	56.5899	-2.9553	0.00333619	14.4613	0	7.7376	74.3585	29.7312	65.6802	-0.562733	-1.02687	-0.77853	1.35965	-0.0726504	1.08113	-0.789376	0.789376
BX005085.1	354.731	197.171	0.848708	0.00300515	321.552	399.609	343.033	221.305	217.266	152.941	0.489271	1.32678	0.719761	-0.586323	-0.629657	-1.31983	0.845272	-0.845272
BX005085.7	339.888	221.131	0.622319	0.00367427	338.565	376.754	304.345	195.634	227.558	240.202	0.823763	1.36564	0.338215	-1.20433	-0.751349	-0.571939	0.842539	-0.842539
BX005129.3	16.9786	0.88522	4.20377	0.0449693	2.552	34.6281	13.7557	2.65566	0	0	-0.469514	1.89105	0.354996	-0.461885	-0.657321	-0.657321	0.592176	-0.592176
BX005234.1	23.7175	86.4368	-1.86969	0.000309021	17.0133	21.4694	32.6699	110.652	75.4714	73.1865	-1.02369	-0.903844	-0.602621	1.49464	0.548482	0.487031	-0.843384	0.843384
BX005254.3	1089.42	2578.69	-1.24296	1.79331e-08	837.905	1104.64	1325.71	2303.34	2739.84	2692.89	-1.18037	-0.864314	-0.602358	0.556078	1.0733	1.01766	-0.882349	0.882349
BX005254.4	2140.17	3728.67	-0.801016	0.00341059	1490.37	1932.25	2997.89	3617.01	3862.76	3706.24	-1.44159	-1.00046	0.0633614	0.681424	0.92676	0.770501	-0.792895	0.792895
BX005309.1	1867.86	1113.42	0.74644	0.0134788	1507.38	2081.84	2014.35	1031.28	1065.75	1243.23	0.0360705	1.27394	1.12851	-0.989834	-0.915565	-0.533119	0.812839	-0.812839
BX005336.1	14.0143	90.6591	-2.68745	4.01327e-05	3.40266	18.0066	20.6336	54.8836	96.0545	121.039	-1.03319	-0.724839	-0.669374	0.0537755	0.923051	1.45057	-0.809133	0.809133
BX005340.1	181.826	366.586	-1.00811	0.000244104	145.464	209.154	190.861	262.025	453.972	383.76	-1.07122	-0.541278	-0.693489	-0.101353	1.49578	0.911564	-0.768663	0.768663
BX005417.2	89.6523	18.7073	2.26467	4.13552e-06	107.184	95.5736	66.1994	14.1635	19.4396	22.5189	1.28721	1.00525	0.291898	-0.9718	-0.843669	-0.768888	0.861452	-0.861452
BX005450.1	230.737	59.9247	1.9398	4.84734e-06	277.317	222.313	192.58	56.6541	37.7357	85.3842	1.33856	0.780725	0.47919	-0.899328	-1.09119	-0.607956	0.866159	-0.866159
BX072561.2	213.799	108.272	0.979165	0.00189693	173.536	248.63	219.232	106.226	83.476	135.113	0.193309	1.3546	0.899977	-0.847596	-1.19942	-0.400872	0.815963	-0.815963
BX088544.1	124.895	68.7441	0.855392	0.00659575	140.36	119.121	115.204	77.0141	56.0318	73.1865	1.33162	0.682055	0.562273	-0.605723	-1.24744	-0.722787	0.85865	-0.85865
BX088603.1	148.519	90.5301	0.714479	0.0151964	159.074	152.364	134.118	91.1777	90.337	90.0757	1.20589	1.00128	0.444973	-0.864306	-0.889938	-0.897906	0.88405	-0.88405
BX119963.2	55.7295	14.0541	1.98082	0.0188331	65.5012	34.6281	67.0592	23.0157	12.5786	6.56802	1.1716	-0.0100926	1.23123	-0.454565	-0.854054	-1.08411	0.797577	-0.797577
BX248082.2	6.27338	24.9126	-1.99862	0.0239614	11.0586	3.46281	4.29867	23.0157	32.0182	19.7041	-0.401712	-1.07465	-1.0006	0.657599	1.45515	0.364209	-0.825654	0.825654
BX248122.1	154.291	322.206	-1.06021	1.37656e-06	170.133	162.06	130.679	332.843	357.918	275.857	-0.704817	-0.788356	-1.11306	0.978811	1.23827	0.389152	-0.868744	0.868744
BX248318.1	300.512	933.483	-1.63432	6.63394e-09	285.824	344.896	270.816	1095.9	1017.72	686.827	-0.886137	-0.728074	-0.926294	1.28143	1.07223	0.186845	-0.846835	0.846835
BX276105.1	159.295	92.7511	0.781886	0.00544897	153.12	168.293	156.471	87.6368	94.911	95.7054	0.7343	1.14547	0.825126	-1.04022	-0.843099	-0.821573	0.901632	-0.901632
BX294100.1	103.613	35.1551	1.55608	0.00652386	87.6185	79.6447	143.575	46.0314	33.1617	26.2721	0.41489	0.233461	1.68807	-0.531339	-0.824163	-0.980922	0.778808	-0.778808
BX294165.2	36.3765	5.68045	2.6598	0.00260693	43.3839	33.9356	31.8101	0.88522	1.14351	15.0126	1.24199	0.717069	0.598987	-1.11909	-1.10474	-0.33422	0.852681	-0.852681
BX294434.1	435.884	281.345	0.631031	0.00155134	472.97	431.466	403.215	320.45	282.446	241.14	1.25624	0.800308	0.489952	-0.419256	-0.836741	-1.2905	0.848834	-0.848834
BX322661.1	135.653	222.916	-0.718849	0.0161202	125.898	114.273	166.788	226.616	220.697	221.436	-1.04841	-1.27672	-0.24541	0.929509	0.813259	0.827776	-0.856848	0.856848
BX323557.1	5.02771	42.6369	-3.08254	0.000121322	7.65599	4.84794	2.5792	53.1132	56.0318	18.7658	-0.661099	-0.775859	-0.868579	1.19666	1.31594	-0.207061	-0.768512	0.768512
BX323586.3	18.7452	70.7309	-1.91733	0.0467302	40.8319	14.5438	0.859733	69.0472	70.8974	72.2482	-0.124976	-0.966067	-1.40389	0.777773	0.836971	0.88019	-0.831645	0.831645
BX323590.4	27.9048	68.4793	-1.29971	0.0148444	17.0133	22.8546	43.8464	67.2767	64.0364	74.1248	-1.29002	-1.04833	-0.1798	0.789628	0.655558	1.07297	-0.839384	0.839384
BX323793.1	99.6785	7.34569	3.75177	2.78019e-06	153.12	90.0331	55.8826	2.65566	3.43052	15.9509	1.671	0.612671	0.0397679	-0.85316	-0.840161	-0.630121	0.77448	-0.77448
BX323824.1	42.3799	19.1583	1.14611	0.026187	40.8319	48.4794	37.8283	19.4748	18.2961	19.7041	0.762723	1.34237	0.535056	-0.856059	-0.945402	-0.838686	0.880049	-0.880049
BX323884.1	95.2653	39.533	1.26231	0.0203129	86.7679	112.195	86.833	36.294	19.4396	62.8653	0.556917	1.28804	0.558791	-0.89438	-1.379	-0.130364	0.801248	-0.801248
BX324132.1	10.0439	0	5.79672	0.0385166	5.10399	13.8512	11.1765	0	0	0	0.0132548	1.42667	0.994479	-0.811469	-0.811469	-0.811469	0.811469	-0.811469
BX324188.1	91.8538	41.2599	1.15662	0.00425553	96.9759	90.0331	88.5525	44.261	45.7403	33.7784	1.08019	0.833654	0.781076	-0.791737	-0.739207	-1.16398	0.898308	-0.898308
BX324218.1	24.9105	118.053	-2.24978	2.31719e-07	19.5653	20.7769	34.3893	128.357	113.207	112.595	-1.00631	-0.982821	-0.718968	1.10242	0.808772	0.796899	-0.902698	0.902698
BX465228.1	0	10.9795	-6.22682	0.0176882	0	0	0	20.3601	12.5786	0	-0.620064	-0.620064	-0.620064	1.67958	0.800673	-0.620064	-0.620064	0.620064
BX469902.2	69.4178	146.825	-1.07938	0.0244667	37.4293	86.5703	84.2538	150.487	125.786	164.2	-1.48812	-0.453662	-0.502425	0.891842	0.371852	1.18051	-0.814735	0.814735
BX470182.1	89.3833	10.7208	3.07619	1.57697e-07	91.0212	103.192	73.937	8.8522	14.8656	8.44459	0.928268	1.20403	0.54118	-0.933496	-0.797247	-0.942732	0.891158	-0.891158
BX470185.1	198.926	115.072	0.78996	0.0252067	156.522	184.914	255.341	123.931	124.642	96.6437	-0.00836378	0.489909	1.72589	-0.580344	-0.567859	-1.05923	0.735811	-0.735811
BX470238.1	29.7117	5.7274	2.38609	0.033123	41.6826	24.2397	23.2128	0	6.86104	10.3212	1.59151	0.433035	0.364834	-1.17684	-0.721168	-0.491363	0.796459	-0.796459
BX470259.2	1071.63	721.941	0.570295	1.715e-05	1085.45	1154.5	974.937	723.225	713.548	729.05	0.943429	1.28873	0.390806	-0.867902	-0.916291	-0.838773	0.874322	-0.874322
BX510934.1	82.9135	167.127	-1.00703	0.000221643	68.0532	95.5736	85.1136	175.274	180.674	145.435	-1.17543	-0.607587	-0.823413	1.03689	1.14832	0.421214	-0.868808	0.868808
BX511021.2	136.128	56.5037	1.26956	0.000473012	108.885	169.678	129.82	56.6541	53.7448	59.1122	0.262872	1.53425	0.700685	-0.829458	-0.890301	-0.778052	0.832604	-0.832604
BX511061.1	271.637	131.893	1.04142	0.0331368	199.056	315.808	300.047	128.357	104.059	163.262	-0.0306398	1.2898	1.11154	-0.830222	-1.10502	-0.435454	0.790233	-0.790233
BX511066.1	0	25.1129	-7.4242	7.30239e-07	0	0	0	34.5236	18.2961	22.5189	-0.851311	-0.851311	-0.851311	1.48935	0.389143	0.675444	-0.851311	0.851311
BX511079.1	44.3332	21.101	1.07113	0.0493349	39.9813	49.1719	43.8464	23.0157	20.5831	19.7041	0.554509	1.25607	0.84955	-0.740549	-0.92624	-0.993343	0.886711	-0.886711
BX511136.1	111.104	177.281	-0.669432	0.0480453	87.6185	146.823	98.8693	155.799	181.818	194.226	-1.31069	0.0609565	-1.05003	0.268898	0.871696	1.15917	-0.766586	0.766586
BX511166.1	97.564	210.183	-1.10598	0.00436938	85.0665	112.195	95.4304	157.569	188.679	284.301	-0.91745	-0.555726	-0.779262	0.0492765	0.464079	1.73908	-0.750813	0.750813
BX511173.1	45.217	16.3887	1.45154	0.0462973	57.8452	37.3984	40.4075	17.7044	8.00454	23.4572	1.50592	0.367287	0.534855	-0.729421	-1.26958	-0.409062	0.802689	-0.802689
BX511184.1	0.573155	8.55666	-3.98549	0.018382	0	0	1.71947	11.5079	5.71753	8.44459	-0.954516	-0.954516	-0.594978	1.45176	0.241012	0.811236	-0.83467	0.83467
BX511224.1	40.079	7.9158	2.32332	0.00229501	47.6373	30.4727	42.1269	8.8522	4.57403	10.3212	1.27342	0.34881	0.976589	-0.81583	-1.04628	-0.736701	0.866272	-0.866272
BX511272.1	70.6897	33.292	1.0939	0.0475595	78.2612	79.6447	54.1632	29.2123	43.4532	27.2104	1.13781	1.19773	0.0940879	-0.986573	-0.369775	-1.07328	0.809875	-0.809875
BX530018.2	183.832	96.7276	0.926864	0.000675114	163.328	211.924	176.245	100.915	92.624	96.6437	0.457629	1.42254	0.714114	-0.781616	-0.946241	-0.866428	0.864762	-0.864762
BX530024.1	10.0584	0	5.79776	0.0371075	14.4613	9.69587	6.01813	0	0	0	1.53985	0.76186	0.161446	-0.821051	-0.821051	-0.821051	0.821051	-0.821051
BX530721.1	0.56711	15.5769	-4.83456	0.00618134	1.70133	0	0	3.54088	26.3006	16.8892	-0.580856	-0.735977	-0.735977	-0.413132	1.66202	0.803919	-0.68427	0.68427
BX537263.2	407.244	30.0073	3.76527	0.0401394	817.489	298.494	105.747	15.0487	67.4669	7.50631	1.91963	0.256016	-0.361826	-0.652555	-0.484531	-0.676732	0.604606	-0.604606
BX537277.3	539.35	308.111	0.809824	7.12195e-05	494.237	644.083	479.731	290.352	322.469	311.512	0.505425	1.5796	0.401441	-0.956128	-0.725898	-0.804445	0.828824	-0.828824
BX548044.2	20.1611	0	6.8012	0.00552956	18.7146	22.8546	18.9141	0	0	0	0.774984	1.14658	0.79289	-0.904817	-0.904817	-0.904817	0.904817	-0.904817
BX548044.7	50.3079	15.9823	1.65558	0.00168904	54.4426	52.6347	43.8464	15.0487	16.0091	16.8892	1.11223	1.01782	0.558857	-0.945056	-0.894903	-0.848941	0.8963	-0.8963
BX548067.1	0	17.8365	-6.92677	0.000713627	0	0	0	23.0157	18.2961	12.1977	-0.861321	-0.861321	-0.861321	1.36153	0.905707	0.316731	-0.861321	0.861321
BX548073.11	47.0247	10.2419	2.18628	0.00108967	44.2346	29.7802	67.0592	8.8522	6.86104	15.0126	0.662583	0.0487079	1.63194	-0.840099	-0.924663	-0.578467	0.781076	-0.781076
BX571715.1	935.183	625.462	0.580507	0.00477662	1008.04	795.062	1002.45	615.228	690.678	570.479	1.19772	0.0775248	1.16831	-0.868345	-0.471501	-1.10371	0.814518	-0.814518
BX571772.1	0	9.39492	-6.00614	0.0279226	0	0	0	15.0487	0	13.136	-0.643279	-0.643279	-0.643279	1.41752	-0.643279	1.15559	-0.643279	0.643279
BX571811.1	3.54816	50.0121	-3.78645	6.94355e-07	5.10399	5.5405	0	37.1792	53.7448	59.1122	-0.817095	-0.800641	-1.00949	0.392002	1.01645	1.21878	-0.875743	0.875743
BX571955.2	0	18.5998	-6.986	0.00110961	0	0	0	14.1635	22.8701	18.7658	-0.881222	-0.881222	-0.881222	0.460857	1.28586	0.896948	-0.881222	0.881222
BX572619.1	1131.79	1519.55	-0.424327	0.00495525	1036.11	1196.06	1163.22	1387.14	1595.19	1576.32	-1.25475	-0.561666	-0.703955	0.266349	1.16789	1.08613	-0.840123	0.840123
BX640522.1	1402.22	535.129	1.39008	6.55244e-07	1450.38	1542.34	1213.94	492.182	551.17	562.035	0.988238	1.17688	0.503173	-0.977537	-0.856522	-0.834233	0.889431	-0.889431
BX640547.1	32.2286	4.6476	2.80513	0.00427737	32.3253	32.5504	31.8101	7.08176	6.86104	0	0.90637	0.921065	0.872747	-0.741191	-0.755597	-1.20339	0.90006	-0.90006
BX649294.1	1401.49	3792.04	-1.43624	4.4378e-11	1303.22	1347.73	1553.54	3785.2	3164.08	4426.84	-0.943162	-0.91071	-0.760648	0.866518	0.413644	1.33436	-0.871507	0.871507
BX649453.1	424.521	654.91	-0.624783	0.00123865	449.151	413.46	410.952	685.16	740.992	538.577	-0.632868	-0.882282	-0.899804	1.01637	1.40653	-0.0079535	-0.804984	0.804984
BX649490.1	223.05	5.11486	5.4569	0.000278683	195.653	193.225	280.273	6.19654	9.14805	0	0.660746	0.641078	1.34619	-0.873911	-0.850003	-0.924105	0.882673	-0.882673
BX649641.5	147.116	244.752	-0.733478	0.00413388	164.178	148.208	128.96	269.107	265.293	199.855	-0.529962	-0.796484	-1.11772	1.22118	1.15754	0.0654477	-0.814722	0.814722
BX664618.1	35.7186	6.0746	2.54946	0.016884	24.6693	42.9389	39.5477	7.08176	4.57403	6.56802	0.217054	1.26816	1.07306	-0.794812	-0.93909	-0.82437	0.852758	-0.852758
BX682556.3	114.773	337.154	-1.55346	0.0015312	69.7546	144.746	129.82	385.956	332.76	292.746	-1.22199	-0.635354	-0.752116	1.25159	0.83545	0.522425	-0.869821	0.869821
BX890562.3	25.4035	6.19607	2.03787	0.036331	33.1759	31.8579	11.1765	4.4261	5.71753	8.44459	1.32011	1.21997	-0.351238	-0.864085	-0.765972	-0.55879	0.729616	-0.729616
BX890591.1	13.6467	0	6.23963	0.012067	12.76	22.162	6.01813	0	0	0	0.65492	1.69214	-0.0888308	-0.752742	-0.752742	-0.752742	0.752742	-0.752742
BX901923.1	2.62475	16.3994	-2.64467	0.0198192	5.10399	2.77025	0	27.4418	11.4351	10.3212	-0.449338	-0.68723	-0.969617	1.82768	0.196024	0.0824782	-0.702062	0.702062
BX908386.1	149.315	292.13	-0.968361	0.00192907	102.931	137.82	207.196	243.435	316.751	316.203	-1.32051	-0.929385	-0.151645	0.254623	1.07653	1.07039	-0.800515	0.800515
BX908753.1	9.37192	0	5.6953	0.0456051	12.76	7.61819	7.7376	0	0	0	1.47917	0.537188	0.559064	-0.858474	-0.858474	-0.858474	0.858474	-0.858474
BX914200.1	10.5443	238.47	-4.50016	1.05367e-17	7.65599	11.081	12.896	348.777	82.3325	284.301	-0.765234	-0.742805	-0.730918	1.46869	-0.276194	1.04646	-0.746319	0.746319
BX927193.2	52.5262	155.625	-1.56664	6.59397e-06	48.4879	60.9455	48.145	166.421	110.92	189.534	-0.894359	-0.693928	-0.899876	1.00309	0.110121	1.37495	-0.829388	0.829388
BX927258.1	3581.04	5686.51	-0.667296	0.043544	2542.64	2470.37	5730.12	5788.45	5852.47	5418.61	-1.26378	-1.30746	0.662577	0.69783	0.736516	0.474317	-0.636221	0.636221
BX927327.1	793.897	3743.12	-2.23765	8.50399e-21	574.199	671.786	1135.71	3775.46	3869.63	3584.26	-1.04005	-0.98015	-0.695371	0.925048	0.98285	0.807678	-0.905192	0.905192
BX927336.3	0.859733	144.68	-7.49961	2.02537e-15	0	0	2.5792	107.112	185.248	141.682	-0.881209	-0.881209	-0.849976	0.415859	1.36205	0.834483	-0.870798	0.870798
BX936337.1	1863.96	1072.57	0.797351	0.0192185	1915.7	1813.13	1863.04	701.979	1025.73	1490	0.891851	0.687404	0.786892	-1.52739	-0.882086	0.0433314	0.788716	-0.788716
BX936342.2	22.376	60.0762	-1.43255	0.00340129	20.416	16.6215	30.0907	63.7358	58.3188	58.1739	-0.981322	-1.16025	-0.525103	1.06147	0.806023	0.799187	-0.888893	0.888893
BX936431.1	0	5.62127	-5.25872	0.0344306	0	0	0	5.31132	6.86104	4.69144	-0.889729	-0.889729	-0.889729	0.791613	1.28219	0.595385	-0.889729	0.889729
BX942813.1	2.56711	17.9594	-2.84462	0.0228663	3.40266	0	4.29867	25.6714	16.0091	12.1977	-0.713604	-1.06753	-0.620406	1.60267	0.597652	0.201216	-0.800514	0.800514
BX957252.3	159.163	45.5174	1.81158	0.000350762	216.92	135.05	125.521	42.4906	64.0364	30.0252	1.61993	0.462446	0.327729	-0.846162	-0.541546	-1.0224	0.803369	-0.803369
BX957346.1	247.692	1394.41	-2.49619	2.65193e-30	277.317	168.293	297.468	1334.91	1347.05	1501.26	-0.859869	-1.03228	-0.828003	0.81263	0.831827	1.0757	-0.906718	0.906718
bxdc2	4570.5	6186.28	-0.43664	0.0394863	4126.58	4602.77	4982.15	6478.04	6913.64	5167.15	-1.14884	-0.711818	-0.363643	1.0092	1.40897	-0.19386	-0.741434	0.741434
bzw1a	8908.07	14174.9	-0.670123	0.00176096	7894.17	9623.16	9206.88	14628.3	14252.7	13643.6	-1.23328	-0.648647	-0.789405	1.04375	0.916752	0.710822	-0.890443	0.890443
bzw1b	6349.54	12224.9	-0.945101	3.62405e-06	4842.84	6320.33	7885.47	12970.2	12707.8	10996.7	-1.29704	-0.865851	-0.409085	1.07484	0.998241	0.498895	-0.857324	0.857324
C11H1orf50	477.628	674.921	-0.497746	0.0179527	437.242	533.966	461.677	701.094	704.4	619.27	-1.19134	-0.362538	-0.981967	1.06955	1.09788	0.368419	-0.845283	0.845283
C11H6orf120	615.588	415.194	0.570263	0.00681713	621.836	720.265	504.663	416.939	460.833	367.809	0.802961	1.54545	-0.0809226	-0.742665	-0.411551	-1.11327	0.755829	-0.755829
C13H9orf72	252.125	112.445	1.17079	8.10921e-06	250.946	285.336	220.092	101.8	136.077	99.4585	0.855115	1.2834	0.470848	-1.00236	-0.575475	-1.03153	0.869789	-0.869789
C18H19orf47	381.411	591.851	-0.634864	0.004825	434.69	337.278	372.264	587.786	579.758	608.011	-0.433681	-1.24702	-0.954902	0.84459	0.777558	1.01346	-0.878535	0.878535
C18H3orf33	141.93	80.4974	0.824879	0.0337364	115.69	186.299	123.802	79.6698	101.772	60.0504	0.102601	1.72093	0.288504	-0.722981	-0.216404	-1.17265	0.704011	-0.704011
c19h1orf109	381.345	561.781	-0.558877	0.0119238	323.253	385.757	435.025	593.983	570.61	520.75	-1.3781	-0.797306	-0.339511	1.13752	0.920343	0.457046	-0.838305	0.838305
c1d	1126.74	1594.28	-0.500712	0.000574453	965.505	1155.19	1259.51	1676.61	1597.48	1508.77	-1.42085	-0.738531	-0.363306	1.13701	0.852387	0.533288	-0.840896	0.840896
c1galt1b	1328.83	1013.91	0.391515	0.0212507	1265.79	1443.99	1276.7	948.956	1136.65	956.116	0.482678	1.39363	0.538466	-1.13694	-0.177494	-1.10034	0.804924	-0.804924
C1H3orf70	92.9516	188.568	-1.02299	0.000165312	92.7225	87.2629	98.8693	169.077	165.808	230.819	-0.83713	-0.932273	-0.730012	0.493474	0.436513	1.56943	-0.833138	0.833138
C1H3orf70	68.7043	143.256	-1.05417	0.000678744	61.2479	87.2629	57.6021	126.586	141.795	161.386	-1.02791	-0.430106	-1.11169	0.473523	0.823001	1.27318	-0.856569	0.856569
C1H4orf33	720.108	511.741	0.494651	0.00244332	666.922	804.758	688.646	506.346	546.596	482.28	0.407724	1.50973	0.581412	-0.876087	-0.554285	-1.06849	0.832955	-0.832955
c1qbp	5569.1	8368.03	-0.587405	0.00264947	5130.36	5628.46	5948.49	8911.51	8979.96	7212.62	-1.0948	-0.798146	-0.607537	1.15718	1.19795	0.145355	-0.833494	0.833494
c1ql3b	68.1081	0	8.55783	2.48411e-08	65.5012	83.8001	55.0229	0	0	0	0.818409	1.29463	0.545712	-0.886252	-0.886252	-0.886252	0.886252	-0.886252
c1ql4a	358.909	4.27254	6.32292	2.05796e-31	404.917	400.994	270.816	5.31132	0	7.50631	1.11571	1.09612	0.445761	-0.880674	-0.907209	-0.869708	0.885864	-0.885864
c1s	25.269	0	7.12818	0.000597162	12.76	41.5537	21.4933	0	0	0	0.00751524	1.73215	0.530609	-0.756758	-0.756758	-0.756758	0.756758	-0.756758
C21H5orf24	124.381	71.0371	0.811379	0.0158729	132.704	108.04	132.399	56.6541	82.3325	74.1248	1.10521	0.326267	1.09558	-1.2966	-0.485621	-0.744837	0.842351	-0.842351
C22H1orf53	97.0231	29.6437	1.70426	0.000810402	120.794	106.655	63.6202	37.1792	21.7266	30.0252	1.37727	1.03836	0.00687518	-0.626883	-0.997264	-0.798356	0.807501	-0.807501
C25H12orf4	734.345	511.948	0.520023	0.000526354	683.935	790.906	728.194	511.657	473.412	550.775	0.471919	1.30237	0.815514	-0.865526	-1.16244	-0.561841	0.863268	-0.863268
C25H12orf73	124.63	177.949	-0.514288	0.0465113	109.736	130.894	133.259	180.585	164.665	188.596	-1.32782	-0.651708	-0.576158	0.936138	0.427421	1.19213	-0.851895	0.851895
c2cd2	1140.38	703.547	0.69627	0.0324143	1532.05	960.584	928.512	741.814	626.642	742.186	1.88146	0.119101	0.0201916	-0.555571	-0.910756	-0.554425	0.673584	-0.673584
c2cd2l	203.013	81.3404	1.31806	0.00150738	258.602	200.843	149.594	113.308	80.0454	50.6676	1.50007	0.755879	0.0955615	-0.371952	-0.800521	-1.17904	0.783836	-0.783836
C2H1orf35	1220.96	1776.38	-0.540831	0.000876818	1212.2	1184.28	1266.39	1667.75	1857.05	1804.33	-0.919496	-1.0091	-0.745564	0.542728	1.15034	0.981097	-0.891387	0.891387
C2H5orf22	324.222	196.63	0.723859	0.000612943	345.37	353.899	273.395	196.519	210.405	182.966	1.12105	1.23361	0.171161	-0.843408	-0.660144	-1.02227	0.84194	-0.84194
c3a.1	48.6672	187.38	-1.94443	7.21578e-05	50.1893	55.405	40.4075	236.354	147.512	178.275	-0.83437	-0.770216	-0.954687	1.45547	0.362712	0.741092	-0.853091	0.853091
c3a.4	0	22.5987	-7.26831	0.00192907	0	0	0	19.4748	18.2961	30.0252	-0.866888	-0.866888	-0.866888	0.627223	0.536791	1.43665	-0.866888	0.866888
c3a.6	24.872	201.008	-3.00882	3.33955e-14	34.8773	27.7025	12.0363	159.34	260.719	182.966	-0.76228	-0.832341	-0.985321	0.453087	1.44306	0.6838	-0.859981	0.859981
c3b.1	56.9998	258.278	-2.18288	2.65744e-06	97.8265	38.7835	34.3893	315.138	276.729	182.966	-0.49663	-0.986872	-1.02336	1.30774	0.98882	0.210298	-0.83562	0.83562
c3b.2	52.9353	126.454	-1.26074	0.0155044	90.1705	29.0876	39.5477	145.176	133.79	100.397	0.00999506	-1.27346	-1.05367	1.16575	0.926517	0.224867	-0.772379	0.772379
c4b	0.850665	15.7887	-4.27949	0.00133956	2.552	0	0	15.934	18.2961	13.136	-0.687015	-0.990995	-0.990995	0.906971	1.18834	0.573697	-0.889668	0.889668
c5	67.7441	341.626	-2.33614	0.0192434	152.269	9.69587	41.2672	351.432	338.478	334.969	-0.333	-1.23877	-1.0382	0.932286	0.849986	0.827693	-0.869989	0.869989
C5H11orf1	10.4831	48.7463	-2.23071	0.00470088	20.416	4.15537	6.87786	30.0975	35.4487	80.6928	-0.329663	-0.912409	-0.814841	0.017302	0.209079	1.83053	-0.685638	0.685638
C5H2orf42	189.523	72.8688	1.37241	0.000626282	159.074	212.617	196.879	95.6038	42.3097	80.6928	0.407177	1.18919	0.95933	-0.519843	-1.29823	-0.737625	0.851899	-0.851899
C5H9orf85	1070.3	1757.15	-0.714945	1.87398e-09	954.447	1123.34	1133.13	1781.95	1735.84	1753.66	-1.2029	-0.76056	-0.734914	0.964404	0.843651	0.890317	-0.899457	0.899457
c6	211.493	469.707	-1.15224	0.000678744	154.821	189.07	290.59	470.052	417.38	521.688	-1.22275	-0.997334	-0.329154	0.852017	0.505344	1.19187	-0.849745	0.849745
c7a	210.098	92.0487	1.19142	0.00104514	227.128	192.532	210.635	92.9481	100.629	82.5694	1.15535	0.629806	0.904799	-0.882987	-0.766313	-1.04065	0.896651	-0.896651
c7b	27.108	98.2009	-1.86579	0.00682688	55.2932	9.69587	16.3349	108.882	57.1753	128.545	-0.153406	-1.10364	-0.965287	0.96337	-0.114184	1.37315	-0.740779	0.740779
C7H11orf68	547.35	1004.18	-0.875474	8.34449e-05	447.45	511.111	683.488	1002.07	1117.21	893.25	-1.21026	-0.975589	-0.340154	0.834239	1.25867	0.433098	-0.842003	0.842003
c8a	6.80532	51.979	-2.94335	0.0466668	20.416	0	0	52.228	44.5967	59.1122	-0.342	-1.11986	-1.11986	0.870064	0.579308	1.13236	-0.860576	0.860576
c8b	0.514409	17.036	-5.02383	0.00699028	0.850665	0.692562	0	14.1635	22.8701	14.0743	-0.825371	-0.841838	-0.913971	0.561214	1.46804	0.551924	-0.860393	0.860393
c9	7.92503	63.8702	-3.02752	5.2066e-07	14.4613	4.15537	5.1584	64.6211	69.7539	57.2356	-0.68909	-1.02038	-0.988141	0.923343	1.08834	0.685929	-0.899205	0.899205
C9H3orf38	374.739	216.89	0.789749	0.00010701	352.175	398.916	373.124	191.208	212.692	246.77	0.629819	1.15213	0.863913	-1.16895	-0.928861	-0.548055	0.881954	-0.881954
ca16b	111.81	203.988	-0.868288	0.00708316	124.197	111.503	99.729	200.06	182.961	228.942	-0.634074	-0.872916	-1.09443	0.793237	0.471535	1.33665	-0.86714	0.86714
ca5a	527.204	247.017	1.09305	6.18936e-05	569.946	563.746	447.921	291.237	232.132	217.683	1.13284	1.09442	0.376777	-0.594028	-0.960244	-1.04977	0.868013	-0.868013
ca6	208.74	894.405	-2.09869	2.89423e-13	275.616	225.083	125.521	879.909	825.612	977.696	-0.722831	-0.855195	-1.11598	0.860031	0.717807	1.11617	-0.898003	0.898003
ca8	191.012	1115.62	-2.54322	7.92994e-42	201.608	227.853	143.575	1077.31	1002.86	1266.69	-0.878114	-0.827093	-0.990928	0.824245	0.6795	1.19239	-0.898712	0.898712
ca9	447.669	854.671	-0.933639	0.000467293	324.104	391.298	627.605	845.385	834.76	883.867	-1.33383	-1.0598	-0.0961008	0.792044	0.748712	0.948982	-0.829913	0.829913
cab39l	5517.81	3700.13	0.576884	1.76532e-09	5328.57	5886.78	5338.08	3613.47	3834.18	3652.76	0.706444	1.25446	0.715785	-0.97731	-0.760634	-0.93874	0.892228	-0.892228
cabcoco1	220.737	72.1031	1.60907	1.19373e-07	201.608	243.089	217.512	70.8176	52.6013	92.8905	0.661249	1.15827	0.851816	-0.90585	-1.12411	-0.641377	0.890447	-0.890447
cables2a	103.644	290.561	-1.48388	1.8346e-11	101.229	114.273	95.4304	306.286	316.751	248.646	-0.911773	-0.787725	-0.96692	1.03835	1.13788	0.490189	-0.888806	0.888806
CABZ01015525.1	0	20.4831	-7.12779	0.00561829	0	0	0	7.96698	0	53.4824	-0.478087	-0.478087	-0.478087	-0.10618	-0.478087	2.01853	-0.478087	0.478087
CABZ01015815.1	939.205	705.611	0.413428	0.0164649	900.004	956.429	961.182	715.258	767.293	634.283	0.568501	0.981893	1.01671	-0.785027	-0.403797	-1.37828	0.855703	-0.855703
CABZ01021435.1	93.5774	16.5119	2.51079	0.00331907	93.5732	111.503	75.6565	15.934	25.1571	8.44459	0.875139	1.28239	0.468179	-0.888363	-0.678867	-1.05848	0.875235	-0.875235
CABZ01021599.1	189.615	95.4995	0.994673	0.014181	180.341	210.539	177.965	84.0959	129.216	73.1865	0.674049	1.21277	0.631656	-1.04293	-0.237998	-1.23755	0.839491	-0.839491
CABZ01026153.1	8.40487	35.3722	-2.08534	0.0372408	9.35732	5.5405	10.3168	46.9167	5.71753	53.4824	-0.566765	-0.739393	-0.52337	1.13198	-0.731386	1.42894	-0.609843	0.609843
CABZ01029422.1	158.478	86.3507	0.876625	0.00362832	145.464	150.286	179.684	74.3585	88.05	96.6437	0.551227	0.666552	1.36961	-1.14926	-0.821825	-0.616307	0.862463	-0.862463
CABZ01031868.1	164.431	78.3285	1.0664	0.00145957	154.821	161.367	177.105	75.2437	64.0364	95.7054	0.685521	0.819708	1.14232	-0.945753	-1.1755	-0.526305	0.882518	-0.882518
CABZ01031870.1	201.809	115.316	0.805144	0.00991074	239.037	195.303	171.087	128.357	104.059	113.533	1.52664	0.696978	0.237593	-0.573017	-1.03396	-0.854236	0.820404	-0.820404
CABZ01032476.1	783.143	1076.68	-0.459831	0.0127576	917.017	761.819	670.592	1163.18	1002.86	1064.02	-0.0692528	-0.902673	-1.39256	1.25264	0.391699	0.720149	-0.788163	0.788163
CABZ01034851.1	47.8731	18.8432	1.347	0.0472304	51.8906	61.6381	30.0907	23.0157	19.4396	14.0743	0.969649	1.47965	-0.170962	-0.541135	-0.728243	-1.00896	0.759447	-0.759447
CABZ01038376.1	275.003	120.695	1.18914	0.000413006	250.946	314.423	259.639	134.553	128.073	99.4585	0.602891	1.32364	0.701596	-0.718686	-0.792271	-1.11717	0.876042	-0.876042
CABZ01039863.1	11.3036	42.0756	-1.88283	0.0173616	6.80532	15.9289	11.1765	37.1792	67.4669	21.5806	-0.88036	-0.476419	-0.686829	0.464421	1.80538	-0.226195	-0.681203	0.681203
CABZ01044048.1	0	9.98772	-6.08546	0.00981571	0	0	0	8.8522	18.2961	2.81486	-0.677823	-0.677823	-0.677823	0.523697	1.80553	-0.295758	-0.677823	0.677823
CABZ01044731.2	20.4512	44.1544	-1.12096	0.0426204	28.9226	15.2364	17.1947	49.5723	33.1617	49.7293	-0.22449	-1.13344	-1.00338	1.14692	0.05704	1.15735	-0.787104	0.787104
CABZ01044746.1	951.687	647.232	0.556001	0.00583817	1083.75	910.72	860.593	649.751	642.651	649.295	1.55795	0.609726	0.335021	-0.820428	-0.859342	-0.822928	0.834233	-0.834233
CABZ01046997.1	4.45566	29.5506	-2.7481	0.00541131	5.10399	1.38512	6.87786	11.5079	37.7357	39.4081	-0.698727	-0.917103	-0.594564	-0.322686	1.21744	1.31564	-0.736798	0.736798
CABZ01048053.1	110.575	426.473	-1.95092	4.00532e-05	113.138	56.0976	162.49	434.643	252.715	592.06	-0.752785	-1.02913	-0.513697	0.804786	-0.0765886	1.56741	-0.765203	0.765203
CABZ01049847.1	385.886	3.60647	6.76742	1.94519e-05	425.333	449.473	282.852	0	8.00454	2.81486	1.06259	1.17383	0.40601	-0.897429	-0.860543	-0.884458	0.88081	-0.88081
CABZ01050249.1	158.971	94.233	0.75227	0.00884529	165.88	171.755	139.277	104.456	83.476	94.7671	1.04189	1.19775	0.336215	-0.587443	-1.14396	-0.84445	0.858617	-0.858617
CABZ01054965.1	80.2692	39.6515	1.01699	0.0442767	77.4105	81.7224	81.6746	41.6053	38.8792	38.4698	0.781529	0.974639	0.972501	-0.82205	-0.944142	-0.962478	0.909556	-0.909556
CABZ01057488.1	3.98791	49.9236	-3.69468	7.35942e-07	6.80532	0	5.1584	41.6053	53.7448	54.4207	-0.785025	-1.05015	-0.849187	0.570721	1.04365	1.06999	-0.894787	0.894787
CABZ01057928.1	816.452	438.898	0.896287	1.11887e-07	922.972	774.977	751.407	423.135	472.268	421.291	1.36855	0.682673	0.573434	-0.947941	-0.720234	-0.956486	0.874887	-0.874887
CABZ01059120.1	764.231	549.153	0.478104	0.00285757	696.695	796.447	799.552	505.461	580.901	561.096	0.317656	1.10977	1.13442	-1.2009	-0.601838	-0.759106	0.853947	-0.853947
CABZ01061495.1	387.501	236.899	0.709251	0.00485605	403.215	394.761	364.527	210.682	213.836	286.178	1.03726	0.940909	0.596347	-1.15695	-1.12101	-0.29656	0.858173	-0.858173
CABZ01064670.1	1533.34	604.191	1.34312	1.5643e-14	1805.96	1535.41	1258.65	669.226	583.188	560.158	1.36829	0.866129	0.352438	-0.741576	-0.901269	-0.944015	0.862286	-0.862286
CABZ01064671.1	33.4246	3.00004	3.48667	0.0318515	34.0266	31.8579	34.3893	4.4261	4.57403	0	0.943153	0.813811	0.964785	-0.822201	-0.813378	-1.08617	0.90725	-0.90725
CABZ01064972.1	45.6282	6.25837	2.88162	0.0371502	51.8906	32.5504	52.4437	6.19654	12.5786	0	1.12479	0.286413	1.14877	-0.856003	-0.579348	-1.12462	0.853323	-0.853323
CABZ01065131.1	1286.27	909.863	0.498526	0.0172904	1380.63	1084.55	1393.63	891.416	810.746	1027.43	1.15815	-0.0553879	1.21142	-0.846999	-1.17764	-0.289537	0.771394	-0.771394
CABZ01066312.1	160.033	67.8113	1.23583	0.000216352	176.088	126.046	177.965	79.6698	67.4669	56.2973	1.14398	0.223112	1.17852	-0.630317	-0.854877	-1.06042	0.848539	-0.848539
CABZ01066727.1	25.0463	65.8149	-1.39952	0.00328967	30.624	22.162	22.3531	69.0472	51.4578	76.9396	-0.61693	-0.969504	-0.961543	0.984002	0.251128	1.31285	-0.849326	0.849326
CABZ01068366.1	58.2314	140.165	-1.26799	0.0027798	35.7279	54.7124	84.2538	148.717	149.799	121.977	-1.3086	-0.917188	-0.308114	1.02097	1.04328	0.469659	-0.844635	0.844635
CABZ01068600.1	60.3501	21.7493	1.46356	0.0307469	75.7092	65.7934	39.5477	29.2123	12.5786	23.4572	1.39737	0.997597	-0.0605571	-0.477254	-1.14788	-0.709282	0.778138	-0.778138
CABZ01069040.1	39.1424	79.2272	-1.0239	0.03457	53.5919	31.1653	32.6699	98.2594	60.6058	78.8162	-0.213422	-1.06922	-1.01181	1.49108	0.0542283	0.749133	-0.764815	0.764815
CABZ01071903.1	98.3637	205.543	-1.06733	0.00994315	137.808	67.8711	89.4122	265.566	168.095	182.966	-0.198811	-1.18176	-0.879003	1.59681	0.226878	0.435884	-0.753191	0.753191
CABZ01071972.1	10.5243	0	5.86229	0.0291916	11.0586	7.61819	12.896	0	0	0	0.964755	0.392134	1.27056	-0.875816	-0.875816	-0.875816	0.875816	-0.875816
CABZ01072096.1	75.2867	34.1922	1.12952	0.0111157	81.6639	65.1009	79.0954	38.9497	25.1571	38.4698	1.1348	0.43671	1.02655	-0.665504	-1.24683	-0.685729	0.866021	-0.866021
CABZ01072242.1	324.149	31.0901	3.38325	1.20793e-07	341.117	340.741	290.59	37.1792	35.4487	20.6423	1.01133	1.009	0.698786	-0.868705	-0.879409	-0.970995	0.90637	-0.90637
CABZ01072245.1	1186.93	106.467	3.48334	1.40191e-62	1313.43	1075.55	1171.82	93.8333	122.355	103.212	1.11739	0.718723	0.880058	-0.926562	-0.878762	-0.910845	0.90539	-0.90539
CABZ01072254.1	133.5	78.2585	0.770545	0.036331	122.496	144.746	133.259	88.522	77.7584	68.495	0.524103	1.22588	0.863573	-0.547465	-0.886958	-1.17913	0.871186	-0.871186
CABZ01073033.2	55.2041	101.655	-0.883639	0.0289836	65.5012	55.405	44.7061	110.652	78.9019	115.409	-0.443923	-0.790605	-1.15798	1.10647	0.016227	1.26981	-0.797503	0.797503
CABZ01073265.1	168.367	687.111	-2.02987	0.00412042	324.104	65.7934	115.204	678.964	775.297	607.072	-0.343362	-1.19919	-1.03548	0.83235	1.15152	0.594162	-0.859344	0.859344
CABZ01075114.1	282.318	14.5223	4.28777	8.89364e-19	387.903	217.465	241.585	13.2783	17.1526	13.136	1.51708	0.437385	0.590183	-0.856098	-0.831555	-0.856999	0.848217	-0.848217
cabz01076234.2	55.777	11.9909	2.21322	0.000354692	72.3066	40.8612	54.1632	13.2783	11.4351	11.2595	1.47853	0.268489	0.780358	-0.79292	-0.863849	-0.870606	0.842458	-0.842458
CABZ01076667.1	1823.95	1388.23	0.394297	0.0299176	1919.1	1818.67	1734.08	1389.8	1539.16	1235.73	1.1865	0.805807	0.485169	-0.819881	-0.253701	-1.4039	0.825826	-0.825826
CABZ01077121.1	45.7625	5.81867	2.95458	0.013221	54.4426	45.0166	37.8283	6.19654	0	11.2595	1.25751	0.843811	0.528323	-0.859964	-1.13192	-0.637757	0.876548	-0.876548
CABZ01077217.1	974.194	770.439	0.337062	0.0423547	917.017	969.587	1035.98	830.336	671.238	809.743	0.344145	0.748878	1.26001	-0.323203	-1.54808	-0.481752	0.784346	-0.784346
CABZ01077217.2	7.8954	0	5.44884	0.0184118	9.35732	8.31075	6.01813	0	0	0	1.21364	0.978844	0.464498	-0.885661	-0.885661	-0.885661	0.885661	-0.885661
CABZ01078989.1	37.5171	3.85083	3.31681	0.00547386	38.2799	48.4794	25.792	0	6.86104	4.69144	0.883572	1.39573	0.256497	-1.03863	-0.69411	-0.803055	0.845266	-0.845266
CABZ01079192.1	276.349	82.2184	1.74657	6.94253e-08	286.674	306.805	235.567	75.2437	66.3234	105.088	0.979917	1.16361	0.513573	-0.949342	-1.03074	-0.677017	0.885699	-0.885699
CABZ01079663.1	232.562	64.5405	1.8455	3.94847e-05	290.077	213.309	194.3	85.8663	51.4578	56.2973	1.44169	0.659675	0.466029	-0.638556	-0.989068	-0.939769	0.855798	-0.855798
CABZ01083943.1	646.484	444.372	0.540882	0.0326766	845.561	568.594	525.297	400.119	461.977	471.021	1.90097	0.146726	-0.127506	-0.92035	-0.528562	-0.471279	0.640063	-0.640063
CABZ01084575.1	16.2336	0	6.48744	0.0035457	19.5653	11.081	18.0544	0	0	0	1.22564	0.317339	1.06389	-0.868955	-0.868955	-0.868955	0.868955	-0.868955
CABZ01085139.1	31.8893	2.18934	3.84166	0.009272	31.4746	33.243	30.9504	0	0	6.56802	0.876952	0.984382	0.845105	-1.03515	-1.03515	-0.636139	0.902146	-0.902146
CABZ01085195.1	0	8.25001	-5.82148	0.0103933	0	0	0	9.73742	0	15.0126	-0.624568	-0.624568	-0.624568	0.849777	-0.624568	1.6485	-0.624568	0.624568
CABZ01085594.1	61.5362	19.0885	1.6904	0.0134199	100.379	46.4017	37.8283	14.1635	20.5831	22.5189	1.89176	0.191781	-0.0782349	-0.823544	-0.621362	-0.560395	0.668434	-0.668434
CABZ01086029.1	286.204	178.539	0.683336	0.00892666	262.005	317.194	279.413	154.913	192.109	188.596	0.47063	1.34713	0.747106	-1.23018	-0.639445	-0.69524	0.854954	-0.854954
CABZ01086812.1	118.462	24.1112	2.30055	0.00625946	178.64	72.7191	104.028	23.0157	34.3052	15.0126	1.72065	0.0229583	0.524772	-0.773684	-0.592737	-0.901958	0.756126	-0.756126
CABZ01087629.1	338.972	458.17	-0.436544	0.0480511	412.573	292.261	312.083	496.608	442.537	435.366	0.175356	-1.33145	-1.0832	1.22784	0.550637	0.460822	-0.746433	0.746433
CABZ01087948.1	300.044	85.9379	1.80432	4.59972e-15	280.72	333.123	286.291	77.8994	82.3325	97.582	0.738114	1.17901	0.784991	-0.968339	-0.931041	-0.802737	0.900706	-0.900706
CABZ01088109.1	2755.75	4384.71	-0.670447	2.74888e-07	2898.22	2667.75	2701.28	4774.88	3834.18	4545.07	-0.70897	-0.952111	-0.916736	1.2709	0.278465	1.02845	-0.859272	0.859272
CABZ01088149.1	446.157	281.308	0.66594	0.00057263	438.093	433.544	466.835	288.582	297.312	258.029	0.808782	0.75931	1.1214	-0.817379	-0.722427	-1.14968	0.896497	-0.896497
CABZ01088346.1	374.306	235.359	0.670013	0.0109286	388.754	391.99	342.174	222.19	238.993	244.893	1.06942	1.11066	0.475842	-1.05311	-0.838996	-0.763807	0.885305	-0.885305
CABZ01088367.1	31.9736	0	7.4663	1.72059e-05	39.1306	31.8579	24.9323	0	0	0	1.28014	0.877866	0.494794	-0.884266	-0.884266	-0.884266	0.884266	-0.884266
CABZ01088484.1	56.1259	12.2837	2.19124	0.0292232	56.9946	69.2562	42.1269	17.7044	12.5786	6.56802	0.885151	1.36139	0.307694	-0.640872	-0.839958	-1.07341	0.851412	-0.851412
cabz01093075.1	16.2215	0	6.48642	0.0038	22.968	11.081	14.6155	0	0	0	1.53367	0.306613	0.671466	-0.837251	-0.837251	-0.837251	0.837251	-0.837251
CABZ01099795.1	44.1742	7.21811	2.61566	0.00107759	57.8452	32.5504	42.1269	7.08176	8.00454	6.56802	1.47483	0.314437	0.753754	-0.853927	-0.811595	-0.877495	0.847672	-0.847672
CABZ01100185.1	450.839	224.913	1.0016	4.91838e-06	460.21	434.929	457.378	255.829	211.549	207.362	0.977016	0.775112	0.954398	-0.655269	-1.00891	-1.04235	0.902175	-0.902175
CABZ01102038.1	98.8947	28.7826	1.7856	0.00279303	100.379	116.35	79.9552	27.4418	35.4487	23.4572	0.907069	1.30356	0.400078	-0.903518	-0.704755	-1.00243	0.870235	-0.870235
CABZ01102039.1	389.957	28.7986	3.74946	1.40483e-25	410.871	353.207	405.794	25.6714	19.4396	41.2847	1.01268	0.722867	0.987163	-0.923287	-0.954607	-0.844817	0.90757	-0.90757
CABZ01102109.1	76.8695	25.1263	1.61865	0.000558458	91.0212	69.9488	69.6384	17.7044	28.5877	29.0869	1.3493	0.638891	0.628425	-1.12242	-0.755515	-0.738683	0.872206	-0.872206
CABZ01102517.1	178.737	8.47057	4.37281	1.12327e-15	237.336	154.441	144.435	12.3931	4.57403	8.44459	1.45611	0.616331	0.514959	-0.822729	-0.901943	-0.862731	0.862468	-0.862468
CABZ01102518.1	93.8787	0	9.01993	1.90428e-10	120.794	85.1852	75.6565	0	0	0	1.37851	0.713862	0.536008	-0.876128	-0.876128	-0.876128	0.876128	-0.876128
CABZ01111454.1	183.9	98.8495	0.890625	0.0210538	240.738	136.435	174.526	129.242	80.0454	87.2608	1.66378	-0.0827128	0.555097	-0.20315	-1.02692	-0.906101	0.712056	-0.712056
CABZ01112656.1	1521.26	1142.96	0.413126	0.00809185	1507.38	1677.39	1379.01	1123.34	1172.09	1133.45	0.767438	1.51184	0.205361	-0.91412	-0.700661	-0.869861	0.828214	-0.828214
CABZ01113369.1	405.809	9.41261	5.4209	0.000263019	522.309	315.116	380.002	14.1635	0	14.0743	1.3846	0.472998	0.758482	-0.851124	-0.91344	-0.851516	0.872027	-0.872027
CABZ01113373.1	580.272	25.4721	4.51851	2.83362e-42	660.967	427.311	652.537	19.4748	29.7312	27.2104	1.13593	0.39474	1.10919	-0.898979	-0.866444	-0.87444	0.879954	-0.879954
CABZ01114053.1	30.838	4.9995	2.60049	0.00318142	20.416	32.5504	39.5477	7.08176	2.28701	5.62973	0.16113	0.944098	1.39559	-0.69925	-1.00863	-0.792942	0.833607	-0.833607
CABZ01115881.1	916.099	471.387	0.956972	1.40172e-06	910.212	844.234	993.851	563	424.241	426.921	0.855013	0.594411	1.18537	-0.516413	-1.06449	-1.0539	0.878266	-0.878266
cacna1ba	104.367	373.519	-1.84339	0.000104237	124.197	40.1686	148.734	361.17	325.899	433.489	-0.737113	-1.2769	-0.579493	0.78517	0.558597	1.24974	-0.864503	0.864503
cacna1db	601.196	395.151	0.604048	0.000101967	621.836	592.833	588.917	427.561	375.07	382.822	1.07689	0.824323	0.790218	-0.614907	-1.07201	-1.00451	0.897143	-0.897143
cacna1eb	62.0428	6.33805	3.27401	0.0227405	119.093	46.4017	20.6336	11.5079	0	7.50631	1.9045	0.273918	-0.304101	-0.508806	-0.766945	-0.598567	0.624772	-0.624772
cacna1g	12.7381	47.3375	-1.91283	0.00354599	15.312	4.84794	18.0544	43.3758	32.0182	66.6185	-0.656598	-1.12317	-0.534319	0.594718	0.0883022	1.63107	-0.771363	0.771363
cacna2d4a	0	15.7153	-6.74585	0.031752	0	0	0	27.4418	0	19.7041	-0.632839	-0.632839	-0.632839	1.57727	-0.632839	0.954086	-0.632839	0.632839
cacnb1	281.986	150.758	0.901545	0.00519429	382.799	264.559	198.598	161.995	132.647	157.632	1.77912	0.515123	-0.19	-0.58129	-0.895028	-0.627929	0.701416	-0.701416
cacng3b	30.6563	121.206	-1.98806	4.25029e-06	35.7279	27.0099	29.2309	126.586	86.9065	150.126	-0.749619	-0.912172	-0.870761	0.9445	0.20464	1.38341	-0.844184	0.844184
cacng4a	40.1182	2.11858	4.19502	0.000636719	61.2479	43.6314	15.4752	3.54088	0	2.81486	1.57667	0.884528	-0.221718	-0.690612	-0.829732	-0.719137	0.746494	-0.746494
cacng8b	241.541	83.5825	1.52828	2.2266e-06	236.485	196.688	291.449	77.8994	74.3279	98.5203	0.803747	0.371043	1.40136	-0.920508	-0.95934	-0.696303	0.858717	-0.858717
cactin	3287.74	4337.02	-0.39976	0.00362832	3480.92	3139.39	3242.91	4450	4272.14	4288.92	-0.563151	-1.14343	-0.967534	1.08333	0.781142	0.809643	-0.891372	0.891372
cadm3	65.2578	13.5231	2.2565	0.000730644	96.9759	64.4083	34.3893	16.8192	6.86104	16.8892	1.65671	0.719753	-0.143881	-0.649367	-0.935859	-0.647353	0.744193	-0.744193
cahz	75.4733	372.226	-2.30399	6.89057e-06	116.541	50.5571	59.3216	350.547	410.519	355.611	-0.648572	-1.04738	-0.994408	0.765762	1.12823	0.796369	-0.896787	0.896787
calcoco1a	1122.91	482.836	1.21582	0.000222745	1130.53	1092.17	1146.02	563.885	244.71	639.913	0.873205	0.770969	0.914485	-0.636893	-1.48748	-0.434283	0.852886	-0.852886
calcrla	1.61598	13.1229	-2.94421	0.0353817	0	4.84794	0	12.3931	9.14805	17.8275	-1.03652	-0.354649	-1.03652	0.706582	0.250166	1.47093	-0.809228	0.809228
calcrlb	58.8272	15.4783	1.92827	0.04915	62.9492	56.7901	56.7424	12.3931	17.1526	16.8892	1.07889	0.821295	0.819298	-1.03553	-0.836469	-0.847485	0.906494	-0.906494
calhm1	11.2127	0	5.95507	0.0247	14.4613	13.1587	6.01813	0	0	0	1.30584	1.11375	0.0607248	-0.826772	-0.826772	-0.826772	0.826772	-0.826772
calhm5.1	12.8018	54.5448	-2.10406	0.000466395	15.312	7.61819	15.4752	59.3097	48.0273	56.2973	-0.786904	-1.11663	-0.779909	1.09869	0.615164	0.969589	-0.894482	0.894482
calm1a	3869.17	2128.72	0.862114	0.000917373	3818.64	4592.38	3196.49	2398.06	2150.94	1837.17	0.769071	1.49503	0.185343	-0.563776	-0.79564	-1.09003	0.816482	-0.816482
calm1b	1080.82	1601.63	-0.567132	0.000239725	1079.49	1104.64	1058.33	1663.33	1674.09	1467.48	-0.887361	-0.802119	-0.959111	1.09202	1.12852	0.428045	-0.882864	0.882864
calm2a	5600.64	3456.23	0.696445	0.00379813	5407.68	6289.16	5105.09	3540.88	3449.96	3377.84	0.709992	1.42179	0.465654	-0.797453	-0.870872	-0.92911	0.865812	-0.865812
calm3a	1203.27	361.593	1.73422	1.71169e-14	1374.68	1371.97	863.172	331.957	325.899	426.921	1.18803	1.18259	0.161963	-0.903642	-0.915795	-0.713147	0.844195	-0.844195
calua	10882	8058.24	0.433453	0.00470117	10160.3	12305.5	10180.1	7361.49	7664.92	9148.31	0.376243	1.54551	0.38701	-1.14938	-0.983981	-0.175406	0.769588	-0.769588
caly	298.067	583.027	-0.967689	0.000434099	306.24	335.2	252.762	620.539	511.147	617.394	-0.823318	-0.645786	-1.15114	1.10337	0.432788	1.08409	-0.873415	0.873415
camk1b	1829.95	1024.23	0.83811	0.000794921	1672.41	1851.22	1966.21	839.189	1283.01	950.486	0.517353	0.894445	1.13695	-1.23981	-0.303834	-1.0051	0.849581	-0.849581
camk1ga	45.9058	1.87658	4.58802	0.00181356	54.4426	57.4827	25.792	0	0	5.62973	1.14812	1.26237	0.0714329	-0.897828	-0.897828	-0.686263	0.827307	-0.827307
camk1gb	32.3484	120.304	-1.89674	0.0455157	68.0532	15.2364	13.7557	125.701	176.1	59.1122	-0.129508	-0.956297	-0.979475	0.772907	1.56184	-0.269471	-0.688427	0.688427
camk2b2	31.667	0	7.4521	2.20475e-05	42.5333	28.3951	24.0725	0	0	0	1.452	0.683129	0.448059	-0.861062	-0.861062	-0.861062	0.861062	-0.861062
camk2d1	537.396	1091.5	-1.0207	9.07032e-08	479.775	619.151	513.261	1079.97	1238.42	956.116	-1.04669	-0.610792	-0.941964	0.830415	1.32596	0.443066	-0.866482	0.866482
camk2d2	8.61457	0	5.57295	0.0156059	15.312	6.23306	4.29867	0	0	0	1.83173	0.320545	-0.00143461	-0.716945	-0.716945	-0.716945	0.716945	-0.716945
camk2g2	3956.05	1395.38	1.50329	9.34617e-07	4417.51	4141.52	3309.11	972.857	1137.79	2075.49	1.16333	0.979	0.423041	-1.13732	-1.02716	-0.400881	0.855122	-0.855122
camsap2b	319.355	179.533	0.826828	0.00465659	350.474	289.491	318.101	208.912	132.647	197.041	1.21528	0.481722	0.825872	-0.487562	-1.40495	-0.630363	0.840959	-0.840959
camta1b	144.614	36.4488	1.99735	2.38294e-06	137.808	141.283	154.752	29.2123	49.1708	30.9635	0.788944	0.846934	1.07171	-1.02329	-0.690226	-0.994068	0.902529	-0.902529
capga	0	24.3076	-7.37371	1.37296e-06	0	0	0	32.7531	25.1571	15.0126	-0.840803	-0.840803	-0.840803	1.42506	0.899572	0.197772	-0.840803	0.840803
CAPN1	1020.4	581.665	0.810949	0.000793905	1065.03	1126.11	870.05	535.558	548.883	660.555	1.02157	1.2579	0.267073	-1.02726	-0.975702	-0.543581	0.848849	-0.848849
capn1b	199.823	97.8191	1.02514	0.000363428	210.965	210.539	177.965	113.308	73.1844	106.965	1.05788	1.05062	0.496113	-0.604535	-1.28756	-0.712517	0.868205	-0.868205
capn2a	2270.04	2975.58	-0.390525	0.0255017	2705.97	2137.94	1966.21	3002.67	3036.01	2888.05	0.180737	-1.0538	-1.42704	0.825579	0.898047	0.576477	-0.766701	0.766701
capn2b	510.443	1451.77	-1.50599	5.24543e-12	403.215	669.015	459.097	1348.19	1703.82	1303.28	-1.06771	-0.576615	-0.964459	0.678227	1.3353	0.595256	-0.869593	0.869593
capn5a	2458.15	752.692	1.70867	1.86783e-31	2644.72	2591.57	2138.16	701.979	833.616	722.482	1.09214	1.03628	0.55982	-0.949371	-0.811042	-0.927826	0.89608	-0.89608
capn8	368.898	2520.53	-2.77349	1.00209e-23	400.663	277.025	429.007	2832.7	2535.15	2193.72	-0.872359	-0.975665	-0.848676	1.15974	0.911123	0.625835	-0.8989	0.8989
caprin1a	4013.89	6593.1	-0.715869	3.12501e-05	3889.24	4030.02	4122.42	6643.58	7213.24	5922.47	-0.960374	-0.864775	-0.80203	0.910005	1.29685	0.420329	-0.875726	0.875726
caprin1b	12823.6	18682.4	-0.542892	0.0196758	11619.2	12055.4	14796	19097.7	19709.5	17240.1	-1.18614	-1.06098	-0.274599	0.959735	1.13527	0.426709	-0.840571	0.840571
capslb	38.986	12.2697	1.65527	0.0448287	34.8773	33.9356	48.145	20.3601	8.00454	8.44459	0.57469	0.516179	1.39905	-0.327301	-1.09498	-1.06764	0.829972	-0.829972
capzb	5842.3	4516.61	0.37149	0.011787	5989.53	6023.91	5513.47	4504.88	4866.76	4178.2	1.03954	1.08365	0.428622	-0.86566	-0.401273	-1.28489	0.850607	-0.850607
card19	1714.59	827.453	1.05116	1.05786e-17	1763.43	1749.41	1630.91	897.613	841.621	743.124	1.00373	0.975161	0.733611	-0.761153	-0.875288	-1.07606	0.904168	-0.904168
card9	163.819	54.2857	1.58953	0.00683823	141.21	173.141	177.105	52.228	30.8747	79.7545	0.508826	1.01404	1.07677	-0.899105	-1.23697	-0.463565	0.866547	-0.866547
carf	1213.65	798.648	0.603567	0.000747229	1214.75	1228.61	1197.61	696.668	747.853	951.424	0.858571	0.9156	0.788016	-1.2738	-1.06313	-0.225253	0.854063	-0.854063
carm1	6486.53	11597.3	-0.838322	3.05599e-10	6659.86	5937.34	6862.39	11578.7	12313.3	10900.1	-0.835404	-1.08879	-0.764376	0.889643	1.14727	0.651661	-0.896192	0.896192
carmil2	176.615	56.2551	1.64598	1.01593e-06	169.282	173.141	187.422	77.8994	51.4578	39.4081	0.784537	0.841814	1.05382	-0.572075	-0.964609	-1.14349	0.893391	-0.893391
carmil3	30.188	82.7442	-1.45223	0.000436962	26.3706	33.243	30.9504	74.3585	80.0454	93.8288	-1.01821	-0.785696	-0.863261	0.605343	0.797747	1.26407	-0.889054	0.889054
cars1	2822.88	3827.56	-0.439154	0.00148817	2529.88	3003.64	2935.13	4003.85	3783.86	3694.98	-1.36571	-0.552194	-0.669843	1.16529	0.787541	0.634916	-0.862582	0.862582
cars2	800.03	491.994	0.701291	0.00532748	774.956	832.46	792.674	401.89	448.255	625.838	0.6952	1.00523	0.790725	-1.31618	-1.06621	-0.108767	0.830385	-0.830385
cart4	0	5.22852	-5.16496	0.0365583	0	0	0	4.4261	0	11.2595	-0.569504	-0.569504	-0.569504	0.394701	-0.569504	1.88331	-0.569504	0.569504
casc1	211.581	116.334	0.86461	0.00931053	161.626	262.481	210.635	115.079	116.638	117.286	-0.0381182	1.61114	0.763302	-0.799304	-0.77381	-0.763207	0.778774	-0.778774
casc3	5363.5	7752.21	-0.53149	5.41574e-09	5279.23	5381.21	5430.07	7470.37	7473.96	8312.29	-0.950855	-0.875017	-0.838679	0.678595	0.681262	1.30469	-0.888184	0.888184
caska	1841.99	2833.71	-0.621937	7.9823e-07	1920.8	1615.75	1989.42	2888.47	2885.07	2727.6	-0.74395	-1.28812	-0.621543	0.982217	0.976141	0.695252	-0.884537	0.884537
caskb	1623.23	1061.9	0.612156	0.000480431	1735.36	1432.91	1701.41	1004.72	1100.05	1080.91	1.20348	0.276824	1.09947	-1.03509	-0.743015	-0.801673	0.859926	-0.859926
caskin1	310.038	1859.51	-2.58686	1.67376e-21	364.935	173.141	392.038	1882.86	1572.32	2123.35	-0.82763	-1.04814	-0.796468	0.917597	0.560554	1.19409	-0.890748	0.890748
casp2	884.982	617.357	0.519666	0.00827066	939.135	916.26	799.552	609.031	610.632	632.406	1.21847	1.07019	0.313635	-0.921401	-0.911022	-0.769875	0.867433	-0.867433
casp20	875.564	417.555	1.06956	1.14232e-12	793.671	957.814	875.208	401.005	432.245	419.415	0.573827	1.21409	0.891875	-0.957821	-0.835962	-0.88601	0.893264	-0.893264
casp23	84.8572	20.1007	2.08468	0.0382789	83.3652	92.1108	79.0954	16.8192	33.1617	10.3212	0.846588	1.0863	0.729555	-0.977428	-0.529482	-1.15554	0.887482	-0.887482
casp6b.1	12.7952	60.2922	-2.22994	0.0101755	5.95466	15.2364	17.1947	50.4575	109.777	20.6423	-0.785959	-0.547474	-0.497157	0.357504	1.88166	-0.408572	-0.610197	0.610197
casp8ap2	1207.94	1658.89	-0.458489	0.0308754	1233.46	1067.24	1323.13	1652.71	1367.63	1956.33	-0.6248	-1.14421	-0.344622	0.68522	-0.205556	1.63397	-0.704545	0.704545
casp9	682.565	263.65	1.37469	5.26281e-11	598.018	797.139	652.537	257.599	295.025	238.325	0.522209	1.35467	0.750137	-0.900968	-0.744504	-0.981545	0.875672	-0.875672
caspb	37.2533	155.253	-2.06029	0.00193804	40.8319	37.3984	33.5296	123.931	80.0454	261.782	-0.628341	-0.667269	-0.711131	0.313798	-0.183755	1.8767	-0.668914	0.668914
cast	3021.73	5148.24	-0.768493	0.0123184	2512.87	3485.67	3066.67	5171.45	6827.88	3445.39	-0.975715	-0.37196	-0.632006	0.6743	1.70233	-0.396954	-0.659893	0.659893
casz1	67.4393	225.885	-1.7496	0.00035916	90.1705	30.4727	81.6746	271.763	170.382	235.51	-0.595333	-1.22445	-0.684866	1.31836	0.249974	0.936319	-0.834884	0.834884
cat	427.898	161.979	1.40271	1.00746e-06	493.386	479.946	310.364	134.553	164.665	186.719	1.23907	1.15515	0.0963098	-1.00142	-0.813409	-0.675704	0.830178	-0.830178
cavin2a	2160.82	1287.48	0.747371	0.0151535	1883.37	2224.51	2374.58	1307.47	1552.88	1002.09	0.298448	0.937884	1.21918	-0.781038	-0.321032	-1.35345	0.818505	-0.818505
cavin2b	595.414	1873.15	-1.65261	1.7646e-21	584.407	637.85	563.985	1864.27	2160.08	1595.09	-0.899219	-0.825271	-0.927477	0.871708	1.28102	0.499244	-0.883989	0.883989
cbfb	3146.22	1993.54	0.65805	1.01305e-10	3365.23	2980.1	3093.32	1921.81	1964.54	2094.26	1.23093	0.634876	0.810105	-1.00298	-0.936844	-0.736091	0.891971	-0.891971
cblb	1124.94	2037.64	-0.857727	0.000133894	1104.16	861.548	1409.1	2034.24	1939.39	2139.3	-0.895281	-1.35053	-0.323092	0.849912	0.671937	1.04705	-0.8563	0.8563
cbln1	10.3154	29.727	-1.51564	0.0252847	9.35732	13.8512	7.7376	25.6714	29.7312	33.7784	-0.959082	-0.554909	-1.10476	0.508165	0.873292	1.23729	-0.872915	0.872915
cbln10	26.2477	122	-2.22092	0.0190579	68.9039	5.5405	4.29867	118.619	149.799	97.582	-0.0873333	-1.14742	-1.1682	0.744422	1.26607	0.392459	-0.800983	0.800983
cbr4	191.701	117.835	0.705361	0.0131345	198.205	223.005	153.892	117.734	126.929	108.841	0.934636	1.46826	-0.0188416	-0.796852	-0.599004	-0.988198	0.794685	-0.794685
cbsa	178.207	428.679	-1.2675	1.35712e-05	137.808	168.985	227.829	494.838	393.366	397.834	-1.14376	-0.928472	-0.522138	1.32163	0.620942	0.651795	-0.86479	0.86479
cbsb	4964.77	6899.51	-0.474691	0.0233909	4420.91	4832.7	5640.71	7140.18	8010.26	5548.1	-1.09619	-0.797495	-0.211396	0.876268	1.50739	-0.278573	-0.701695	0.701695
cbx1a	7729.71	10066.7	-0.381105	0.0140095	7403.34	7614.03	8171.76	9871.09	10126.9	10202	-1.14197	-0.981014	-0.554943	0.743235	0.938654	0.996036	-0.892642	0.892642
cbx2	2791.28	2246.76	0.313371	0.0289389	2703.41	2890.06	2780.38	2341.41	2369.35	2029.52	0.564477	1.13586	0.800078	-0.543722	-0.458195	-1.4985	0.833471	-0.833471
cbx3b	597.278	294.397	1.02344	3.42737e-07	635.447	655.164	501.224	266.451	336.191	280.548	1.07914	1.19136	0.315227	-1.02096	-0.624042	-0.940727	0.861909	-0.861909
cbx5	14233.3	19389.2	-0.445939	0.00353326	13409	14468.3	14822.7	18825.1	20840.4	18502.1	-1.14472	-0.788308	-0.669089	0.67757	1.35564	0.568899	-0.867371	0.867371
cbx6b	104.893	279.216	-1.41684	2.46393e-05	103.781	63.0232	147.874	302.745	298.455	236.449	-0.866112	-1.26602	-0.433486	1.08606	1.04397	0.435581	-0.855205	0.855205
ccar2	1515.83	1227.69	0.303587	0.00913377	1552.46	1529.18	1465.84	1250.82	1161.8	1270.44	1.09868	0.957102	0.572041	-0.735319	-1.27651	-0.615992	0.875941	-0.875941
ccbe1	13.8427	44.1842	-1.68669	0.0119626	13.6106	9.00331	18.9141	63.7358	33.1617	35.6549	-0.76887	-0.998856	-0.504133	1.73326	0.207071	0.331529	-0.757286	0.757286
ccdc102a	943.256	1485.15	-0.654844	1.03066e-06	913.615	919.723	996.431	1567.72	1566.6	1321.11	-0.965036	-0.945425	-0.699154	1.13499	1.13139	0.343231	-0.869872	0.869872
ccdc103	880.43	494.309	0.834105	0.000394807	746.034	1056.16	839.099	443.495	537.448	501.984	0.248439	1.5618	0.642568	-1.0328	-0.634911	-0.785099	0.817603	-0.817603
ccdc106a	791.481	571.13	0.471819	0.0023479	817.489	869.166	687.786	563.885	580.901	568.603	1.01253	1.39674	0.0481884	-0.873017	-0.746502	-0.837942	0.819154	-0.819154
ccdc106b	151.514	58.4137	1.37077	0.000155944	142.912	158.597	153.032	72.588	49.1708	53.4824	0.731979	1.03453	0.927197	-0.624494	-1.07619	-0.993021	0.897901	-0.897901
ccdc124	1637.29	1052.82	0.637754	0.000164251	1654.54	1917.01	1340.32	1050.76	1084.04	1023.67	0.838613	1.54983	-0.0128308	-0.797474	-0.707273	-0.870863	0.79187	-0.79187
ccdc127a	132.652	60.5816	1.13527	0.0139391	114.84	162.752	120.363	34.5236	67.4669	79.7545	0.402298	1.46002	0.52422	-1.37077	-0.643513	-0.37225	0.795512	-0.795512
ccdc135	412.21	284.267	0.53499	0.0222103	392.157	405.149	439.324	277.959	259.576	315.265	0.593801	0.769464	1.23152	-0.950211	-1.19876	-0.445817	0.864929	-0.864929
ccdc137	2011.92	2687.44	-0.41777	0.00687479	1777.04	1989.04	2269.7	2728.25	2644.93	2689.13	-1.42266	-0.895971	-0.198715	0.940504	0.733511	0.84333	-0.839115	0.839115
ccdc14	557.982	406.075	0.457012	0.0192045	593.764	575.519	504.663	439.954	357.918	420.353	1.20888	1.01149	0.244887	-0.455208	-1.34278	-0.667277	0.821753	-0.821753
ccdc146	158.939	69.1532	1.20061	0.00673312	148.016	180.066	148.734	71.7028	66.3234	69.4333	0.672005	1.30604	0.686209	-0.837646	-0.944064	-0.882542	0.888084	-0.888084
ccdc149b	176.794	97.0842	0.864078	0.0331507	165.88	195.995	168.508	93.8333	85.763	111.656	0.633405	1.29252	0.690921	-0.943433	-1.12006	-0.553352	0.872283	-0.872283
ccdc15	442.524	284.728	0.635443	0.0279845	396.41	484.101	447.061	316.024	253.858	284.301	0.352873	1.29674	0.898059	-0.512371	-1.18149	-0.853814	0.849224	-0.849224
ccdc153	287.553	164.586	0.807676	0.0284141	205.01	267.329	390.319	142.52	216.123	135.113	-0.223283	0.437473	1.74151	-0.885853	-0.10546	-0.964387	0.6519	-0.6519
ccdc160	466.27	243.668	0.937738	8.00635e-09	463.613	470.942	464.256	223.075	252.715	255.214	0.887071	0.946919	0.892323	-1.07691	-0.834905	-0.814497	0.908771	-0.908771
ccdc166	35.073	3.31656	3.36976	0.00960841	20.416	54.7124	30.0907	6.19654	0	3.75315	0.0587872	1.70981	0.524525	-0.625733	-0.924033	-0.743357	0.764375	-0.764375
ccdc174	1679.38	1218.7	0.462772	0.0146744	1515.89	1809.67	1712.59	1035.71	1169.81	1450.59	0.222126	1.19837	0.875775	-1.37352	-0.927904	0.00515804	0.765423	-0.765423
ccdc180	77.9044	29.1736	1.41523	0.000527931	66.3519	83.1075	84.2538	27.4418	26.3006	33.7784	0.465057	1.07322	1.11483	-0.947226	-0.988646	-0.717234	0.884368	-0.884368
ccdc186	490.948	652.384	-0.409402	0.018614	512.951	486.179	473.713	622.31	698.682	636.159	-0.631612	-0.919611	-1.05371	0.544793	1.36636	0.69378	-0.868312	0.868312
ccdc28a	344.871	174.875	0.981539	0.0117526	338.565	375.369	320.68	127.472	200.114	197.041	0.800822	1.17537	0.618818	-1.34742	-0.608158	-0.639433	0.865002	-0.865002
ccdc28a	949.426	643.973	0.561785	0.0239056	797.073	1004.91	1046.3	536.443	822.181	573.294	0.00176841	0.983823	1.17938	-1.22975	0.120406	-1.05563	0.721658	-0.721658
ccdc30	1070.62	662.505	0.69156	0.0133785	1240.27	1003.52	968.059	642.67	519.152	825.694	1.43057	0.524293	0.388537	-0.857062	-1.32989	-0.156443	0.781132	-0.781132
CCDC39	471.882	232.811	1.01668	0.000929326	427.885	538.121	449.64	251.402	148.656	298.376	0.523066	1.2864	0.673715	-0.698993	-1.41047	-0.373725	0.827728	-0.827728
ccdc3a	372.247	1374	-1.88362	2.63891e-30	376.845	375.369	364.527	1430.52	1497.99	1193.5	-0.889479	-0.892124	-0.911557	0.999005	1.11995	0.574209	-0.89772	0.89772
ccdc40	1308.95	818.005	0.67814	0.0335023	1056.53	1372.66	1497.65	763.945	759.288	930.782	-0.0223362	0.993741	1.39549	-0.962719	-0.977685	-0.42649	0.788965	-0.788965
ccdc47	3373.47	4180	-0.308925	0.010692	3316.74	3651.88	3151.78	4079.09	4262.99	4197.9	-0.970606	-0.263443	-1.31869	0.638002	1.02604	0.888694	-0.850912	0.850912
ccdc50	311.296	141.872	1.13492	0.00111953	304.538	327.582	301.766	156.684	160.091	108.841	0.820795	1.06343	0.791609	-0.735988	-0.700115	-1.23973	0.891944	-0.891944
ccdc58	546.647	940.044	-0.781883	3.00867e-07	495.087	553.357	591.496	933.907	958.258	927.967	-1.13939	-0.87196	-0.69692	0.874592	0.986353	0.847329	-0.902758	0.902758
ccdc59	1063.51	1349.3	-0.34286	0.0381021	962.953	1146.88	1080.68	1280.91	1353.91	1413.06	-1.41199	-0.345202	-0.729154	0.432167	0.855555	1.19863	-0.828783	0.828783
ccdc65	619.163	307.934	1.00824	5.06771e-07	509.549	730.653	617.288	285.041	291.594	347.167	0.247961	1.43982	0.828728	-0.96224	-0.926914	-0.627353	0.838836	-0.838836
ccdc85b	3992.7	3054.6	0.386145	8.48478e-05	4155.5	4000.24	3822.37	3063.75	2923.95	3176.11	1.19087	0.898249	0.563013	-0.866805	-1.13029	-0.655037	0.884045	-0.884045
ccdc85ca	98.9584	201.658	-1.02877	0.0214556	100.379	94.1885	102.308	231.042	154.373	219.559	-0.804136	-0.903829	-0.773058	1.30025	0.0654674	1.11531	-0.827008	0.827008
ccdc87	159.092	45.0547	1.81793	0.00159222	125.048	186.299	165.928	22.1305	28.5877	84.4459	0.332992	1.22077	0.925514	-1.15869	-1.0651	-0.25549	0.826425	-0.826425
ccdc88b	369.904	118.942	1.64216	5.70021e-06	314.746	407.227	387.74	105.341	172.669	78.8162	0.487818	1.12934	0.99416	-0.964787	-0.497743	-1.14879	0.870439	-0.870439
ccdc88c	1366.6	2133.21	-0.642708	0.0270005	1606.91	1198.13	1294.76	1706.7	1806.74	2886.17	-0.236477	-0.91248	-0.752688	-0.0714391	0.0939939	1.87909	-0.633882	0.633882
ccdc90b	794.637	521.732	0.608379	7.01358e-06	771.553	849.774	762.583	488.641	535.161	541.392	0.738039	1.24726	0.679642	-1.10373	-0.800887	-0.760321	0.888313	-0.888313
ccdc93	649.487	472.83	0.457604	0.021244	603.122	702.258	643.08	454.118	427.671	536.701	0.388763	1.3072	0.758953	-0.991661	-1.23667	-0.226584	0.818305	-0.818305
ccka	3.15235	35.9929	-3.54505	0.0035151	0	0	9.45706	35.4088	33.1617	39.4081	-1.06229	-1.06229	-0.549014	0.859497	0.737537	1.07656	-0.891197	0.891197
CCKAR	46.1791	117.607	-1.35544	1.16901e-05	60.3972	36.0132	42.1269	115.964	112.064	124.792	-0.535393	-1.14273	-0.990454	0.848608	0.751466	1.0685	-0.889525	0.889525
CCKBR	18.9753	159.847	-3.0735	6.71488e-15	11.9093	20.0843	24.9323	189.437	157.804	132.299	-0.976547	-0.873539	-0.812453	1.26036	0.861775	0.5404	-0.887513	0.887513
ccl19b	0	24.2826	-7.37135	0.000105503	0	0	0	11.5079	22.8701	38.4698	-0.767597	-0.767597	-0.767597	-0.0400474	0.678298	1.66454	-0.767597	0.767597
ccl39.3	54.7938	13.3611	2.03614	0.000227288	51.0399	54.0199	59.3216	14.1635	13.7221	12.1977	0.742097	0.872469	1.10441	-0.871222	-0.890535	-0.957224	0.906327	-0.906327
ccl44	28.8764	1.87658	3.92265	0.0187162	28.072	38.7835	19.7739	0	0	5.62973	0.78847	1.45373	0.273104	-0.954981	-0.954981	-0.605338	0.838433	-0.838433
ccnb3	4034.28	2821.29	0.516202	0.000577998	3599.17	4149.14	4354.55	2780.48	3017.71	2665.68	0.238736	1.00487	1.29101	-0.901727	-0.571247	-1.06165	0.844873	-0.844873
ccnc	2909.62	2404.09	0.276008	0.018629	2695.76	3118.61	2914.49	2345.83	2548.88	2317.57	0.122453	1.45349	0.810987	-0.979036	-0.339902	-1.068	0.795645	-0.795645
ccnd1	16096	20207.8	-0.32824	0.0282582	14150	15426.8	18711.2	20667.2	19873	20083.1	-1.47567	-1.00484	0.206249	0.927505	0.63464	0.71212	-0.758088	0.758088
ccnd2a	313.336	877.621	-1.48576	1.53721e-07	303.688	316.501	319.821	860.434	904.514	867.917	-0.942849	-0.901445	-0.890719	0.856134	0.998567	0.880313	-0.911671	0.911671
ccnd2b	155.198	251.011	-0.694783	0.0046258	159.074	140.59	165.928	238.124	255.002	259.906	-0.821163	-1.1659	-0.693334	0.65313	0.967903	1.05936	-0.893465	0.893465
ccne2	1920.09	3746.76	-0.964628	6.13653e-06	1479.31	1797.2	2483.77	3808.22	3622.63	3809.45	-1.28466	-0.983072	-0.331723	0.924783	0.748715	0.925953	-0.866484	0.866484
ccng2	1806.49	663.128	1.4453	1.8326e-12	1607.76	1896.24	1915.49	744.47	610.632	634.283	0.585227	1.03791	1.06811	-0.769441	-0.979458	-0.942346	0.897082	-0.897082
ccni2	166.881	90.323	0.882885	0.00394001	164.178	169.678	166.788	108.882	82.3325	79.7545	0.823712	0.951042	0.884137	-0.456591	-1.07131	-1.13099	0.886297	-0.886297
ccnjl	3650.23	7939.64	-1.12131	2.10495e-09	3304.83	2876.9	4768.94	7782.85	7903.92	8132.14	-1.0229	-1.19869	-0.421465	0.816613	0.866343	0.960096	-0.881017	0.881017
ccnk	1943.92	2754.59	-0.503162	0.0246198	2190.46	1569.35	2071.96	2915.03	2831.32	2517.43	-0.312488	-1.53477	-0.545695	1.11337	0.948645	0.330938	-0.797652	0.797652
ccnl1b	3466.11	4656.96	-0.426127	0.0140507	3321	3739.84	3337.48	4608.45	4068.6	5293.82	-0.957009	-0.415733	-0.935704	0.706801	0.00912889	1.59252	-0.769482	0.769482
ccnt2a	1984.53	2612.53	-0.396876	0.0309021	2010.97	1952.33	1990.28	2550.32	2384.21	2903.06	-0.750643	-0.903715	-0.804655	0.657271	0.223662	1.57808	-0.819671	0.819671
ccnt2b	7469.91	9793.53	-0.390778	0.00232833	7443.32	7030.2	7936.2	9524.97	10004.5	9851.09	-0.904553	-1.219	-0.5294	0.6799	1.04493	0.928128	-0.884318	0.884318
ccr11.1	28.2218	7.72451	1.85971	0.00739659	26.3706	25.6248	32.6699	6.19654	5.71753	11.2595	0.720598	0.656599	1.26114	-1.01056	-1.05167	-0.576108	0.879446	-0.879446
ccr6a	113.52	53.393	1.08585	0.021244	91.0212	130.894	118.643	46.0314	40.0227	74.1248	0.203348	1.27515	0.945838	-1.00599	-1.16751	-0.250834	0.808113	-0.808113
ccr8.1	201.172	54.1403	1.89944	1.52695e-08	203.309	236.856	163.349	38.9497	60.6058	62.8653	0.898034	1.29625	0.423695	-1.05298	-0.795912	-0.769091	0.872661	-0.872661
ccsapa	94.3772	26.8741	1.80604	0.0347648	121.645	103.884	57.6021	35.4088	11.4351	33.7784	1.40879	0.99874	-0.0698061	-0.582196	-1.13569	-0.619839	0.779242	-0.779242
ccsapb	627.107	306.001	1.03731	3.37824e-07	689.039	698.796	493.487	277.074	335.047	305.882	1.1624	1.21337	0.140713	-0.98996	-0.687071	-0.839449	0.838827	-0.838827
cct5	10843.9	17435.5	-0.685144	0.000314794	10156.1	10948	11427.6	18525	17820.4	15961.2	-1.06843	-0.85603	-0.727413	1.17616	0.987181	0.488537	-0.883958	0.883958
cd109	16.0828	244.611	-3.9302	2.04596e-11	30.624	12.4661	5.1584	318.679	321.325	93.8288	-0.663971	-0.784868	-0.833524	1.25394	1.27156	-0.243143	-0.760787	0.760787
cd151	1024.85	661.71	0.631345	0.00647314	752.839	1059.62	1262.09	674.538	683.817	626.776	-0.351424	0.84063	1.62735	-0.655677	-0.619621	-0.841261	0.70552	-0.70552
cd302	443.324	285.371	0.635741	0.00522922	455.957	500.03	373.984	277.959	267.58	310.573	0.948789	1.40525	0.0998054	-0.894714	-1.0022	-0.556931	0.81795	-0.81795
cd36	5.13422	56.4647	-3.4894	0.000229429	6.80532	0	8.59733	75.2437	33.1617	60.9887	-0.765721	-0.982898	-0.708533	1.41834	0.0753853	0.963425	-0.819051	0.819051
cd3eap	1495.34	2290.31	-0.615079	0.018221	1336.4	1433.6	1716.03	2501.63	2460.83	1908.48	-1.11497	-0.920188	-0.354271	1.21992	1.13815	0.0313615	-0.796478	0.796478
cd44b	142.967	4.72071	4.9426	1.17211e-10	117.392	166.215	145.295	0	5.71753	8.44459	0.56309	1.19439	0.923887	-0.95483	-0.8809	-0.845638	0.89379	-0.89379
cd59	27.255	166.94	-2.60825	6.25669e-07	16.1626	38.0909	27.5115	123.046	160.091	217.683	-0.98066	-0.714962	-0.84315	0.314406	0.763272	1.46109	-0.846257	0.846257
cd99l2	7097.37	11187.2	-0.656524	2.25577e-15	6945.68	7265.67	7080.76	11236.1	10728.4	11597.2	-0.972239	-0.83061	-0.912453	0.926726	0.702006	1.08657	-0.905101	0.905101
cdaa	16.611	267.105	-4.01698	3.71817e-33	11.9093	13.8512	24.0725	283.27	251.571	266.474	-0.944193	-0.930083	-0.855816	1.02749	0.797164	0.905443	-0.910031	0.910031
cdadc1	129.874	54.2924	1.26533	0.00011935	136.957	135.742	116.924	41.6053	64.0364	57.2356	1.05268	1.02418	0.58272	-1.18415	-0.657945	-0.817482	0.886524	-0.886524
cdc14b	9275.7	6473.01	0.519132	1.32712e-08	8615.54	9470.79	9740.78	6216.9	6590.03	6612.12	0.467431	1.0068	1.17707	-1.04529	-0.809972	-0.796042	0.883767	-0.883767
cdc34b	3425.61	2847.64	0.267012	0.0115008	3338.01	3426.8	3512.01	2736.21	3020	2786.72	0.600664	0.865488	1.11964	-1.19428	-0.347851	-1.04366	0.861931	-0.861931
cdc42ep3	632.319	1043.05	-0.723078	0.000112794	559.738	572.057	765.162	1097.67	983.415	1048.07	-1.16182	-1.11033	-0.303147	1.08675	0.609153	0.8794	-0.858434	0.858434
cdc42ep4a	368.376	168.41	1.12793	8.34449e-05	332.61	368.443	404.075	138.98	142.938	223.313	0.554493	0.8639	1.17156	-1.11744	-1.08326	-0.389255	0.863319	-0.863319
cdc42l2	152.699	89.8128	0.766856	0.0476414	138.658	193.917	125.521	107.997	89.1935	72.2482	0.40556	1.69335	0.0993967	-0.308998	-0.747203	-1.14211	0.732769	-0.732769
cdc45	2728.62	2116.31	0.366796	0.00373946	2529.88	2664.98	2991.01	2140.46	2228.69	1979.79	0.285714	0.64509	1.51235	-0.750151	-0.51545	-1.17755	0.814383	-0.814383
cdc6	3922.69	5368.84	-0.452946	0.00497419	3752.28	3413.64	4602.15	5208.63	5404.21	5493.68	-1.00788	-1.38989	-0.0492001	0.634937	0.855556	0.956477	-0.815656	0.815656
cdcp1a	550.168	388.973	0.502446	0.0234037	581.855	523.577	545.071	339.039	472.268	355.611	1.10899	0.533405	0.745688	-1.2892	0.0266457	-1.12553	0.796028	-0.796028
cdh1	5957.32	9820.34	-0.72108	0.00143288	6052.48	6091.09	5728.4	9969.35	10329.3	9162.38	-0.852911	-0.834981	-1.00343	0.966316	1.1335	0.591514	-0.897109	0.897109
cdh11	939.267	4058.88	-2.11248	9.98822e-43	940.836	747.275	1129.69	3892.31	4178.37	4105.95	-0.908309	-1.02114	-0.798224	0.812131	0.978878	0.936661	-0.909223	0.909223
cdh15	376.821	155.324	1.2761	0.00103884	384.501	307.498	438.464	167.307	116.638	182.028	0.9104	0.318451	1.32523	-0.759247	-1.14876	-0.646079	0.851361	-0.851361
cdh17	515.157	1393.76	-1.43555	2.19695e-07	535.069	604.607	405.794	1764.24	1270.44	1146.59	-0.794893	-0.663092	-1.03992	1.53484	0.598897	0.36416	-0.832633	0.832633
cdh4	25.5585	1.47537	4.06393	0.0223234	36.5786	29.7802	10.3168	4.4261	0	0	1.45585	1.02668	-0.202021	-0.573893	-0.853307	-0.853307	0.760169	-0.760169
cdh5	187.559	302.093	-0.6899	0.0033513	216.92	170.37	175.386	323.99	280.159	302.129	-0.42124	-1.1239	-1.0482	1.19499	0.533357	0.86499	-0.864446	0.864446
cdh6	1206.98	6280.02	-2.37997	1.46129e-33	1035.26	938.422	1647.25	6222.21	6105.18	6512.66	-0.969865	-1.00454	-0.750702	0.887669	0.845759	0.991683	-0.90837	0.90837
cdh7a	212.025	442.422	-1.06392	6.88242e-06	256.05	177.989	202.037	471.822	385.362	470.082	-0.537389	-1.12679	-0.94521	1.09178	0.438966	1.07864	-0.869796	0.869796
cdip1	408.358	206.106	0.985053	0.00784999	517.205	369.136	338.735	226.616	174.956	216.745	1.64872	0.486072	0.247361	-0.633	-1.03864	-0.710513	0.79405	-0.79405
cdk12	3781.98	5025.45	-0.41038	0.00431596	4065.33	3321.53	3959.07	5379.48	5011.99	4684.87	-0.44551	-1.42479	-0.585409	1.28468	0.800848	0.370172	-0.818568	0.818568
cdk13	3306.55	5116.33	-0.629785	0.00109659	3618.73	3009.88	3291.06	5040.44	5618.05	4690.5	-0.563215	-1.14177	-0.87458	0.787743	1.3366	0.455218	-0.859854	0.859854
cdk17	814.58	1110.5	-0.447588	0.0391241	876.185	761.126	806.43	1062.26	1032.59	1236.66	-0.479185	-1.11763	-0.866251	0.553342	0.388664	1.52106	-0.821024	0.821024
cdk5r1b	16.2852	68.0684	-2.0712	5.59672e-05	22.968	13.8512	12.0363	90.2924	49.1708	64.7419	-0.610312	-0.899973	-0.95764	1.52876	0.222217	0.716951	-0.822641	0.822641
cdk6	289.805	886.189	-1.61445	5.95709e-06	409.17	141.283	318.961	871.942	826.755	959.869	-0.525129	-1.31179	-0.79003	0.833812	0.701121	1.09201	-0.875649	0.875649
cdk8	1615.52	3090.95	-0.935697	7.31728e-23	1693.67	1655.22	1497.65	2973.45	3135.49	3163.91	-0.810874	-0.858146	-1.05186	0.762507	0.961723	0.996655	-0.906962	0.906962
cdkn1ba	920.404	1272.29	-0.466923	0.0046503	865.977	928.034	967.2	1227.8	1293.31	1295.78	-1.16977	-0.854659	-0.655785	0.667475	1.0001	1.01264	-0.893403	0.893403
cdkn2aipnl	2502.62	4013.88	-0.68157	0.00102859	2348.69	2354.71	2804.45	4260.56	4364.76	3416.31	-1.004	-0.997349	-0.500916	1.10639	1.22141	0.174471	-0.834088	0.834088
cdkn2c	109.54	59.1617	0.887923	0.0342761	95.2745	126.739	106.607	61.0802	52.6013	63.8036	0.368942	1.43164	0.75169	-0.785962	-1.07233	-0.693979	0.850758	-0.850758
cdkn3	381.876	263.008	0.540013	0.0309041	317.298	432.852	395.477	212.453	274.442	302.129	-0.0639299	1.37232	0.907779	-1.36708	-0.596607	-0.252475	0.738722	-0.738722
CDPF1	931.002	1217.58	-0.386999	0.00559884	882.991	1002.14	907.878	1331.37	1176.67	1144.71	-1.10073	-0.41517	-0.957529	1.47919	0.589054	0.40518	-0.824476	0.824476
cdr2l	108.848	198.679	-0.86615	0.0341144	142.061	122.584	61.9008	213.338	224.127	158.571	-0.194656	-0.518642	-1.52803	0.99095	1.17042	0.0799608	-0.747109	0.747109
cds2	2564.16	1920.94	0.417007	0.00293355	2478.84	2773.71	2439.92	1743.88	1909.66	2109.27	0.608412	1.36766	0.508208	-1.28398	-0.857142	-0.343163	0.828095	-0.828095
cdv3	6397.17	9108.35	-0.509675	0.00182818	6339.16	6634.75	6217.59	8605.22	9583.73	9136.11	-0.928164	-0.734081	-1.00799	0.559724	1.2022	0.908303	-0.890077	0.890077
cdx1a	749.627	5883.59	-2.97274	9.73071e-21	597.167	622.614	1029.1	7489.85	6306.44	3854.49	-0.891453	-0.883111	-0.749862	1.36802	0.980088	0.176321	-0.841475	0.841475
cdx4	14593.9	34145.2	-1.22631	1.43724e-13	11238.1	14670.6	17873	32199	35156	35080.7	-1.19765	-0.884594	-0.592517	0.71408	0.98377	0.976907	-0.891586	0.891586
cebp1	102.528	41.1473	1.31281	0.0492768	148.866	76.1819	82.5344	55.7689	32.0182	35.6549	1.79383	0.101172	0.249107	-0.3742	-0.927299	-0.842607	0.714702	-0.714702
cebpb	421.566	743.088	-0.817203	0.0368228	373.442	432.159	459.097	802.009	973.124	454.131	-0.854501	-0.614304	-0.504105	0.898669	1.59866	-0.52442	-0.657637	0.657637
cebpd	274.504	727.397	-1.40671	9.51001e-05	221.173	200.843	401.495	739.159	851.912	591.122	-1.03369	-1.10881	-0.367457	0.880106	1.2967	0.333154	-0.836652	0.836652
cebpz	4465.58	7854.75	-0.814699	9.86698e-11	4046.62	4738.51	4611.61	8398.97	7485.39	7679.89	-1.11505	-0.750021	-0.816973	1.18113	0.699152	0.801762	-0.894013	0.894013
cel.1	20.7683	0	6.84502	0.000805725	13.6106	29.7802	18.9141	0	0	0	0.257852	1.55008	0.681691	-0.829873	-0.829873	-0.829873	0.829873	-0.829873
cela1.6	8.37878	0	5.53063	0.0221927	14.4613	2.07769	8.59733	0	0	0	1.7023	-0.349959	0.7305	-0.69428	-0.69428	-0.69428	0.69428	-0.69428
celf2	487.576	81.6497	2.57554	3.05599e-10	650.759	429.389	382.581	74.3585	61.7493	108.841	1.52194	0.60178	0.407218	-0.873952	-0.926363	-0.730619	0.843645	-0.843645
celsr1a	2272.74	3865.96	-0.76668	0.0109699	2581.77	1600.51	2635.94	3718.81	3352.76	4526.3	-0.477749	-1.43922	-0.424669	0.636365	0.277697	1.42758	-0.780547	0.780547
celsr2	4762.77	2426.23	0.972651	0.000137199	6262.6	3304.91	4720.79	2795.52	1871.92	2611.26	1.65192	-0.179297	0.69733	-0.494675	-1.06651	-0.608763	0.723317	-0.723317
celsr2	532.139	231.338	1.20103	0.00127633	639.7	324.812	631.904	220.42	228.701	244.893	1.28808	-0.28425	1.24915	-0.80551	-0.764158	-0.683307	0.750991	-0.750991
cemip2	3168.71	4777.17	-0.592655	2.02978e-06	3132.15	2881.75	3492.24	4690.78	4448.24	5192.49	-0.900678	-1.16891	-0.514945	0.768969	0.509153	1.30641	-0.861511	0.861511
cenpk	1348.19	947.743	0.508793	0.0398211	1213.9	1508.4	1322.27	937.448	973.124	932.658	0.275733	1.50735	0.72894	-0.880397	-0.731198	-0.900427	0.837341	-0.837341
cenpt	2319.38	1864.71	0.314594	0.0429331	2175.15	2410.12	2372.86	1856.31	1739.27	1998.55	0.303183	1.16036	1.02445	-0.859995	-1.28694	-0.341062	0.829333	-0.829333
cep152	1228.69	1548.43	-0.334741	0.0403594	1270.89	1074.86	1340.32	1629.69	1437.39	1578.2	-0.572684	-1.52681	-0.234764	1.17361	0.237653	0.923002	-0.778087	0.778087
cep170b	526.266	392.758	0.423589	0.043767	535.919	551.972	490.908	405.431	432.245	340.599	0.937931	1.13499	0.385392	-0.663877	-0.334714	-1.45972	0.819438	-0.819438
cep55l	2163.28	1385.38	0.643039	0.00232887	1855.3	2351.94	2282.59	1403.96	1381.36	1370.84	0.176445	1.2587	1.10757	-0.807094	-0.856349	-0.879267	0.84757	-0.84757
cep57	357.505	221.131	0.691127	0.0029224	356.429	363.595	352.491	237.239	194.396	231.757	0.880491	0.974515	0.828822	-0.683271	-1.24537	-0.755191	0.894609	-0.894609
cep57l1	860.515	586.229	0.55351	0.00359505	736.676	880.247	964.62	539.984	553.457	665.246	0.0771041	0.909155	1.39813	-1.06281	-0.984725	-0.336861	0.794797	-0.794797
cep63	766.012	563.493	0.443773	0.00388521	762.196	849.774	686.067	557.689	555.744	577.047	0.794455	1.50848	0.173774	-0.872895	-0.888748	-0.715064	0.825569	-0.825569
cep68	374.685	250.487	0.581917	0.014198	329.207	439.777	355.07	235.469	240.136	275.857	0.211764	1.62046	0.541259	-0.982507	-0.923036	-0.467945	0.791163	-0.791163
cep70	928.166	657.035	0.497883	0.00660086	877.036	1030.53	876.928	644.44	569.466	757.199	0.497809	1.40278	0.49717	-0.873509	-1.31553	-0.208718	0.799254	-0.799254
cep72	670.096	372.609	0.848706	8.97368e-08	623.538	698.103	688.646	328.417	399.084	390.328	0.612842	1.06004	1.00332	-1.15711	-0.73329	-0.785802	0.892066	-0.892066
cep76	1412.44	743.953	0.924458	2.19489e-10	1344.05	1608.82	1284.44	788.731	674.669	768.458	0.692303	1.38178	0.537075	-0.753782	-1.05081	-0.806574	0.870387	-0.870387
cep78	926.89	542.566	0.772475	2.19168e-08	906.809	895.483	978.376	575.393	556.888	495.416	0.803903	0.750992	1.13824	-0.744353	-0.830803	-1.11798	0.897711	-0.897711
cep83	403.06	565.714	-0.490071	0.0448741	410.871	418.308	380.002	563	448.255	685.889	-0.62692	-0.563505	-0.890164	0.670382	-0.308129	1.71834	-0.69353	0.69353
cep85l	1388.15	1952.83	-0.492932	0.0331009	1422.31	1237.61	1504.53	2060.79	1691.25	2106.46	-0.705149	-1.22995	-0.471537	1.10896	0.0589694	1.2387	-0.80221	0.80221
cep89	672.231	437.674	0.618563	9.33575e-05	699.247	671.786	645.659	463.855	428.815	420.353	1.10652	0.895937	0.695588	-0.698582	-0.967289	-1.03218	0.89935	-0.89935
cept1a	148.619	39.2903	1.91748	2.32336e-05	159.925	122.584	163.349	37.1792	36.5922	44.0995	1.07055	0.464581	1.12612	-0.921343	-0.930869	-0.809041	0.887084	-0.887084
cers2a	960.076	660.548	0.53995	0.00618915	1153.5	903.101	823.624	577.163	699.826	704.654	1.69782	0.459044	0.065858	-1.15342	-0.546591	-0.522704	0.740906	-0.740906
cers2b	5534.12	10916.9	-0.980333	1.43087e-11	5799.84	4459.41	6343.11	10871.4	11180.1	10699.3	-0.804455	-1.24899	-0.624283	0.877478	0.979847	0.820407	-0.892577	0.892577
cers3a	3.10459	51.8028	-4.04513	6.93619e-06	0	4.15537	5.1584	33.6384	72.0409	49.7293	-0.93442	-0.792987	-0.758848	0.210502	1.51758	0.758175	-0.828751	0.828751
cert1a	2108.42	1297.42	0.700674	4.97061e-12	2244.91	2076.3	2004.04	1299.5	1324.18	1268.57	1.20076	0.827224	0.667124	-0.893746	-0.839074	-0.962287	0.898369	-0.898369
ces2a	17.0345	293.343	-4.10975	0.00574779	45.0853	0	6.01813	323.105	290.451	266.474	-0.718744	-1.01306	-0.973769	1.09614	0.882973	0.726456	-0.901856	0.901856
cetn2	159.046	82.8112	0.942885	0.00181139	151.418	157.212	168.508	69.0472	84.6195	94.7671	0.710631	0.845656	1.10893	-1.20921	-0.846262	-0.60975	0.888407	-0.888407
cetn4	736.902	476.141	0.631249	0.000430567	660.967	795.754	753.986	467.396	503.143	457.885	0.362718	1.26068	0.982417	-0.926866	-0.688719	-0.990232	0.868606	-0.868606
cetp	11.8537	50.7082	-2.09158	0.000160235	11.0586	12.4661	12.0363	52.228	65.1799	34.7167	-0.864956	-0.804755	-0.823141	0.895956	1.44994	0.146955	-0.83095	0.83095
cfap100	341.607	156.316	1.13204	0.000218675	267.109	415.537	342.174	114.193	188.679	166.077	0.158637	1.45614	0.814824	-1.17809	-0.526969	-0.724543	0.809867	-0.809867
cfap126	384.855	235.736	0.707595	0.000460083	330.058	427.311	397.197	224.846	225.271	257.091	0.223777	1.325	0.984004	-0.96757	-0.962759	-0.60245	0.84426	-0.84426
cfap20	1355.92	1027.98	0.400137	0.0469072	1147.55	1475.85	1444.35	981.709	1105.77	996.462	-0.20432	1.30643	1.16148	-0.967458	-0.396564	-0.899568	0.75453	-0.75453
cfap206	260.653	179.854	0.533852	0.0394604	250.096	279.103	252.762	203.601	162.378	173.583	0.63009	1.24255	0.686378	-0.351615	-1.222	-0.985406	0.853006	-0.853006
cfap36	1632.98	1210	0.432284	0.00670649	1651.99	1632.37	1614.58	1220.72	1169.81	1239.48	0.988873	0.904691	0.828365	-0.861333	-1.07975	-0.780849	0.90731	-0.90731
cfap410	337.249	190.384	0.824459	0.0264338	317.298	342.818	351.631	200.945	180.674	189.534	0.656361	0.969564	1.07772	-0.771607	-1.02039	-0.911647	0.901213	-0.901213
cfap43	756.743	511.863	0.563265	0.0269279	684.786	886.48	698.963	545.295	404.801	585.492	0.309183	1.54446	0.396012	-0.545128	-1.40559	-0.298944	0.749887	-0.749887
cfap45	996.751	1408.46	-0.498557	0.0409873	790.268	1186.36	1013.63	1264.98	1229.27	1731.14	-1.31723	-0.0519038	-0.603711	0.19925	0.0851734	1.68842	-0.657616	0.657616
cfap52	927.95	541.437	0.777197	0.000227862	780.911	1037.46	965.48	493.953	495.138	635.221	0.198044	1.29737	0.988939	-1.03159	-1.02651	-0.426248	0.828118	-0.828118
cfap53	654.495	417.053	0.651606	0.00384591	540.173	689.1	734.212	362.055	463.12	425.983	0.0296009	1.03177	1.33534	-1.169	-0.488905	-0.738812	0.798905	-0.798905
cfap70	206.821	85.0939	1.28654	0.00155717	179.49	238.934	202.037	71.7028	113.207	70.3716	0.472218	1.30931	0.789725	-1.04566	-0.46119	-1.0644	0.857084	-0.857084
cfap99	798.336	382.613	1.06057	5.90057e-05	673.727	961.277	760.004	400.119	323.612	424.106	0.335274	1.49329	0.682728	-0.766595	-1.0747	-0.669996	0.837098	-0.837098
cfd	90.9606	290.482	-1.67296	8.88383e-05	88.4692	112.195	72.2176	296.549	312.177	262.721	-0.919738	-0.706328	-1.06592	0.951894	1.09247	0.647618	-0.897328	0.897328
cfh	7.65599	66.6403	-3.13218	0.0169431	22.968	0	0	80.555	74.3279	45.0378	-0.399805	-1.04738	-1.04738	1.22384	1.04827	0.222448	-0.831521	0.831521
cfhl2	10.2045	42.5812	-2.06313	0.0119792	20.416	7.61819	2.5792	26.5566	51.4578	49.7293	-0.289705	-0.910026	-1.15427	0.00793775	1.21492	1.13114	-0.784667	0.784667
cfhl4	11.9324	144.854	-3.61045	5.29503e-05	31.4746	3.46281	0.859733	185.011	156.66	92.8905	-0.590831	-0.943575	-0.976355	1.34261	0.985595	0.182561	-0.83692	0.83692
cfl2	248.662	351.518	-0.498921	0.0417328	275.616	238.241	232.128	356.744	385.362	312.45	-0.390141	-0.985911	-1.08337	0.9031	1.35929	0.197026	-0.819806	0.819806
cflarb	27.37	55.6039	-1.01849	0.039021	26.3706	29.0876	26.6517	61.0802	66.3234	39.4081	-0.843082	-0.691547	-0.827404	1.09277	1.3852	-0.115943	-0.787344	0.787344
cgnl1	2219.73	3212.09	-0.533593	0.00210563	2191.31	2023.67	2444.22	3234.59	2769.57	3632.11	-0.84229	-1.11146	-0.436226	0.832786	0.0861539	1.47104	-0.796659	0.796659
chac1	2812.27	6114.13	-1.12028	5.78923e-07	1963.34	2946.85	3526.62	5182.96	7084.02	6075.42	-1.26873	-0.769575	-0.475331	0.365292	1.33011	0.818228	-0.837878	0.837878
chchd1	1334.66	1912.62	-0.51881	0.00306083	1246.22	1407.98	1349.78	1946.6	1969.12	1822.16	-1.16251	-0.664277	-0.843538	0.994755	1.06412	0.61145	-0.890108	0.890108
chchd10	756.468	1401.84	-0.889612	0.000320386	723.916	802.68	742.809	1364.12	1507.14	1334.25	-0.988897	-0.769637	-0.936303	0.793295	1.19142	0.710121	-0.898279	0.898279
chchd3a	338.154	237.452	0.512128	0.0379236	336.013	366.366	312.083	208.912	253.858	249.585	0.805237	1.31221	0.405547	-1.31769	-0.566961	-0.638345	0.840998	-0.840998
chchd3b	715.287	458.225	0.64347	0.000604042	715.41	777.055	653.397	476.248	483.703	414.723	0.86883	1.28514	0.450044	-0.746287	-0.695943	-1.16178	0.868004	-0.868004
chchd4a	340.341	699.305	-1.03765	2.13752e-06	370.039	373.291	277.694	714.372	766.149	617.394	-0.729864	-0.714019	-1.17984	0.947996	1.20029	0.475439	-0.874576	0.874576
chchd6b	837.254	543.064	0.624764	0.00857569	913.615	908.642	689.506	575.393	544.309	509.49	1.23101	1.20361	-0.00359885	-0.632242	-0.803482	-0.995296	0.81034	-0.81034
chd1	4098.3	5614.31	-0.454397	0.00523967	4690.57	3490.51	4113.82	5700.82	5128.63	6013.49	-0.173349	-1.42851	-0.776582	0.883293	0.284826	1.21032	-0.792815	0.792815
chd4a	8596.74	12046.3	-0.486876	0.00386455	10331.3	7308.61	8150.27	12586.1	10963.9	12589	0.00442684	-1.36181	-0.981392	1.02354	0.29036	1.02488	-0.779592	0.779592
chd4b	17221.6	12966.7	0.40932	0.0364087	20884.7	14247.4	16532.7	13424.4	11560.8	13914.8	1.77889	-0.260121	0.441927	-0.512963	-1.08544	-0.362293	0.653566	-0.653566
chd5	51.3422	8.3109	2.63656	0.000597083	68.0532	49.8645	36.1088	6.19654	10.2916	8.44459	1.4881	0.780042	0.244557	-0.919873	-0.760462	-0.832361	0.837565	-0.837565
chd7	18723	25752.6	-0.459973	0.0435438	23759.9	13027.1	19381.8	26247.7	24161.1	26849.1	0.291479	-1.76378	-0.546899	0.76786	0.368308	0.883035	-0.673068	0.673068
chd8	4632.21	6569.7	-0.504378	0.0189167	5698.61	3460.04	4737.99	6964.91	5962.24	6781.95	0.0739297	-1.62084	-0.653336	1.03262	0.273523	0.894105	-0.733417	0.733417
chdh	583.47	407.877	0.515714	0.011688	694.994	500.03	555.388	437.299	418.523	367.809	1.69645	0.0370783	0.508236	-0.496841	-0.656641	-1.08828	0.747254	-0.747254
cherp	6402.25	9226.3	-0.527237	0.00353332	5736.89	5996.21	7473.66	9474.51	9085.16	9119.22	-1.24993	-1.0939	-0.204942	0.998934	0.764668	0.785164	-0.849589	0.849589
chic1	205.98	127.617	0.691968	0.0268925	245.842	225.083	147.014	116.849	128.073	137.928	1.4497	1.06896	-0.362846	-0.916091	-0.710243	-0.529487	0.718607	-0.718607
chl1b	55.9473	167.603	-1.58453	1.59087e-05	46.7866	50.5571	70.4981	201.83	181.818	119.163	-0.963555	-0.907652	-0.611997	1.3352	1.03848	0.109527	-0.827735	0.827735
chm	1501.65	1044.8	0.52337	0.00188162	1489.52	1597.74	1417.7	1029.51	1010.86	1094.04	0.837712	1.25689	0.55956	-0.943957	-1.0162	-0.69401	0.884721	-0.884721
chmp4ba	509.673	379.794	0.427146	0.0423234	518.906	538.121	471.993	333.728	442.537	363.118	0.900076	1.13325	0.330795	-1.34705	-0.0266583	-0.990411	0.788041	-0.788041
chmp5a	143.856	72.7975	0.978346	0.0223323	142.912	168.293	120.363	84.9811	48.0273	85.3842	0.78748	1.36538	0.274051	-0.531561	-1.37297	-0.522382	0.808972	-0.808972
chmp6b	3695.55	2812.71	0.394029	0.0082053	3640.85	4015.48	3430.33	2996.47	2894.21	2547.45	0.716737	1.41107	0.326572	-0.477552	-0.667071	-1.30976	0.818128	-0.818128
chp2	572.335	229.567	1.31805	2.12244e-12	558.036	655.164	503.804	238.124	220.697	229.881	0.809788	1.31049	0.530213	-0.839384	-0.929224	-0.881881	0.883496	-0.883496
chpfa	609.223	990.778	-0.702081	0.0329241	723.916	552.665	551.089	1002.07	846.195	1124.07	-0.323305	-1.05101	-1.0577	0.858651	0.196294	1.37707	-0.810671	0.810671
chpfb	58.2114	128.233	-1.14096	0.00664283	39.1306	51.2496	84.2538	98.2594	126.929	159.509	-1.19042	-0.923707	-0.197366	0.110862	0.741814	1.45881	-0.770497	0.770497
chrd	1960.26	10188.6	-2.3777	1.11543e-58	1538	2082.54	2260.24	10143.7	10160.1	10262.1	-1.00512	-0.884471	-0.845098	0.90162	0.905236	0.927836	-0.911564	0.911564
chrm2a	29.2166	1.77044	4.00785	0.0480511	8.50665	31.8579	47.2853	5.31132	0	0	-0.357376	0.837031	1.62614	-0.520817	-0.792489	-0.792489	0.701932	-0.701932
chrna2b	21.6407	0.938288	4.49544	0.011906	21.2666	22.162	21.4933	0	0	2.81486	0.876001	0.954614	0.895904	-0.991222	-0.991222	-0.744075	0.90884	-0.90884
chrna4a	0	11.1602	-6.25411	0.000323638	0	0	0	13.2783	8.00454	12.1977	-0.877161	-0.877161	-0.877161	1.21012	0.38111	1.04026	-0.877161	0.877161
chrna4b	17.0239	50.3132	-1.55584	0.0149789	14.4613	22.8546	13.7557	36.294	48.0273	66.6185	-0.919619	-0.517761	-0.953402	0.125704	0.687477	1.5776	-0.796927	0.796927
chrna6	11.9245	57.5519	-2.27381	1.34671e-05	6.80532	11.7736	17.1947	53.1132	49.1708	70.3716	-1.06631	-0.876656	-0.66971	0.701451	0.550952	1.36028	-0.870894	0.870894
chrnb1l	50.6406	8.10333	2.64262	0.00101699	45.9359	59.5604	46.4256	9.73742	8.00454	6.56802	0.695175	1.26698	0.715726	-0.824046	-0.896773	-0.957063	0.892628	-0.892628
chrnb3a	61.6164	147.509	-1.26495	0.000747229	62.0986	47.0942	75.6565	146.061	120.068	176.398	-0.830741	-1.12428	-0.565503	0.811847	0.303336	1.40534	-0.840173	0.840173
chrnb5a	52.3746	151.032	-1.53188	0.000670165	55.2932	30.4727	71.3578	157.569	193.253	102.273	-0.74029	-1.13621	-0.484042	0.891125	1.46032	0.00909603	-0.786846	0.786846
chrnd	161.183	399.795	-1.30909	4.44347e-06	105.483	193.225	184.843	414.283	375.07	410.032	-1.29711	-0.646781	-0.708908	0.991646	0.70101	0.960138	-0.884265	0.884265
chrne	90.9436	24.1149	1.91776	0.0327279	91.0212	108.732	73.0773	24.7862	29.7312	17.8275	0.870212	1.3304	0.403981	-0.850756	-0.722271	-1.03156	0.868196	-0.868196
chrng	125.636	276.627	-1.14025	0.00496889	84.2159	130.202	162.49	302.745	171.526	355.611	-1.11213	-0.674701	-0.367572	0.966572	-0.281616	1.46945	-0.718134	0.718134
chst1	71.1742	152.365	-1.09948	8.80479e-05	80.8132	69.9488	62.7605	159.34	142.938	154.818	-0.685499	-0.92608	-1.08526	1.05339	0.690197	0.953251	-0.898945	0.898945
chst2a	4062.5	2322.64	0.807146	1.08705e-12	4045.76	4398.46	3743.28	2264.39	2461.97	2241.57	0.87214	1.23267	0.562935	-0.948795	-0.74683	-0.972124	0.88925	-0.88925
chst2b	52.8668	176.356	-1.7313	3.49289e-07	39.9813	71.3339	47.2853	157.569	166.952	204.547	-1.06292	-0.616382	-0.958896	0.611828	0.745463	1.28091	-0.879401	0.879401
chst3b	575.898	187.005	1.62409	5.39171e-07	632.895	675.248	419.55	192.978	210.405	157.632	1.09042	1.27409	0.165219	-0.817342	-0.741766	-0.970623	0.843244	-0.843244
chsy1	1577.73	3121.99	-0.984635	1.52379e-15	1703.03	1511.86	1518.29	3001.78	3261.28	3102.92	-0.758624	-0.982833	-0.975298	0.764596	1.06895	0.883214	-0.905585	0.905585
chtf8	1388.34	1072.72	0.37235	0.0335559	1127.13	1462	1575.89	1056.95	1084.04	1077.15	-0.454605	1.0177	1.51845	-0.763159	-0.644047	-0.674337	0.693848	-0.693848
chuk	3541.54	2877.67	0.299767	0.0127043	3331.21	3856.19	3437.21	2771.62	2864.48	2996.89	0.296536	1.57672	0.555037	-1.06802	-0.841577	-0.518695	0.80943	-0.80943
ciao1	1459.7	1972.48	-0.434041	0.0272257	1352.56	1487.62	1538.92	1923.58	2146.36	1847.49	-1.19698	-0.752253	-0.583348	0.683199	1.41673	0.432651	-0.844193	0.844193
cib1	1007.03	744.221	0.43752	0.00884252	953.596	1022.91	1044.58	698.439	826.755	707.469	0.506738	0.957245	1.09802	-1.15154	-0.317607	-1.09285	0.854001	-0.854001
cideb	24.699	141.778	-2.52934	0.000115704	54.4426	7.61819	12.0363	139.865	137.221	148.25	-0.434469	-1.14094	-1.07429	0.854361	0.814469	0.980868	-0.883233	0.883233
cipca	250.162	144.494	0.791264	0.00861543	243.29	267.329	239.866	167.307	139.508	126.669	0.764779	1.16477	0.707793	-0.499535	-0.962087	-1.17572	0.879113	-0.879113
CIR1	576.397	436.552	0.399575	0.0489417	581.855	614.303	533.034	455.003	370.496	484.157	0.846467	1.21083	0.298247	-0.577989	-1.52694	-0.250615	0.785182	-0.785182
citb	2.57205	80.9503	-4.95634	9.86698e-11	4.25333	3.46281	0	108.882	35.4487	98.5203	-0.753655	-0.769539	-0.839118	1.34868	-0.126838	1.14047	-0.787437	0.787437
cited1	94.2928	187.265	-0.994569	0.000160909	96.1252	77.567	109.186	162.88	168.095	230.819	-0.781364	-1.1061	-0.55282	0.386741	0.477994	1.57555	-0.813428	0.813428
cited2	684.78	909.046	-0.409666	0.00258511	702.65	675.941	675.75	935.677	848.482	942.98	-0.738554	-0.947815	-0.94931	1.08721	0.404038	1.14443	-0.87856	0.87856
cited4a	5840.7	2270.35	1.3631	2.16869e-46	5362.59	6203.28	5956.23	2321.93	2197.82	2291.3	0.661811	1.08748	0.962388	-0.877775	-0.940617	-0.893285	0.903892	-0.903892
cited4b	7362.68	5276.87	0.480639	4.17888e-05	6978.01	7963.08	7146.96	4885.53	5128.63	5816.45	0.535761	1.33755	0.673278	-1.16739	-0.969523	-0.409678	0.848864	-0.848864
ciz1a	786.921	1141.47	-0.537507	0.00450342	967.207	687.715	705.841	1150.79	1072.61	1201.01	0.0135844	-1.24685	-1.16511	0.84148	0.488922	1.06797	-0.799458	0.799458
ciz1b	287.195	189.993	0.595534	0.0233889	276.466	322.042	263.078	172.618	164.665	232.695	0.6168	1.35906	0.398759	-1.07451	-1.20404	-0.0960669	0.791539	-0.791539
ckap2l	5763.06	3926.24	0.553597	2.2626e-06	5240.95	6023.22	6025.01	3964.01	3731.26	4083.43	0.3767	1.12027	1.12198	-0.837072	-1.05831	-0.723564	0.872983	-0.872983
ckba	1357.4	768.677	0.820669	0.00130223	1315.13	1681.54	1075.53	619.654	702.113	984.264	0.638536	1.56665	0.0316319	-1.12307	-0.914209	-0.199531	0.745605	-0.745605
ckmt1	362.334	1502.88	-2.05268	0.0223234	809.833	98.3439	178.824	1143.7	1653.51	1711.44	-0.17539	-1.19178	-1.07681	0.301559	1.02984	1.11259	-0.814663	0.814663
cks2	988.274	480.052	1.04358	4.45647e-07	911.063	1076.24	977.516	468.281	574.04	397.834	0.612567	1.18455	0.842683	-0.920692	-0.554471	-1.16464	0.879933	-0.879933
clcn2a	7.43974	0	5.36242	0.048633	7.65599	6.92562	7.7376	0	0	0	0.963623	0.784818	0.983602	-0.910681	-0.910681	-0.910681	0.910681	-0.910681
clcn5b	305.622	456.413	-0.579185	0.00605359	341.967	261.096	313.803	385.956	485.99	497.293	-0.41168	-1.26426	-0.708606	0.0520627	1.10666	1.22582	-0.794848	0.794848
cldn15b	0	15.1981	-6.69424	0.0368291	0	0	0	0	24.0136	21.5806	-0.644123	-0.644123	-0.644123	-0.644123	1.39136	1.18513	-0.644123	0.644123
cldn5a	2449.65	1690.15	0.53532	0.0015357	2370.8	2285.46	2692.68	1658.02	1703.82	1708.62	0.687055	0.492178	1.42201	-0.94046	-0.835867	-0.824911	0.867079	-0.867079
cldn5b	1417.76	226.503	2.64592	8.26975e-43	1332.99	1411.44	1508.83	263.796	235.562	180.151	0.779465	0.899162	1.04776	-0.851894	-0.894972	-0.979517	0.908794	-0.908794
cldn7b	4325.46	7896.64	-0.868316	1.81951e-05	3902.85	4249.56	4823.96	8076.75	9254.4	6358.78	-1.01204	-0.853142	-0.589888	0.900903	1.44063	0.113537	-0.818358	0.818358
cldna	285.028	675.724	-1.24449	0.00685121	232.232	382.987	239.866	566.541	641.507	819.126	-1.05418	-0.413734	-1.02175	0.366049	0.684524	1.43909	-0.829888	0.829888
cldnc	248.84	920.904	-1.88568	2.75889e-17	218.621	302.65	225.25	1016.23	974.267	772.211	-0.967907	-0.74584	-0.950388	1.13997	1.02907	0.495089	-0.888045	0.888045
cldnh	77.652	503.444	-2.7029	2.53176e-28	103.781	56.0976	73.0773	464.74	498.569	547.022	-0.79416	-0.996918	-0.924717	0.740693	0.884536	1.09057	-0.905265	0.905265
cldni	8219.85	17694.3	-1.1061	3.52391e-13	8171.49	7867.51	8620.54	18025.7	19098.8	15958.4	-0.904291	-0.961731	-0.819437	0.957776	1.16055	0.567132	-0.895153	0.895153
clec14a	125.135	287.196	-1.19493	3.54415e-06	124.197	148.901	102.308	277.074	303.029	281.486	-0.906653	-0.633405	-1.14876	0.784308	1.0714	0.833116	-0.896274	0.896274
clec16a	1756.06	1215.97	0.530126	0.00222243	1936.97	1657.3	1673.9	1080.85	1191.53	1375.53	1.38368	0.525572	0.576501	-1.24318	-0.903571	-0.339004	0.828584	-0.828584
clec19a	17.2608	87.103	-2.32198	1.31364e-06	12.76	23.5471	15.4752	92.9481	112.064	56.2973	-0.929904	-0.675451	-0.865856	0.961614	1.41252	0.0970762	-0.823737	0.823737
clic1	750.217	387.046	0.955921	1.26426e-08	700.098	813.761	736.791	379.759	401.371	380.007	0.649461	1.21097	0.830732	-0.93305	-0.826287	-0.931828	0.897055	-0.897055
clic2	45.8715	138.58	-1.59515	1.03317e-06	41.6826	47.7868	48.145	157.569	131.503	126.669	-0.973741	-0.856141	-0.849239	1.25887	0.756695	0.663559	-0.89304	0.89304
clint1b	522.958	251.685	1.05832	4.16245e-07	510.399	594.219	464.256	215.108	284.733	255.214	0.789519	1.3272	0.493518	-1.10471	-0.658085	-0.847442	0.870081	-0.870081
clip1a	1628.12	996.149	0.708388	0.0374261	2109.65	1348.42	1426.3	864.86	822.181	1301.41	1.70761	0.0776895	0.244439	-0.957693	-1.04908	-0.0229744	0.676581	-0.676581
clip2	1706.37	2886.34	-0.758811	2.9735e-05	1871.46	1533.33	1714.31	2948.67	2488.27	3222.08	-0.610632	-1.09658	-0.83649	0.937475	0.275813	1.33041	-0.8479	0.8479
clk2a	2676.1	1761.21	0.603418	0.01554	2875.25	2640.05	2513	1799.65	1631.78	1852.18	1.2638	0.811094	0.566553	-0.806482	-1.12959	-0.705376	0.880483	-0.880483
cln5	219.547	138.949	0.66343	0.0108411	233.933	224.39	200.318	123.931	157.804	135.113	1.16908	0.965072	0.450437	-1.18261	-0.458448	-0.943536	0.86153	-0.86153
clp1	684.405	1013.36	-0.566027	0.00148697	765.599	660.012	627.605	965.775	1070.32	1003.97	-0.440991	-1.00009	-1.17169	0.61898	1.17258	0.821221	-0.870926	0.870926
clpb	252.819	109.367	1.20631	0.00354934	326.655	205.691	226.11	101.8	84.6195	141.682	1.6081	0.271748	0.497324	-0.875985	-1.06579	-0.435398	0.792391	-0.792391
clptm1	3053.03	4729.53	-0.63132	0.000558881	2976.48	3154.62	3027.98	4692.55	5095.46	4400.57	-0.966834	-0.778557	-0.912403	0.84685	1.27268	0.538263	-0.885932	0.885932
clpxa	2167.15	1600.52	0.437241	4.59175e-05	2265.32	2200.27	2035.85	1564.18	1570.03	1667.34	1.18719	0.984752	0.473069	-0.994744	-0.976537	-0.673729	0.88167	-0.88167
clrn3	20.6272	0	6.83438	0.00146972	33.1759	23.5471	5.1584	0	0	0	1.58256	0.916041	-0.356847	-0.713918	-0.713918	-0.713918	0.713918	-0.713918
clstn1	1400.63	2148.3	-0.617296	0.00174575	1771.94	1195.36	1234.58	2040.43	2306.45	2098.01	-0.005422	-1.24299	-1.15882	0.570883	1.14187	0.694475	-0.802411	0.802411
clstn2	311.835	194.354	0.683058	0.00459703	376.845	274.947	283.712	183.241	214.979	184.843	1.66202	0.293494	0.411206	-0.938169	-0.511904	-0.91665	0.788908	-0.788908
cltcl1	753.916	293.677	1.35874	1.71401e-08	938.284	621.921	701.542	347.006	277.872	256.153	1.5107	0.357639	0.647838	-0.644354	-0.896331	-0.975492	0.838726	-0.838726
clu	1553.36	1174.14	0.403291	0.0263814	1312.58	1525.72	1821.77	1284.45	1109.2	1128.76	-0.189405	0.59952	1.69537	-0.2935	-0.942193	-0.869794	0.701829	-0.701829
cluap1	1211.29	863.046	0.488633	0.0170818	1150.95	1349.8	1133.13	858.663	738.705	991.771	0.516221	1.41843	0.435362	-0.809889	-1.35414	-0.205979	0.790003	-0.790003
cluha	3521.3	5535.43	-0.652961	2.32679e-05	4140.19	2985.64	3438.07	6074.38	5095.46	5436.44	-0.322233	-1.28065	-0.905076	1.28338	0.470763	0.753816	-0.835988	0.835988
cmasa	2814.67	1439.01	0.967825	1.63011e-05	2503.51	3256.43	2684.09	1419.89	1300.17	1596.97	0.471401	1.41369	0.697395	-0.884751	-1.03459	-0.663142	0.860827	-0.860827
cmc1	1308.68	877.553	0.577555	0.000237553	1162.86	1471	1292.18	856.008	922.81	853.842	0.27157	1.47144	0.775124	-0.923275	-0.663156	-0.931707	0.839379	-0.839379
cmn	1148.69	5051.16	-2.13641	1.02673e-11	989.324	1465.46	991.272	5861.04	3898.21	5394.22	-0.942056	-0.729534	-0.941186	1.23241	0.356314	1.02405	-0.870925	0.870925
cmpk	2494.48	3776.36	-0.597925	0.00122652	2112.2	2836.74	2534.49	3788.74	4074.31	3466.04	-1.3401	-0.391184	-0.787029	0.855649	1.22966	0.433005	-0.839438	0.839438
cmtm3	457.112	847.11	-0.889183	3.0305e-05	393.007	466.787	511.541	815.288	975.411	750.631	-1.13169	-0.809443	-0.61397	0.712712	1.41209	0.430307	-0.851702	0.851702
cmtm6	3486.75	4340.77	-0.315879	0.0378452	3259.75	3550.08	3650.43	4082.63	4609.47	4330.2	-1.27514	-0.709084	-0.513427	0.329258	1.35645	0.811942	-0.83255	0.83255
cnbpa	17229.7	21816	-0.340449	0.0144064	15569.7	18100.1	18019.1	22697	23108	19643.1	-1.35027	-0.485962	-0.513621	1.08421	1.22458	0.0410626	-0.783285	0.783285
cnga2b	128.932	6.57724	4.29878	1.56747e-10	113.138	137.82	135.838	4.4261	6.86104	8.44459	0.671482	1.03666	1.00733	-0.936986	-0.900959	-0.87753	0.905158	-0.905158
cnga3a	19.1479	2.02873	3.25812	0.0362973	23.8186	13.8512	19.7739	2.65566	3.43052	0	1.32791	0.327495	0.921938	-0.796189	-0.718417	-1.06273	0.859113	-0.859113
cnih1	6059.96	7779.57	-0.360333	0.00248259	5485.94	6204.67	6489.26	7467.72	7773.56	8097.43	-1.41024	-0.703332	-0.423416	0.53894	0.83975	1.15829	-0.845661	0.845661
cnih2	93.1401	19.1131	2.28973	0.0166988	104.632	87.9554	86.833	21.2453	28.5877	7.50631	1.16633	0.76534	0.738351	-0.838738	-0.662187	-1.1691	0.890008	-0.890008
cnmd	99.6329	199.727	-1.00014	0.0363784	80.8132	157.904	60.1813	246.976	169.239	182.966	-0.998649	0.119261	-1.29784	1.41091	0.283627	0.482688	-0.725742	0.725742
cnn3a	3028.96	4870.63	-0.685234	0.000105055	2626	3287.59	3173.27	4462.39	4485.98	5663.51	-1.18111	-0.590825	-0.692823	0.457353	0.478394	1.52901	-0.821586	0.821586
cnnm2b	7.08343	245.496	-5.1429	2.42395e-35	9.35732	4.15537	7.7376	237.239	261.863	237.387	-0.893281	-0.93302	-0.905655	0.847572	1.03568	0.848702	-0.910652	0.910652
cnot1	10842.3	14862.5	-0.455105	0.0410046	13127.5	7823.19	11576.3	15352.4	14011.4	15223.7	0.0969907	-1.77337	-0.449971	0.881523	0.408672	0.836161	-0.708785	0.708785
cnot6a	7613.41	10148	-0.414651	0.000733379	7888.22	6886.84	8065.16	10205.7	10636.9	9601.5	-0.669599	-1.34519	-0.550228	0.893911	1.18482	0.486283	-0.855006	0.855006
cnot7	684.825	418.681	0.70974	2.53635e-06	667.772	691.177	695.524	387.726	404.801	463.514	0.782719	0.94062	0.969945	-1.10659	-0.991398	-0.595294	0.897761	-0.897761
cnot9	2263.31	2808.23	-0.310656	0.0209993	2099.44	2387.26	2303.22	2715.85	3049.73	2659.11	-1.28297	-0.43667	-0.683774	0.529515	1.51124	0.36266	-0.801139	0.801139
cnp	2539.22	3849.75	-0.600573	2.63949e-06	2586.87	2387.96	2642.82	3936.57	3870.77	3741.89	-0.837505	-1.11169	-0.760391	1.02288	0.932173	0.754535	-0.903194	0.903194
cnppd1	2391.73	1855.26	0.367031	0.0185629	2288.29	2592.26	2294.63	1827.98	2005.71	1732.08	0.505891	1.43901	0.525346	-0.90715	-0.361559	-1.20154	0.823415	-0.823415
cnpy2	657.36	1031.52	-0.649448	3.65716e-05	638.85	691.87	641.361	1102.1	1069.18	923.276	-0.95878	-0.711516	-0.947069	1.20162	1.04809	0.36766	-0.872455	0.872455
cntf	231.72	122.453	0.922594	0.00257279	260.304	250.015	184.843	110.652	133.79	122.916	1.26827	1.11147	0.118205	-1.01249	-0.65986	-0.825593	0.832648	-0.832648
cntfr	522.284	166.033	1.65025	1.36937e-09	498.49	457.091	611.27	193.863	137.221	167.015	0.762724	0.558127	1.3201	-0.742777	-1.02271	-0.875462	0.880316	-0.880316
cntn1a	3129.11	1304.69	1.26171	1.23176e-17	3258.05	2851.97	3277.3	1327.83	1267.01	1319.23	1.02985	0.628182	1.0489	-0.879421	-0.939585	-0.887924	0.90231	-0.90231
cntnap5a	7.53607	54.386	-2.85962	1.05423e-05	11.9093	5.5405	5.1584	44.261	56.0318	62.8653	-0.720267	-0.961045	-0.975491	0.502815	0.947821	1.20617	-0.885601	0.885601
cntnap5b	81.1242	29.6698	1.4404	0.0143049	94.4239	56.0976	92.8512	30.9827	14.8656	43.1613	1.19701	0.0214867	1.14877	-0.748823	-1.24316	-0.375289	0.78909	-0.78909
cobl	405.819	273.255	0.569799	0.026393	443.197	346.974	427.287	242.55	267.58	309.635	1.25744	0.0902091	1.06445	-1.1765	-0.872873	-0.362729	0.804035	-0.804035
cobll1b	217.6	687.69	-1.66185	4.46499e-19	257.752	186.992	208.055	735.618	730.701	596.751	-0.740301	-1.00908	-0.929072	1.07487	1.05619	0.547388	-0.892819	0.892819
cog3	1592.2	1000.24	0.671931	2.84725e-08	1607.76	1599.82	1569.01	954.267	1103.48	942.98	0.94579	0.921691	0.828166	-1.03813	-0.585124	-1.07239	0.898549	-0.898549
col11a1a	13340.2	20929.6	-0.649774	0.00245657	14946.2	13875.5	11198.9	20606.1	18335	23847.5	-0.468335	-0.697444	-1.27019	0.742786	0.2568	1.43638	-0.811988	0.811988
col11a1b	938.037	1434.17	-0.612878	0.0380499	1089.7	866.396	858.014	1466.81	1234.99	1600.72	-0.313682	-1.0403	-1.06757	0.913383	0.159058	1.34911	-0.807184	0.807184
col14a1b	349.856	38.4159	3.18305	5.94483e-19	347.071	387.835	314.662	25.6714	28.5877	60.9887	0.88608	1.12226	0.698307	-0.976054	-0.959157	-0.771432	0.902214	-0.902214
col18a1a	12323.8	17812.5	-0.53153	0.00961686	13859	10802.6	12309.7	19063.2	14576.3	19797.9	-0.333192	-1.17548	-0.760166	1.10096	-0.135538	1.30342	-0.756279	0.756279
col1a1a	1018.2	2153.59	-1.08111	1.0035e-10	1198.59	901.716	954.304	2141.35	2219.55	2099.89	-0.613737	-1.08416	-1.00083	0.88017	1.00409	0.814475	-0.899577	0.899577
col1a2	854.857	1681.69	-0.976623	0.00681713	1237.72	664.86	661.994	1408.38	1238.42	2398.26	-0.0479534	-0.947	-0.951497	0.219892	-0.0468558	1.77341	-0.648817	0.648817
col24a1	112.4	270.024	-1.2686	9.34617e-07	132.704	82.4149	122.082	262.91	277.872	269.289	-0.664304	-1.23529	-0.784903	0.814065	0.983941	0.886485	-0.894831	0.894831
col28a1a	14.6467	0	6.33895	0.00670445	13.6106	9.69587	20.6336	0	0	0	0.71817	0.271003	1.52037	-0.836514	-0.836514	-0.836514	0.836514	-0.836514
col2a1a	13377.9	23896	-0.836939	3.2795e-05	12509	14750.2	12874.5	26430	18475.6	26782.5	-0.938942	-0.595545	-0.882944	1.19407	-0.0247219	1.24808	-0.80581	0.80581
col4a5	5107.34	8673.95	-0.764339	6.23683e-08	5679.04	4743.36	4899.62	9025.7	7502.55	9493.6	-0.580902	-1.02951	-0.954596	1.02365	0.293375	1.24798	-0.855004	0.855004
col5a2a	5635.77	13006.5	-1.20649	5.85551e-11	5896.81	6443.6	4566.9	13431.4	11517.4	14070.6	-0.821462	-0.690292	-1.1405	0.98603	0.526868	1.13935	-0.884083	0.884083
col5a3a	485.98	1675.71	-1.78639	1.52942e-10	629.492	450.166	378.283	2012.1	1230.41	1784.62	-0.640882	-0.895509	-0.997577	1.3223	0.21237	0.999298	-0.844656	0.844656
col5a3b	173.865	35.0308	2.31218	0.00134792	159.074	182.836	179.684	38.0645	38.8792	28.1486	0.713394	1.02371	0.982547	-0.866933	-0.856293	-0.996429	0.906552	-0.906552
col6a3	0	6.24585	-5.4173	0.0278143	0	0	0	14.1635	4.57403	0	-0.546938	-0.546938	-0.546938	1.93361	0.254141	-0.546938	-0.546938	0.546938
col6a3	18.289	112.936	-2.62475	0.00027266	28.072	20.7769	6.01813	172.618	105.203	60.9887	-0.593424	-0.708741	-0.942039	1.69148	0.625816	-0.0730932	-0.748068	0.748068
col7a1	394.262	1403.94	-1.83259	1.28885e-07	543.575	386.45	252.762	1566.84	961.689	1683.29	-0.581081	-0.837891	-1.0564	1.09137	0.102296	1.2817	-0.825123	0.825123
col7a1l	801.755	1637.89	-1.03122	0.00262811	1136.49	645.468	623.306	1674.84	1065.75	2173.08	-0.137663	-0.948824	-0.985435	0.751681	-0.254526	1.57477	-0.690641	0.690641
col8a1b	21.8644	1.14351	4.34779	0.0255932	25.52	26.3174	13.7557	0	3.43052	0	1.14378	1.20885	0.183758	-0.93878	-0.658832	-0.93878	0.845464	-0.845464
col9a1a	726.258	512.679	0.502887	0.0158729	719.663	644.083	815.027	520.509	577.471	440.057	0.736116	0.180841	1.43674	-0.727039	-0.308551	-1.31811	0.784566	-0.784566
col9a1b	1678.95	2999.22	-0.836969	1.2386e-05	1624.77	1913.55	1498.51	3039.85	2534.01	3423.81	-0.906655	-0.540117	-1.06691	0.889454	0.247414	1.37681	-0.837894	0.837894
col9a2	1618.22	2684.21	-0.729859	0.0277437	1650.29	2164.95	1039.42	2809.69	2393.36	2849.58	-0.713115	0.0195545	-1.58275	0.937403	0.344717	0.994194	-0.758771	0.758771
COLEC10	105.279	27.9551	1.92089	0.000327528	107.184	136.435	72.2176	15.0487	33.1617	35.6549	0.853756	1.46936	0.117869	-1.08529	-0.704087	-0.651615	0.813662	-0.813662
colec12	1124.55	1882.32	-0.743934	0.000527783	981.668	975.128	1416.84	2125.41	1611.2	1910.35	-1.10101	-1.11481	-0.182727	1.31247	0.227404	0.858665	-0.799514	0.799514
colgalt2	39.4358	271.777	-2.78586	4.40898e-17	56.1439	38.0909	24.0725	301.86	246.997	266.474	-0.771803	-0.911889	-1.02067	1.13489	0.70917	0.860302	-0.901454	0.901454
copa	10941.5	13637.8	-0.317878	0.000519774	10706.5	10675.9	11442.2	14003.3	13389.3	13520.7	-1.04435	-1.06455	-0.559029	1.13042	0.725407	0.812096	-0.889308	0.889308
copz2	1079.97	1607.24	-0.57269	0.000154539	1025.05	1199.52	1015.34	1457.96	1662.66	1701.12	-1.03607	-0.468635	-1.06764	0.371909	1.03768	1.16276	-0.857447	0.857447
COQ10A	242.623	370.423	-0.611103	0.00179264	267.96	242.397	217.512	362.055	347.626	401.587	-0.521576	-0.867318	-1.20388	0.751084	0.555928	1.28577	-0.86426	0.86426
coq10b	2315.56	1709.83	0.438107	0.0249058	2301.05	2590.88	2054.76	1624.38	1895.93	1609.16	0.746289	1.49638	0.108875	-1.00499	-0.302186	-1.04437	0.783849	-0.783849
coq6	807.974	602.677	0.421665	0.0402315	844.711	830.382	748.827	697.553	520.295	590.183	1.0721	0.961896	0.334603	-0.0597804	-1.42319	-0.885635	0.789535	-0.789535
coq9	205.222	345.534	-0.750433	0.0127734	201.608	250.708	163.349	369.137	315.608	351.858	-0.883498	-0.29546	-1.34169	1.12289	0.481808	0.915954	-0.840217	0.840217
corin	1472.71	296.169	2.31281	1.83487e-25	1910.59	1151.73	1355.8	295.663	271.011	321.833	1.48544	0.386926	0.682329	-0.852296	-0.887982	-0.814414	0.851564	-0.851564
coro1a	16.7991	0	6.54021	9.07549e-05	12.76	22.162	15.4752	0	0	0	0.449679	1.41928	0.72969	-0.866216	-0.866216	-0.866216	0.866216	-0.866216
cotl1	2122.81	1120.57	0.922646	2.35484e-08	2167.5	2036.13	2164.81	889.646	1273.87	1198.19	0.964596	0.732442	0.959846	-1.29374	-0.614707	-0.748441	0.885628	-0.885628
cox19	414.374	277.627	0.577917	0.0256228	376.845	450.166	416.111	267.336	265.293	300.252	0.388528	1.31211	0.883141	-0.99089	-1.01662	-0.576267	0.86126	-0.86126
cox4i1l	0	9.12677	-5.96275	0.0110748	0	0	0	17.7044	6.86104	2.81486	-0.653922	-0.653922	-0.653922	1.88308	0.329248	-0.250559	-0.653922	0.653922
cox6a2	50.4454	8.74889	2.52441	0.000123249	49.3386	54.7124	47.2853	5.31132	6.86104	14.0743	0.85253	1.0846	0.76386	-1.04878	-0.981856	-0.670352	0.90033	-0.90033
cox7a2l	1258.05	2404.2	-0.934192	2.24862e-06	1143.29	1281.93	1348.92	2483.93	2607.19	2121.47	-1.05633	-0.843416	-0.74054	1.00254	1.19185	0.445898	-0.880096	0.880096
cpeb1a	56.9777	2.81486	4.31875	0.00140779	56.9946	65.7934	48.145	0	0	8.44459	0.893046	1.18302	0.601403	-0.985256	-0.985256	-0.706957	0.89249	-0.89249
cpeb1b	14.2457	35.6549	-1.3267	0.0302327	14.4613	11.081	17.1947	32.7531	42.3097	31.9018	-0.843537	-1.11539	-0.623717	0.627517	1.39607	0.559051	-0.86088	0.86088
cpeb4b	801.899	1179.32	-0.556975	0.0153893	992.726	710.569	702.402	1096.79	1106.91	1334.25	0.00858832	-1.135	-1.1681	0.43035	0.471394	1.39277	-0.764839	0.764839
cplane2	702.292	406.807	0.787491	4.62173e-06	644.804	674.556	787.515	370.022	399.084	451.317	0.528723	0.703012	1.36474	-1.08099	-0.910739	-0.604752	0.865493	-0.865493
cplx2	59.1701	118.724	-1.008	0.00294898	74.0079	48.4794	55.0229	122.16	122.355	111.656	-0.440661	-1.19368	-1.00066	0.979698	0.985445	0.669859	-0.878334	0.878334
cplx4c	14.9819	0.938288	3.9567	0.00968901	17.864	12.4661	14.6155	0	0	2.81486	1.24603	0.566914	0.837326	-1.00147	-1.00147	-0.647327	0.883422	-0.883422
cpm	915.949	1821.22	-0.991651	1.7878e-12	822.593	967.51	957.743	1909.42	1662.66	1891.59	-1.079	-0.792611	-0.811913	1.0688	0.58115	1.03357	-0.894506	0.894506
cpne2	246.098	82.5351	1.57823	5.52034e-07	222.024	261.789	254.481	91.1777	92.624	63.8036	0.633019	1.06922	0.989059	-0.802295	-0.786429	-1.10257	0.897099	-0.897099
cpne3	1919.39	1559.9	0.298998	0.023053	1862.96	1984.88	1910.33	1585.43	1488.85	1605.41	0.60289	1.19899	0.834482	-0.753953	-1.22615	-0.65626	0.878789	-0.878789
cpsf3	4872.15	6051.07	-0.312536	0.0263261	4545.96	5027.31	5043.19	6215.13	6259.55	5678.52	-1.3071	-0.619964	-0.597291	1.07565	1.13907	0.309639	-0.841452	0.841452
cpt1aa	2926.44	1848.22	0.662777	0.00120759	2932.24	3119.99	2727.07	1925.35	1622.64	1996.68	0.883981	1.18856	0.551145	-0.749436	-1.24052	-0.633731	0.874561	-0.874561
cpt1ab	250.214	446.924	-0.836842	0.000715502	257.752	262.481	230.408	381.53	399.084	560.158	-0.726985	-0.689125	-0.945865	0.26385	0.404368	1.69376	-0.787325	0.787325
cpxm1a	240.03	136.746	0.815832	0.00528816	262.856	228.546	228.689	122.16	172.669	115.409	1.21633	0.65592	0.658262	-1.08175	-0.256746	-1.19202	0.843504	-0.843504
cpz	73.327	167.207	-1.18888	0.0102034	91.0212	74.7967	54.1632	147.832	162.378	191.411	-0.535971	-0.833308	-1.21145	0.505166	0.771746	1.30382	-0.860243	0.860243
CR318588.3	4.41394	43.4249	-3.28061	9.18625e-07	3.40266	5.5405	4.29867	32.7531	57.1753	40.3464	-0.900148	-0.806353	-0.860837	0.387567	1.45906	0.720711	-0.855779	0.855779
CR318588.4	752.635	505.226	0.574477	0.014298	886.393	732.731	638.782	452.347	456.259	607.072	1.5462	0.623375	0.0591593	-1.06048	-1.03698	-0.131271	0.742911	-0.742911
CR318673.1	89.9505	35.1192	1.35884	0.000362387	92.7225	78.2596	98.8693	33.6384	38.8792	32.8401	0.978889	0.509902	1.17821	-0.93702	-0.767076	-0.962905	0.889	-0.889
CR339054.3	9.00604	29.7655	-1.70896	0.025848	5.95466	12.4661	8.59733	30.0975	42.3097	16.8892	-0.953953	-0.491471	-0.766255	0.760808	1.62819	-0.17732	-0.737227	0.737227
CR352292.1	6.22672	0	5.10374	0.0337878	8.50665	4.15537	6.01813	0	0	0	1.46581	0.283202	0.789467	-0.846158	-0.846158	-0.846158	0.846158	-0.846158
CR354383.1	126.232	63.3154	0.999532	0.00646085	122.496	149.593	106.607	61.0802	69.7539	59.1122	0.743738	1.47073	0.317464	-0.903944	-0.671242	-0.956743	0.843976	-0.843976
CR354540.2	3.41777	19.5357	-2.55037	0.0131843	5.95466	0	4.29867	17.7044	24.0136	16.8892	-0.589337	-1.22484	-0.766071	0.664635	1.33798	0.577633	-0.860082	0.860082
CR354547.1	34.5687	2.81486	3.60208	0.0281486	39.1306	38.7835	25.792	0	0	8.44459	1.11649	1.09753	0.387856	-1.02106	-1.02106	-0.559762	0.867292	-0.867292
CR354556.2	325.008	124.094	1.38711	1.01146e-06	325.805	366.366	282.852	123.931	102.916	145.435	0.888457	1.24436	0.511568	-0.88289	-1.06729	-0.694204	0.881461	-0.881461
CR354564.1	8.88059	0	5.61862	0.048499	7.65599	10.3884	8.59733	0	0	0	0.650597	1.20342	0.841048	-0.898356	-0.898356	-0.898356	0.898356	-0.898356
CR356233.1	18.4428	0.88522	4.31314	0.0238859	16.1626	19.3917	19.7739	2.65566	0	0	0.666767	0.998076	1.03728	-0.719059	-0.991532	-0.991532	0.900708	-0.900708
CR376737.1	152.188	286.277	-0.914591	0.00455391	190.549	126.739	139.277	271.763	212.692	374.377	-0.310597	-1.00156	-0.865792	0.568811	-0.0708233	1.67996	-0.725982	0.725982
CR376741.5	59.7441	15.7305	1.93857	0.00964047	53.5919	42.2463	83.3941	11.5079	26.3006	9.38288	0.562023	0.159838	1.61847	-0.929795	-0.405412	-1.00512	0.780109	-0.780109
CR376838.1	0	101.232	-9.43302	1.22856e-12	0	0	0	114.193	83.476	106.027	-0.8982	-0.8982	-0.8982	1.12821	0.583113	0.983282	-0.8982	0.8982
CR381618.1	326.375	619.242	-0.925376	0.0027687	415.975	252.785	310.364	589.556	536.304	731.865	-0.314962	-1.21934	-0.900249	0.647004	0.351888	1.43566	-0.811517	0.811517
CR381689.1	0	65.1831	-8.79338	1.14289e-10	0	0	0	52.228	82.3325	60.9887	-0.880352	-0.880352	-0.880352	0.530414	1.34359	0.767056	-0.880352	0.880352
CR382300.1	5.54514	29.4739	-2.41391	0.00456321	7.65599	5.5405	3.43893	35.4088	18.2961	34.7167	-0.678209	-0.823816	-0.968465	1.23199	0.0541414	1.18435	-0.823497	0.823497
CR382300.4	35.0159	79.443	-1.1752	0.00572964	29.7733	44.324	30.9504	70.8176	81.189	86.3225	-1.08258	-0.508856	-1.03617	0.535774	0.944711	1.14712	-0.87587	0.87587
CR382372.1	372.533	133.722	1.48056	8.0121e-08	316.448	456.399	344.753	115.079	140.651	145.435	0.454543	1.45918	0.657732	-0.990979	-0.807406	-0.773069	0.857151	-0.857151
CR383676.2	41193.9	23420.6	0.814656	3.62169e-05	47527.5	39561.9	36492.2	18411.7	23148	28702.2	1.39903	0.666844	0.384678	-1.27727	-0.841913	-0.331372	0.816852	-0.816852
CR385024.1	45.4268	16.7548	1.45812	0.027829	39.1306	49.8645	47.2853	10.6226	27.4442	12.1977	0.469122	1.09545	0.94495	-1.19432	-0.212784	-1.10241	0.836506	-0.836506
CR388079.3	100.105	39.02	1.35779	0.0271806	93.5732	83.8001	122.942	24.7862	33.1617	59.1122	0.638631	0.378687	1.41977	-1.19095	-0.968181	-0.277956	0.812363	-0.812363
CR388095.1	0	112.153	-9.57714	3.66443e-13	0	0	0	97.3742	134.934	104.15	-0.89408	-0.89408	-0.89408	0.658452	1.2573	0.766485	-0.89408	0.89408
CR388132.2	552.033	869.236	-0.656531	1.79959e-05	587.81	496.567	571.722	846.27	811.89	949.548	-0.674218	-1.17507	-0.762525	0.744541	0.555816	1.31146	-0.870605	0.870605
CR391940.1	116.249	225.09	-0.955645	0.00947455	93.5732	100.422	154.752	209.797	188.679	276.795	-1.10704	-1.0087	-0.228564	0.56184	0.258595	1.52388	-0.781437	0.781437
CR392003.1	3.66566	26.3774	-2.83618	6.80912e-05	3.40266	4.15537	3.43893	17.7044	28.5877	32.8401	-0.867966	-0.811736	-0.865256	0.20042	1.01343	1.3311	-0.848319	0.848319
CR392341.3	86.0542	153.575	-0.829941	0.0246152	82.5145	112.888	62.7605	144.291	173.813	142.62	-0.892687	-0.165775	-1.36545	0.585788	1.29233	0.545795	-0.807972	0.807972
CR394552.1	48.1078	108.881	-1.18205	0.000121121	55.2932	44.324	44.7061	107.997	99.4851	119.163	-0.680486	-1.00221	-0.991001	0.865285	0.615639	1.19277	-0.891232	0.891232
CR450686.2	53.5868	2.95073	4.14864	0.00848249	50.1893	51.2496	59.3216	8.8522	0	0	0.780078	0.817813	1.10507	-0.690972	-1.00599	-1.00599	0.900986	-0.900986
CR450780.2	200.347	135.583	0.561698	0.0265484	206.712	207.769	186.562	149.602	125.786	131.36	1.04395	1.07244	0.50106	-0.494756	-1.13645	-0.986248	0.872483	-0.872483
CR450785.1	188.588	113.173	0.738716	0.00514421	180.341	212.617	172.806	113.308	115.494	110.718	0.678121	1.42105	0.504686	-0.86485	-0.814532	-0.92447	0.867951	-0.867951
CR450793.1	880.064	202.086	2.11845	1.18867e-14	795.372	973.05	871.769	271.763	128.073	206.423	0.672132	1.14175	0.874057	-0.71182	-1.09161	-0.884517	0.895981	-0.895981
CR457444.8	65.0168	24.8317	1.38438	0.0447005	102.08	42.2463	50.7242	30.9827	22.8701	20.6423	1.8889	-0.0885019	0.19168	-0.460746	-0.728853	-0.802478	0.664026	-0.664026
CR513789.1	1.43289	12.5974	-3.17973	0.0386196	0	0	4.29867	8.8522	14.8656	14.0743	-1.05604	-1.05604	-0.408928	0.276547	1.18178	1.06267	-0.840333	0.840333
CR589947.2	4.63573	29.4406	-2.65957	0.0203565	5.95466	6.23306	1.71947	52.228	28.5877	7.50631	-0.563142	-0.548996	-0.778327	1.78795	0.586816	-0.484304	-0.630155	0.630155
CR626907.3	69.1099	434.142	-2.65279	0.0071305	159.925	17.3141	30.0907	410.742	399.084	492.601	-0.439653	-1.12339	-1.06213	0.762868	0.706973	1.15533	-0.875058	0.875058
CR751602.1	20.5501	73.1561	-1.83027	0.000430567	21.2666	21.4694	18.9141	74.3585	76.6149	68.495	-0.883842	-0.876836	-0.965105	0.950127	1.02807	0.747584	-0.908594	0.908594
CR753886.1	347.277	541.096	-0.639327	0.0110956	414.274	367.058	260.499	517.854	534.017	571.417	-0.252324	-0.650607	-1.54947	0.621408	0.757756	1.07324	-0.817467	0.817467
CR759843.1	0	6.33665	-5.44133	0.00320421	0	0	0	6.19654	3.43052	9.38288	-0.802303	-0.802303	-0.802303	0.766824	0.0663949	1.57369	-0.802303	0.802303
CR759879.1	129.083	39.195	1.71676	0.000292195	119.944	164.137	103.168	33.6384	28.5877	55.359	0.664687	1.4851	0.353257	-0.937503	-1.03127	-0.534277	0.834349	-0.834349
CR759887.3	0	16.1116	-6.77724	0.00327431	0	0	0	11.5079	27.4442	9.38288	-0.745223	-0.745223	-0.745223	0.31934	1.79357	0.122763	-0.745223	0.745223
CR759927.2	158.149	287.532	-0.864497	0.00477328	146.314	132.972	195.159	236.354	258.432	367.809	-0.887628	-1.04239	-0.321071	0.156745	0.412838	1.6815	-0.750362	0.750362
CR762436.1	23.4735	57.7866	-1.29475	0.0235413	22.968	24.2397	23.2128	48.6871	77.7584	46.9144	-0.811782	-0.753331	-0.800529	0.370316	1.70649	0.28884	-0.788547	0.788547
CR786571.2	75.7208	22.8584	1.72438	0.00179732	53.5919	85.8777	87.6928	22.1305	18.2961	28.1486	0.136363	1.15967	1.2172	-0.860815	-0.982347	-0.670068	0.837744	-0.837744
CR790380.1	256.431	409.693	-0.675352	0.000529284	239.888	246.552	282.852	385.071	447.111	396.896	-1.06218	-0.986208	-0.572388	0.592904	1.30016	0.727712	-0.873594	0.873594
CR812470.1	19.1403	0	6.72666	0.00388344	17.0133	24.9322	15.4752	0	0	0	0.678885	1.40116	0.538596	-0.872882	-0.872882	-0.872882	0.872882	-0.872882
CR847531.1	22.8015	0.938288	4.56944	0.00898411	30.624	18.0066	19.7739	0	0	2.81486	1.46837	0.480481	0.618848	-0.929362	-0.929362	-0.70897	0.855898	-0.855898
CR847898.1	39.4219	12.4405	1.66896	0.0061298	33.1759	46.4017	38.688	13.2783	13.7221	10.3212	0.470182	1.32853	0.827911	-0.821169	-0.792367	-1.01309	0.87554	-0.87554
CR847939.1	76.7027	28.5644	1.43044	0.00292704	59.5466	98.3439	72.2176	21.2453	29.7312	34.7167	0.234334	1.54946	0.663846	-1.06398	-0.776327	-0.607333	0.815879	-0.815879
CR854827.3	8.70958	38.7844	-2.1667	0.00736774	4.25333	5.5405	16.3349	52.228	33.1617	30.9635	-1.05155	-0.982114	-0.399829	1.53635	0.507858	0.389281	-0.811164	0.811164
CR855277.2	43.0759	9.999	2.09521	0.0380793	51.0399	42.9389	35.2491	14.1635	4.57403	11.2595	1.28633	0.861042	0.457341	-0.649609	-1.15304	-0.802066	0.868238	-0.868238
CR855311.1	46.546	181.261	-1.96139	0.0238209	22.1173	36.7058	80.8149	190.322	312.177	41.2847	-0.799475	-0.672406	-0.288209	0.665618	1.727	-0.632524	-0.586697	0.586697
CR855389.1	1142.24	686.427	0.734517	0.00312694	1006.34	1231.38	1189.01	599.294	611.776	848.212	0.333909	1.15065	0.996892	-1.14339	-1.09809	-0.239978	0.82715	-0.82715
CR855389.2	69.5865	32.3914	1.11012	0.0339712	70.6052	61.6381	76.5162	23.9009	42.3097	30.9635	0.902921	0.49017	1.175	-1.24684	-0.399497	-0.921755	0.856031	-0.856031
CR855865.1	382.105	81.246	2.23622	1.68672e-11	436.391	417.615	292.309	63.7358	88.05	91.9522	1.18783	1.07888	0.351816	-0.974442	-0.833363	-0.810721	0.872842	-0.872842
CR925713.1	5.8287	54.6922	-3.23251	5.03408e-08	8.50665	5.5405	3.43893	69.0472	53.7448	41.2847	-0.770931	-0.876048	-0.950526	1.37456	0.83226	0.390687	-0.865835	0.865835
CR925737.1	49.0359	12.9939	1.92738	0.00122161	38.2799	47.7868	61.041	11.5079	17.1526	10.3212	0.343504	0.793006	1.41969	-0.922329	-0.655435	-0.978437	0.852067	-0.852067
CR926130.2	22.087	0.88522	4.57569	0.0190831	7.65599	20.7769	37.8283	2.65566	0	0	-0.254021	0.616178	1.74705	-0.585651	-0.761779	-0.761779	0.70307	-0.70307
CR931813.2	15.6313	79.8168	-2.36	0.00313654	25.52	7.61819	13.7557	85.8663	66.3234	87.2608	-0.610257	-1.10227	-0.933586	1.0483	0.511183	1.08663	-0.882038	0.882038
CR936321.5	1093.08	1711.3	-0.646804	0.0389121	883.841	1074.86	1320.55	1811.16	1643.22	1679.54	-1.40068	-0.88452	-0.220616	1.1051	0.651291	0.749425	-0.835271	0.835271
CR936975.1	8.24677	25.7495	-1.64236	0.0325917	6.80532	7.61819	10.3168	21.2453	29.7312	26.2721	-1.01655	-0.935481	-0.666343	0.423576	1.26989	0.924907	-0.872791	0.872791
crabp1b	33.9538	215.272	-2.65782	1.74559e-14	37.4293	42.9389	21.4933	239.895	196.683	209.238	-0.867074	-0.812279	-1.02556	1.14652	0.716765	0.841631	-0.901639	0.901639
crabp2b	1036.9	9078.02	-3.13033	8.94738e-73	1009.74	987.594	1113.35	11095.3	8784.42	7354.3	-0.886986	-0.891839	-0.86428	1.3231	0.816697	0.503312	-0.881035	0.881035
CRACD	14.7219	104.862	-2.84206	1.84032e-06	23.8186	8.31075	12.0363	74.3585	99.4851	140.743	-0.666499	-0.953821	-0.884797	0.269879	0.735413	1.49982	-0.835039	0.835039
crata	250.558	86.2715	1.54067	4.94378e-08	284.122	253.478	214.074	83.2107	94.911	80.6928	1.24674	0.916553	0.491972	-0.91807	-0.791999	-0.945201	0.88509	-0.88509
cratb	2421.07	1876.8	0.367883	0.000597162	2255.96	2542.4	2464.85	1790.8	1914.23	1925.37	0.338658	1.24498	0.999621	-1.1332	-0.742649	-0.707408	0.861086	-0.861086
crb1	174.72	391.436	-1.16585	8.59676e-05	207.562	155.827	160.77	356.744	289.307	528.256	-0.527595	-0.889053	-0.854514	0.514675	0.0435228	1.71296	-0.757054	0.757054
crb2b	56.4	10.4217	2.42198	0.0353312	91.8719	42.9389	34.3893	10.6226	0	20.6423	1.79425	0.292429	0.030031	-0.699403	-1.02543	-0.391884	0.705571	-0.705571
creb1b	981.33	747.921	0.391648	0.0291416	947.641	979.283	1017.06	728.536	726.127	789.1	0.630496	0.870814	1.15775	-1.03358	-1.05188	-0.573603	0.886355	-0.886355
creb3l2	1704.75	2387.37	-0.486052	0.0405252	1777.04	1457.84	1879.38	2189.15	2420.8	2552.14	-0.647467	-1.4157	-0.401167	0.344383	0.901921	1.21803	-0.821444	0.821444
creb3l3a	0	27.101	-7.52989	4.94576e-05	0	0	0	31.8679	29.7312	19.7041	-0.879809	-0.879809	-0.879809	1.18931	1.05058	0.399537	-0.879809	0.879809
creb3l3b	19.6653	144.984	-2.89039	0.000307668	48.4879	2.77025	7.7376	116.849	172.669	145.435	-0.465894	-1.09537	-1.02698	0.475358	1.24394	0.868948	-0.862748	0.862748
creb3l3l	378.451	568.038	-0.584292	0.0246699	351.325	391.99	392.038	488.641	697.539	517.935	-0.960248	-0.639964	-0.639587	0.121264	1.76655	0.351983	-0.746599	0.746599
creb5a	24.5259	52.6137	-1.10438	0.0354468	31.4746	21.4694	20.6336	56.6541	51.4578	49.7293	-0.443077	-1.06788	-1.12007	1.12932	0.804825	0.696883	-0.87701	0.87701
creb5b	17.0444	69.2336	-2.02016	0.000278336	22.1173	18.6992	10.3168	86.7516	67.4669	53.4824	-0.684387	-0.795668	-1.06857	1.41986	0.792022	0.336742	-0.849541	0.849541
creg2	779.427	616.556	0.337656	0.0162845	826.847	776.363	735.072	637.358	601.484	610.826	1.36267	0.828791	0.392131	-0.64121	-1.02059	-0.9218	0.861199	-0.861199
crema	85.5129	169.427	-0.98792	0.00259653	82.5145	76.8744	97.1498	204.486	181.818	121.977	-0.837245	-0.942285	-0.564678	1.43434	1.01216	-0.102291	-0.781403	0.781403
crestin	59.3919	294.918	-2.31569	1.48894e-05	51.8906	36.0132	90.272	285.926	220.697	378.13	-0.898055	-1.01188	-0.622888	0.779812	0.312165	1.44085	-0.844275	0.844275
crfb1	256.904	138.508	0.896298	0.00842373	256.901	279.103	234.707	85.8663	179.531	150.126	0.811568	1.11595	0.50729	-1.53332	-0.249181	-0.652315	0.811604	-0.811604
crfb2	149.703	80.8403	0.885152	0.0129228	182.042	154.441	112.625	93.8333	65.1799	83.5076	1.49473	0.876858	-0.0592466	-0.479919	-1.12136	-0.71107	0.770782	-0.770782
crhb	4.72108	0	4.6993	0.0363539	11.0586	1.38512	1.71947	0	0	0	2.00889	-0.225279	-0.148061	-0.545184	-0.545184	-0.545184	0.545184	-0.545184
crip2	760.205	1666.71	-1.13233	1.8422e-18	765.599	772.207	742.809	1704.93	1693.53	1601.66	-0.899498	-0.886225	-0.945269	0.987105	0.964207	0.779681	-0.910331	0.910331
crip3	166.627	252.396	-0.597936	0.0109668	175.237	175.911	148.734	223.075	246.997	287.116	-0.656963	-0.644047	-1.16497	0.259982	0.718507	1.48749	-0.821992	0.821992
crk	8978.61	11369	-0.340504	0.00203102	8743.99	8986.69	9205.16	11228.1	11646.6	11232.2	-1.0782	-0.89518	-0.730435	0.795046	1.11062	0.798151	-0.901271	0.901271
crlf1a	1329.67	999.034	0.412828	0.00141018	1337.25	1348.42	1303.36	1057.84	1039.45	899.818	0.911171	0.970056	0.732562	-0.561359	-0.65828	-1.39415	0.871263	-0.871263
crlf3	3215.25	1941.7	0.727931	2.456e-06	3351.62	3444.11	2850.01	1804.08	2010.28	2010.75	1.05887	1.18554	0.371888	-1.06059	-0.778177	-0.777537	0.872101	-0.872101
crmp1	60.0846	6.41804	3.22191	0.00111392	94.4239	54.0199	31.8101	12.3931	6.86104	0	1.70814	0.579926	-0.0402432	-0.58243	-0.736903	-0.928486	0.749273	-0.749273
crnkl1	3572.52	4386.36	-0.295982	0.0171141	3430.73	3876.27	3410.56	4531.44	4209.25	4418.4	-1.12685	-0.211875	-1.16828	1.13361	0.471938	0.901462	-0.83567	0.83567
crot	1370.08	924.235	0.568835	0.00173546	1373.82	1503.55	1232.86	922.399	1014.29	836.015	0.855845	1.34567	0.323585	-0.84863	-0.501672	-1.1748	0.8417	-0.8417
crppa	290.901	137.118	1.08687	2.87695e-05	273.064	358.055	241.585	145.176	139.508	126.669	0.637438	1.55484	0.297654	-0.742994	-0.804178	-0.942762	0.829978	-0.829978
crtap	6235.65	7747.14	-0.313011	0.021081	5376.21	6615.36	6715.37	7505.78	7892.48	7843.15	-1.67876	-0.390836	-0.286881	0.534635	0.936558	0.885285	-0.785493	0.785493
crtc2	330.245	212.677	0.635252	0.0454058	413.423	311.653	265.658	191.208	220.697	226.127	1.75075	0.49567	-0.0715709	-0.989725	-0.626049	-0.559075	0.72495	-0.72495
cry1a	347.216	213.91	0.701908	0.000231263	328.357	382.294	330.997	210.682	232.132	198.917	0.626781	1.33414	0.661408	-0.916443	-0.635148	-1.07074	0.874109	-0.874109
cry2	1086.73	1399.3	-0.36551	0.0308032	1003.79	991.749	1264.67	1450.88	1326.47	1420.57	-1.18868	-1.24848	0.107564	1.03277	0.414629	0.882186	-0.776529	0.776529
cry4	2591.75	1112.72	1.21945	3.35405e-17	2725.53	2590.88	2458.84	1251.7	1080.61	1005.84	1.06712	0.902581	0.741235	-0.733819	-0.942879	-1.03424	0.903646	-0.903646
cryba1l2	78.7486	14.1044	2.49615	1.10942e-05	102.08	81.7224	52.4437	9.73742	19.4396	13.136	1.43107	0.907596	0.154726	-0.943421	-0.693939	-0.856029	0.831129	-0.831129
crybg1a	1088.4	2519.43	-1.21097	2.5092e-12	1243.67	1088.71	932.81	2413.99	2361.34	2782.96	-0.697511	-0.890444	-1.08454	0.759559	0.694004	1.21893	-0.890831	0.890831
cryz	516.488	306.207	0.756662	0.00121584	455.957	563.053	530.455	305.401	363.635	249.585	0.355206	1.20798	0.948412	-0.843617	-0.379919	-1.28806	0.837199	-0.837199
cryzl1	645.542	400.328	0.691293	2.71596e-05	581.855	698.796	655.976	379.759	429.958	391.266	0.419619	1.25245	0.947499	-1.01968	-0.662166	-0.937726	0.873189	-0.873189
cs	2988.65	4641.21	-0.634911	2.15746e-08	2783.38	3051.43	3131.15	4869.59	4760.42	4293.61	-1.10594	-0.818558	-0.733092	1.13072	1.01367	0.513197	-0.885864	0.885864
csad	991.471	1352.06	-0.447926	0.0209033	972.311	991.057	1011.05	1370.32	1215.55	1470.3	-0.932529	-0.844881	-0.751423	0.928343	0.20471	1.39578	-0.842944	0.842944
csf3a	0	13.8838	-6.56445	0.00667204	0	0	0	7.08176	14.8656	19.7041	-0.80671	-0.80671	-0.80671	0.016253	0.920803	1.48308	-0.80671	0.80671
csf3b	21.0011	57.251	-1.45397	0.0316714	15.312	9.00331	38.688	49.5723	74.3279	47.8527	-0.988973	-1.25097	-0.0181917	0.433823	1.4619	0.362409	-0.75271	0.75271
csgalnact1b	171.671	68.3825	1.3265	0.00497506	193.952	155.134	165.928	58.4245	59.4623	87.2608	1.25528	0.596134	0.779429	-1.04604	-1.02842	-0.556385	0.876946	-0.876946
csgalnact2	1810.72	2442.83	-0.432319	0.00321188	1777.89	1604.67	2049.6	2388.32	2510	2430.17	-0.927421	-1.38789	-0.20514	0.695262	1.0187	0.806491	-0.840151	0.840151
csnk1a1	10977	13849	-0.335195	0.00103003	10317.7	11395.4	11217.8	13827.1	14535.1	13184.8	-1.25428	-0.609142	-0.715473	0.846528	1.27034	0.462029	-0.859631	0.859631
csnk1e	314.672	202.147	0.641729	0.0011632	295.181	335.893	312.943	189.437	221.84	195.164	0.575335	1.21233	0.853245	-1.07917	-0.572177	-0.989563	0.880303	-0.880303
csnk1g2b	2740.17	3733.58	-0.445989	1.68158e-05	2741.69	2928.85	2549.97	3855.13	3747.27	3598.33	-0.879405	-0.547036	-1.2199	1.09798	0.906427	0.641928	-0.882113	0.882113
csnk2a2b	3013.12	4604.07	-0.611721	0.00732013	3132.15	2692.68	3214.54	4534.98	4764.99	4512.23	-0.756936	-1.2487	-0.664741	0.812819	1.0702	0.787357	-0.890124	0.890124
cspg5a	1330.29	299.859	2.14875	3.26355e-26	1319.38	1216.83	1454.67	316.909	292.738	289.931	0.885538	0.705465	1.12309	-0.874761	-0.917204	-0.922133	0.904699	-0.904699
cspp1a	1103.57	564.528	0.966812	2.4949e-06	1082.9	1156.58	1071.23	552.377	529.443	611.764	0.835328	1.08266	0.796156	-0.945503	-1.02249	-0.746156	0.904715	-0.904715
cspp1b	823.571	607.503	0.437788	0.0125504	924.673	807.528	738.511	608.146	539.735	674.629	1.50275	0.660999	0.165077	-0.771656	-1.26322	-0.293943	0.776274	-0.776274
csrnp1a	689.064	450.077	0.61515	0.00141023	608.226	723.035	735.931	431.102	463.12	456.008	0.278792	1.10683	1.19984	-0.998668	-0.767747	-0.819041	0.861818	-0.861818
cst14a.2	703.443	1028	-0.546932	3.46776e-06	701.799	714.724	693.805	956.923	1024.58	1102.49	-0.892039	-0.8217	-0.935543	0.496313	0.864505	1.28846	-0.883094	0.883094
cst3	1725.26	3846.75	-1.15691	0.000169187	2572.41	1335.26	1268.11	3200.07	4405.93	3934.24	-0.163162	-1.10822	-1.15952	0.316305	1.23746	0.877139	-0.810302	0.810302
CT025742.1	533.323	369.732	0.527746	0.00351595	514.653	497.26	588.057	386.841	370.496	351.858	0.662451	0.479928	1.43278	-0.678836	-0.850365	-1.04596	0.858386	-0.858386
CT027744.1	73.1228	20.75	1.8267	0.00159255	96.9759	69.9488	52.4437	14.1635	27.4442	20.6423	1.55028	0.712952	0.170623	-1.01534	-0.603893	-0.814621	0.811286	-0.811286
CT027815.1	1356.94	763.901	0.828858	0.00175654	1427.42	1180.13	1463.27	691.357	782.158	818.187	1.0742	0.350385	1.17913	-1.08024	-0.814466	-0.70901	0.867906	-0.867906
CT030017.3	123.065	51.3157	1.26043	0.0460533	137.808	117.043	114.344	57.5393	45.7403	50.6676	1.2559	0.740696	0.67374	-0.735695	-1.02845	-0.906195	0.890114	-0.890114
CT030153.1	31.9135	4.09518	2.9783	0.0272811	24.6693	33.243	37.8283	0	5.71753	6.56802	0.417287	0.95408	1.24116	-1.12724	-0.769268	-0.71602	0.870842	-0.870842
CT030712.1	106.657	719.503	-2.75456	6.76762e-21	68.9039	103.192	147.874	637.358	732.988	788.162	-1.01215	-0.911316	-0.779915	0.659558	0.940784	1.10304	-0.901127	0.901127
CT033842.1	10.1949	0.381169	4.85782	0.0379414	11.9093	15.2364	3.43893	0	1.14351	0	0.999713	1.50205	-0.279184	-0.798409	-0.625757	-0.798409	0.740859	-0.740859
CT573148.1	96.2727	45.2574	1.08919	0.00150842	101.229	99.0364	88.5525	44.261	44.5967	46.9144	1.07709	0.999566	0.628895	-0.93708	-0.925209	-0.843266	0.901852	-0.901852
CT573178.1	8.99092	0	5.63723	0.0420012	10.208	12.4661	4.29867	0	0	0	1.01999	1.42319	-0.0351389	-0.802683	-0.802683	-0.802683	0.802683	-0.802683
CT573263.1	12.0565	44.6998	-1.90168	0.00248006	14.4613	6.23306	15.4752	30.0975	51.4578	52.5441	-0.701087	-1.1156	-0.650011	0.0866137	1.16268	1.21741	-0.822233	0.822233
CT573344.1	13.5314	41.3391	-1.60403	0.00281622	9.35732	16.6215	14.6155	35.4088	38.8792	49.7293	-1.12129	-0.670728	-0.795154	0.494562	0.709817	1.3828	-0.862392	0.862392
CT573476.1	187.954	321.655	-0.774906	0.00669935	125.898	201.536	236.427	312.483	305.316	347.167	-1.55861	-0.644076	-0.222207	0.697393	0.610743	1.11676	-0.808299	0.808299
CT583642.2	23.6338	0	7.02917	0.000336647	20.416	15.2364	35.2491	0	0	0	0.592372	0.23556	1.61419	-0.814041	-0.814041	-0.814041	0.814041	-0.814041
CT737123.1	0	10.1382	-6.11417	0.00617279	0	0	0	10.6226	5.71753	14.0743	-0.82352	-0.82352	-0.82352	0.902228	0.105347	1.46299	-0.82352	0.82352
CT868708.1	122.404	634.01	-2.37493	2.54244e-15	133.554	96.9587	136.698	683.39	683.817	534.824	-0.856093	-0.984149	-0.845095	1.0679	1.0694	0.548038	-0.895112	0.895112
CT956093.1	0	36.6636	-7.96948	3.31102e-08	0	0	0	33.6384	22.8701	53.4824	-0.820051	-0.820051	-0.820051	0.684719	0.203015	1.57242	-0.820051	0.820051
CT978957.1	343.217	221.812	0.627534	0.0429331	371.741	355.285	302.626	216.879	162.378	286.178	1.10816	0.903779	0.24978	-0.815168	-1.49205	0.0454998	0.753906	-0.753906
CT997819.5	3.4348	158.637	-5.53032	1.16255e-18	3.40266	3.46281	3.43893	134.553	98.3415	243.017	-0.796777	-0.796159	-0.796404	0.549267	0.177613	1.66246	-0.796447	0.796447
CTBP1	1165.31	825.29	0.498136	0.00280584	1247.08	1140.65	1108.2	826.795	875.926	773.149	1.29412	0.747099	0.580284	-0.866097	-0.613569	-1.14183	0.873833	-0.873833
ctdsp1	2191.67	1593.97	0.460098	0.000963066	1937.82	2337.4	2299.79	1543.82	1715.26	1522.84	0.124268	1.22785	1.12397	-0.96387	-0.490394	-1.02182	0.825361	-0.825361
ctdsp2	8901.37	2341.66	1.92686	3.21301e-39	8839.26	9914.03	7950.81	2367.96	2584.32	2072.68	0.881595	1.17606	0.638178	-0.891403	-0.832124	-0.972304	0.89861	-0.89861
ctdspl3	1651.07	1163.08	0.506106	0.00178023	1532.05	1562.42	1858.74	1048.1	1300.17	1140.96	0.414351	0.51505	1.49749	-1.19016	-0.354443	-0.882292	0.808965	-0.808965
cth	1529.52	3169.88	-1.05133	1.56689e-11	1336.4	1489.7	1762.45	3131.91	3373.34	3004.4	-1.10566	-0.938383	-0.640772	0.853503	1.11694	0.714371	-0.894939	0.894939
cthl	0	12.3037	-6.39136	0.00212022	0	0	0	13.2783	11.4351	12.1977	-0.909442	-0.909442	-0.909442	1.05352	0.781029	0.893778	-0.909442	0.909442
ctif	530.372	341.289	0.633853	0.0189697	657.564	381.602	551.949	395.693	311.034	317.141	1.59309	-0.389615	0.834271	-0.288373	-0.896625	-0.852744	0.679247	-0.679247
ctnnal1	562.013	396.631	0.500874	0.00401765	599.719	493.104	593.216	410.742	378.501	400.649	1.21975	0.139633	1.15387	-0.694785	-1.02143	-0.797038	0.83775	-0.83775
ctnnd2b	649.023	1519.4	-1.22794	6.85522e-18	760.495	594.219	592.356	1573.04	1508.28	1476.87	-0.672142	-1.01739	-1.02126	1.01497	0.880526	0.815288	-0.903595	0.903595
ctps1a	6283.34	11460.3	-0.866981	1.20445e-10	5725.83	6559.26	6564.92	11653.9	11846.7	10880.4	-1.09608	-0.805709	-0.803737	0.969284	1.03646	0.699783	-0.901841	0.901841
ctsba	80.9938	711.393	-3.13488	0.0193461	95.2745	75.4893	72.2176	1373.86	655.229	105.088	-0.56746	-0.604771	-0.61094	1.84365	0.488479	-0.548954	-0.59439	0.59439
ctsc	4974.1	12146.1	-1.28802	6.57982e-05	6497.38	4247.49	4177.44	12303.7	12710.1	11424.6	-0.510904	-1.06817	-1.08552	0.927221	1.02788	0.709488	-0.888196	0.888196
ctsf	3765.31	2996.25	0.330129	0.0157073	3734.42	4138.06	3423.46	2774.28	3190.38	3024.1	0.712517	1.52578	0.0859786	-1.222	-0.383625	-0.718651	0.774759	-0.774759
ctsh	1149.94	2746.05	-1.25582	6.71757e-08	1412.1	1067.93	969.779	2642.38	2994.84	2600.93	-0.59743	-0.981126	-1.09055	0.774125	1.16706	0.727919	-0.889702	0.889702
ctsk	142.986	72.1742	0.98544	0.015598	159.074	114.273	155.612	62.8506	72.0409	81.6311	1.21775	0.158268	1.13587	-1.05778	-0.840448	-0.613656	0.837296	-0.837296
ctsla	14466.2	19882.6	-0.458785	0.00927589	13745.1	15011.3	14642.1	19091.5	21628.3	18928.1	-1.09058	-0.687897	-0.805301	0.609679	1.4164	0.557699	-0.861259	0.861259
ctsll	812.363	5038.86	-2.63303	0.0109338	1986.3	166.215	284.572	4460.62	5206.38	5449.58	-0.387363	-1.13795	-1.08914	0.633025	0.940571	1.04086	-0.871486	0.871486
ctso	1467.05	525.955	1.48146	6.07539e-21	1378.93	1633.75	1388.47	456.773	563.749	557.343	0.728616	1.21412	0.746792	-1.02832	-0.824504	-0.836708	0.89651	-0.89651
ctss1	20.6749	0	6.83719	0.00122073	33.1759	19.3917	9.45706	0	0	0	1.67917	0.665706	-0.0647301	-0.760049	-0.760049	-0.760049	0.760049	-0.760049
ctss2.1	74.0891	853.206	-3.5266	0.00379276	163.328	19.3917	39.5477	1234.88	333.904	990.832	-0.576478	-0.85277	-0.81408	1.48042	-0.249049	1.01196	-0.747776	0.747776
cttnbp2nla	137.888	258.587	-0.907828	0.0131394	155.672	135.05	122.942	280.615	238.993	256.153	-0.623873	-0.926127	-1.10359	1.20739	0.597346	0.848854	-0.88453	0.88453
cttnbp2nlb	408.246	716.855	-0.813818	0.00307959	452.554	344.896	427.287	781.649	559.175	809.743	-0.568949	-1.1258	-0.699639	1.13327	-0.0174622	1.27858	-0.79813	0.79813
ctu1	600.294	806.924	-0.427083	0.0030644	595.466	583.83	621.587	811.747	809.603	799.421	-0.94937	-1.05152	-0.720056	0.949322	0.930499	0.841122	-0.906981	0.906981
ctu2	822.574	1091.65	-0.408143	0.0287413	700.948	851.159	915.616	1110.95	1094.34	1069.65	-1.56634	-0.647851	-0.253722	0.940687	0.839089	0.688136	-0.822637	0.822637
CU138533.1	0.56711	9.02252	-4.04465	0.0376247	1.70133	0	0	5.31132	11.4351	10.3212	-0.605634	-0.938716	-0.938716	0.10112	1.30001	1.08193	-0.827688	0.827688
CU138533.2	189.828	109.072	0.796835	0.00876705	203.309	189.07	177.105	119.505	96.0545	111.656	1.18029	0.868241	0.606045	-0.656229	-1.17012	-0.828222	0.884859	-0.884859
CU138542.2	179.662	100.015	0.842202	0.00673128	153.97	178.681	206.336	107.112	86.9065	106.027	0.299304	0.822665	1.40838	-0.693144	-1.12108	-0.716125	0.84345	-0.84345
CU207301.3	1021.13	382.505	1.41628	7.00266e-06	916.167	1091.48	1055.75	278.844	317.895	550.775	0.584609	1.06275	0.965313	-1.15361	-1.04711	-0.411953	0.870891	-0.870891
CU302413.1	25.8704	4.80586	2.42184	0.0283765	27.2213	26.3174	24.0725	7.96698	4.57403	1.87658	1.01196	0.934984	0.743814	-0.627721	-0.916663	-1.14638	0.89692	-0.89692
CU459056.1	489.039	1738.8	-1.83036	2.35877e-23	391.306	465.402	610.41	1617.3	1797.59	1801.51	-1.04522	-0.938041	-0.728295	0.728103	0.988889	0.994561	-0.903851	0.903851
CU459186.3	45.0936	83.1101	-0.879589	0.026597	36.5786	50.5571	48.145	71.7028	80.0454	97.582	-1.20041	-0.590748	-0.695947	0.331513	0.695373	1.46022	-0.829035	0.829035
CU459186.4	65.1797	117.034	-0.838811	0.0173491	62.9492	77.567	55.0229	108.882	131.503	110.718	-0.927263	-0.445887	-1.18828	0.585346	1.33028	0.645806	-0.853812	0.853812
CU459186.7	37.0022	138.916	-1.91124	7.06655e-05	26.3706	30.4727	54.1632	145.176	148.656	122.916	-1.07473	-1.00315	-0.589745	0.998449	1.05917	0.610002	-0.889208	0.889208
CU463284.2	11.801	0	6.02862	0.0173966	10.208	13.1587	12.0363	0	0	0	0.659451	1.11119	0.93935	-0.903329	-0.903329	-0.903329	0.903329	-0.903329
CU464118.1	5.40517	45.351	-3.06086	0.00257733	0	7.61819	8.59733	46.9167	36.5922	52.5441	-1.11966	-0.783551	-0.740352	0.950263	0.494757	1.19854	-0.881188	0.881188
CU467110.1	65.6405	10.6677	2.63095	0.000341398	83.3652	60.2529	53.3034	11.5079	14.8656	5.62973	1.4195	0.69384	0.475646	-0.836617	-0.731194	-1.02117	0.862995	-0.862995
CU467646.5	471.904	325.448	0.535369	0.00214213	493.386	449.473	472.853	340.81	325.899	309.635	1.1549	0.619422	0.904521	-0.705626	-0.887444	-1.08577	0.892947	-0.892947
CU467655.2	0	11.4362	-6.28478	0.000169161	0	0	0	9.73742	11.4351	13.136	-0.899724	-0.899724	-0.899724	0.63243	0.899549	1.16719	-0.899724	0.899724
CU467837.1	38.7337	12.5419	1.6328	0.0451886	47.6373	43.6314	24.9323	15.0487	16.0091	6.56802	1.32578	1.08437	-0.0425189	-0.63814	-0.580266	-1.14922	0.78921	-0.78921
CU467856.3	6.11527	29.168	-2.25851	0.00857793	8.50665	5.5405	4.29867	43.3758	26.3006	17.8275	-0.603608	-0.799602	-0.881658	1.70043	0.57216	0.0122807	-0.761623	0.761623
CU469420.1	18.6536	50.6428	-1.4443	0.0117692	19.5653	16.6215	19.7739	44.261	45.7403	61.927	-0.810093	-0.968203	-0.798891	0.516301	0.595751	1.46513	-0.859062	0.859062
CU469526.1	768.288	1149.42	-0.581527	0.00729911	800.476	627.462	876.928	1106.52	1279.58	1062.14	-0.672927	-1.40805	-0.348092	0.627446	1.36276	0.438867	-0.80969	0.80969
CU469531.2	19.9684	0	6.78785	0.00121863	10.208	25.6248	24.0725	0	0	0	0.0183659	1.28373	1.15632	-0.819474	-0.819474	-0.819474	0.819474	-0.819474
CU469568.1	16.345	161.215	-3.32249	1.89909e-18	19.5653	9.69587	19.7739	175.274	113.207	195.164	-0.824894	-0.942517	-0.822409	1.03082	0.291121	1.26788	-0.863273	0.863273
CU469577.1	375.269	540.945	-0.525366	0.00421561	377.695	394.761	353.35	464.74	602.628	555.467	-0.789548	-0.621987	-1.02859	0.0651343	1.41903	0.95596	-0.813375	0.813375
CU570781.3	122.724	43.6098	1.49105	0.000149743	159.925	102.499	105.747	41.6053	42.3097	46.9144	1.60147	0.403348	0.471112	-0.867132	-0.852436	-0.756365	0.825311	-0.825311
CU570782.1	137.891	56.2269	1.28898	0.0014523	116.541	150.979	146.155	50.4575	36.5922	81.6311	0.401656	1.11165	1.01219	-0.960779	-1.24664	-0.318079	0.841832	-0.841832
CU571069.1	13.1781	0	6.18765	0.01046	10.208	13.8512	15.4752	0	0	0	0.487933	0.979149	1.1981	-0.888395	-0.888395	-0.888395	0.888395	-0.888395
CU571315.1	3.24456	35.436	-3.45675	0.000726102	7.65599	2.07769	0	30.9827	53.7448	21.5806	-0.565735	-0.835827	-0.936425	0.563705	1.66581	0.108473	-0.779329	0.779329
CU633745.1	4008.6	981.049	2.03169	2.16567e-33	4409.85	4275.88	3340.06	959.578	1150.37	833.2	1.12534	1.04661	0.496694	-0.902166	-0.790052	-0.976431	0.88955	-0.88955
CU639468.1	55.0548	12.7342	2.12228	0.00865821	67.2026	67.8711	30.0907	8.8522	17.1526	12.1977	1.2317	1.25642	-0.140661	-0.926037	-0.619097	-0.802322	0.782485	-0.782485
CU639469.1	1196.58	2388.41	-0.998026	2.95489e-12	1306.62	1048.54	1234.58	2379.47	2182.95	2602.81	-0.723586	-1.10793	-0.83088	0.874152	0.581489	1.20676	-0.887467	0.887467
CU655961.3	29.5166	2.4099	3.64865	0.00392214	20.416	31.1653	36.9685	2.65566	4.57403	0	0.28119	0.960012	1.32648	-0.840375	-0.71923	-1.00808	0.855895	-0.855895
CU655961.4	163.382	15.3415	3.41411	3.08006e-11	163.328	191.84	134.978	12.3931	14.8656	18.7658	0.890302	1.23349	0.549068	-0.926442	-0.896682	-0.849737	0.890954	-0.890954
CU681836.1	180.676	8.6199	4.43084	9.67935e-17	142.061	202.228	197.739	4.4261	14.8656	6.56802	0.490532	1.11302	1.06657	-0.933427	-0.825421	-0.911267	0.890038	-0.890038
CU681842.1	49.8651	14.1956	1.80998	0.00523967	53.5919	58.1752	37.8283	15.934	12.5786	14.0743	1.04174	1.26318	0.280123	-0.777694	-0.939809	-0.867542	0.861682	-0.861682
CU682777.2	3.65961	15.4545	-2.06507	0.0450889	5.10399	4.15537	1.71947	15.0487	22.8701	8.44459	-0.557443	-0.676193	-0.981125	0.687461	1.66656	-0.13926	-0.738254	0.738254
CU693479.1	74.9109	4.31574	4.16025	0.000195164	97.8265	76.1819	50.7242	2.65566	10.2916	0	1.40004	0.879482	0.267221	-0.88884	-0.705195	-0.952709	0.848915	-0.848915
CU693494.2	0	29.4152	-7.64661	5.15104e-07	0	0	0	16.8192	32.0182	39.4081	-0.831808	-0.831808	-0.831808	0.119425	0.979026	1.39697	-0.831808	0.831808
CU694481.1	902.732	466.779	0.951236	0.00111711	1029.31	673.863	1005.03	407.201	467.694	525.441	1.26498	-0.0399897	1.17585	-1.01902	-0.796921	-0.584907	0.800281	-0.800281
CU694532.1	64.6738	22.1938	1.54141	0.00339085	73.1572	47.7868	73.0773	22.1305	22.8701	21.5806	1.18696	0.173832	1.18377	-0.850713	-0.821177	-0.872671	0.848187	-0.848187
CU695232.1	302.526	189.959	0.671422	0.0109756	303.688	301.265	302.626	193.863	192.109	183.904	0.930254	0.891019	0.913065	-0.848221	-0.876627	-1.00949	0.911446	-0.911446
CU855685.1	131.442	6.97516	4.22324	1.4791e-08	175.237	153.749	65.3397	12.3931	5.71753	2.81486	1.3672	1.09012	-0.0498869	-0.732614	-0.818693	-0.856122	0.802476	-0.802476
CU855694.1	37.1383	9.57729	1.9627	0.0168822	30.624	46.4017	34.3893	8.8522	11.4351	8.44459	0.454049	1.43997	0.689341	-0.90643	-0.745032	-0.931901	0.861121	-0.861121
CU856539.2	2302.68	1276.76	0.851005	1.72633e-09	2062.01	2501.54	2344.49	1228.69	1253.28	1348.32	0.468917	1.22583	0.955378	-0.966168	-0.923808	-0.760144	0.883373	-0.883373
CU896647.1	186.145	52.0035	1.83908	6.70876e-10	191.4	189.07	177.965	59.3097	52.6013	44.0995	0.98042	0.948834	0.798301	-0.810145	-0.901082	-1.01633	0.909185	-0.909185
CU914602.1	9.34038	0	5.69056	0.0479841	5.95466	8.31075	13.7557	0	0	0	0.225046	0.637846	1.59184	-0.818243	-0.818243	-0.818243	0.818243	-0.818243
CU928129.2	523.479	1122.58	-1.10089	0.0109668	347.922	445.318	777.199	1150.79	1122.92	1094.04	-1.32662	-1.05467	-0.127978	0.915169	0.83737	0.756732	-0.836423	0.836423
CU929150.2	0	9.07323	-5.94845	0.0089662	0	0	0	6.19654	12.5786	8.44459	-0.84405	-0.84405	-0.84405	0.308833	1.49623	0.72709	-0.84405	0.84405
CU929199.1	209.754	20.112	3.38115	2.46012e-18	200.757	251.4	177.105	22.1305	19.4396	18.7658	0.80499	1.28	0.583145	-0.870445	-0.895684	-0.902004	0.889378	-0.889378
CU929206.1	14.0535	0	6.27873	0.00879988	17.0133	6.23306	18.9141	0	0	0	1.13105	-0.0898908	1.34633	-0.79583	-0.79583	-0.79583	0.79583	-0.79583
CU929240.1	0.692562	18.6995	-4.63226	0.00137571	0	2.07769	0	15.0487	9.14805	31.9018	-0.782289	-0.614658	-0.782289	0.431862	-0.0442129	1.79159	-0.726412	0.726412
CU929391.1	212.942	89.6607	1.24674	0.000241609	235.634	220.927	182.263	105.341	85.763	77.8779	1.19946	0.990283	0.44037	-0.653682	-0.932139	-1.04429	0.876703	-0.876703
CU929391.2	314.013	202.221	0.631938	0.0128694	335.162	285.336	321.54	210.682	172.669	223.313	1.17597	0.415448	0.968049	-0.724013	-1.30422	-0.531233	0.853155	-0.853155
CU929391.3	86.1536	40.8912	1.08233	0.013866	85.9172	86.5703	85.9733	36.294	52.6013	33.7784	0.874085	0.899576	0.876274	-1.06274	-0.426259	-1.16093	0.883312	-0.883312
CU929403.2	61.0877	1.47537	5.29677	2.87695e-05	69.7546	78.2596	35.2491	4.4261	0	0	1.07694	1.31502	0.111059	-0.751741	-0.875637	-0.875637	0.834339	-0.834339
CU984600.1	4223.52	3106.11	0.443147	0.00213632	4440.47	3968.38	4261.7	2994.7	2977.69	3345.94	1.20465	0.471465	0.927002	-1.04073	-1.06715	-0.495239	0.867707	-0.867707
CU984600.2	176.678	33.4136	2.39074	4.02147e-08	239.037	158.597	132.399	45.1462	19.4396	35.6549	1.55132	0.620004	0.31669	-0.693501	-0.991126	-0.803388	0.829338	-0.829338
CU993818.1	121.712	18.7703	2.68849	1.74662e-05	162.477	114.965	87.6928	11.5079	9.14805	35.6549	1.48882	0.721916	0.281697	-0.948038	-0.986129	-0.558269	0.830812	-0.830812
cubn	63.9672	127.355	-0.998529	0.0352858	74.8586	42.2463	74.7968	103.571	98.3415	180.151	-0.444934	-1.14247	-0.446255	0.169181	0.0573361	1.80714	-0.677885	0.677885
cuedc2	1699.18	1230.34	0.466733	0.00438276	1536.3	1730.02	1831.23	1163.18	1412.23	1115.62	0.245258	0.909406	1.2564	-1.03396	-0.180109	-1.19699	0.803686	-0.803686
cul1a	4924.28	6099.33	-0.308882	0.010508	5063.16	4816.08	4893.6	6140.77	5828.45	6328.75	-0.671675	-1.04159	-0.925527	0.941645	0.474064	1.22308	-0.879596	0.879596
cul1b	4544.41	1979.62	1.19881	8.95874e-11	4710.13	5025.93	3897.17	1768.67	1801.02	2369.18	0.986526	1.20166	0.432696	-1.01734	-0.995298	-0.608244	0.873627	-0.873627
cul2	2219.31	1506.02	0.559493	0.00539074	2271.28	2410.12	1976.53	1365.01	1455.68	1697.36	0.952456	1.27609	0.265409	-1.16	-0.948645	-0.385304	0.831317	-0.831317
cul4b	3794.94	4436.31	-0.225296	0.0289254	3792.27	3724.6	3867.94	4332.27	4475.68	4500.97	-0.90108	-1.08964	-0.690206	0.603718	1.00337	1.07383	-0.893642	0.893642
cuzd1.1	20.8567	0	6.85062	0.000291356	17.864	24.9322	19.7739	0	0	0	0.637955	1.24439	0.801818	-0.894722	-0.894722	-0.894722	0.894722	-0.894722
cwc22	3928.94	5005.23	-0.349425	0.00183842	4161.45	3773.77	3851.6	5070.54	4989.12	4956.04	-0.505381	-1.14643	-1.01774	0.997841	0.863206	0.808505	-0.889851	0.889851
cwf19l2	1962.5	1603.75	0.29088	0.0197444	1965.04	1921.86	2000.6	1581	1546.02	1684.23	0.895161	0.682698	1.07015	-0.994607	-1.16675	-0.486657	0.882671	-0.882671
cx28.6	8.41888	0	5.54146	0.0147145	7.65599	9.00331	8.59733	0	0	0	0.744093	1.03497	0.947324	-0.908797	-0.908797	-0.908797	0.908797	-0.908797
cx34.4	169.872	92.8118	0.875206	0.0381194	169.282	182.144	158.191	102.686	116.638	59.1122	0.809047	1.08331	0.572529	-0.611079	-0.31356	-1.54025	0.821628	-0.821628
cx43.4	70178.7	112716	-0.683584	1.17287e-05	59417.3	68829.6	82289.3	109078	119673	109398	-1.29663	-0.915606	-0.370733	0.713706	1.1426	0.726666	-0.860991	0.860991
cx44.2	605.591	1085.38	-0.841344	3.87946e-09	534.218	623.999	658.555	1095.02	1114.92	1046.19	-1.16647	-0.830013	-0.700512	0.935129	1.00971	0.752154	-0.898997	0.898997
cxadr	561.315	1096.83	-0.967194	3.47577e-05	484.879	510.419	688.646	1069.35	978.841	1242.29	-1.09876	-1.01723	-0.448276	0.767027	0.478112	1.31913	-0.854755	0.854755
cxcl11.5	13.6061	0	6.23548	0.0113907	8.50665	22.8546	9.45706	0	0	0	0.188954	1.78034	0.294367	-0.754552	-0.754552	-0.754552	0.754552	-0.754552
cxcl12a	1452.11	2521.94	-0.796521	0.0120226	898.303	1398.98	2059.06	2522.88	2261.86	2781.09	-1.53068	-0.826763	0.101276	0.753374	0.386394	1.1164	-0.752056	0.752056
cxcl12b	6967.24	4630.6	0.589522	1.74086e-05	6387.65	7390.33	7123.75	4410.17	4743.26	4738.36	0.443714	1.19942	0.998502	-1.04668	-0.795629	-0.79933	0.880547	-0.880547
cxcl14	445.423	1165.78	-1.38637	7.32612e-08	400.663	579.675	355.929	1029.51	1328.75	1139.08	-0.980821	-0.547229	-1.08917	0.542338	1.26715	0.807735	-0.872408	0.872408
cxcl19	10.0489	0	5.79838	0.0404506	5.95466	17.3141	6.87786	0	0	0	0.136836	1.80781	0.27264	-0.739094	-0.739094	-0.739094	0.739094	-0.739094
cxcr4a	736.22	1746.34	-1.24592	1.57684e-14	631.194	727.191	850.276	1484.51	1847.91	1906.6	-1.05908	-0.892434	-0.678764	0.422241	1.05307	1.15496	-0.876759	0.876759
cxcr4b	1455.22	1071.7	0.441933	0.0255017	1158.61	1530.56	1676.48	1002.95	1164.09	1048.07	-0.381827	0.972661	1.50402	-0.948637	-0.36186	-0.784355	0.698284	-0.698284
cxxc4	257.996	7.35868	5.11953	1.61545e-18	290.077	281.873	202.037	8.8522	5.71753	7.50631	1.11879	1.06048	0.49301	-0.880146	-0.902427	-0.889713	0.890762	-0.890762
cxxc5a	2621.48	499.097	2.39243	1.27622e-27	2974.78	3018.88	1870.78	521.395	444.824	531.071	1.14674	1.18249	0.251717	-0.842237	-0.904313	-0.834392	0.860314	-0.860314
cxxc5b	2781.29	1309.7	1.08674	2.9107e-12	3158.52	2858.9	2326.44	1264.98	1340.19	1323.92	1.3105	0.957717	0.33079	-0.918987	-0.830434	-0.849584	0.866335	-0.866335
cyb561	17.605	54.2622	-1.61169	0.00561898	14.4613	26.3174	12.0363	50.4575	56.0318	56.2973	-1.03448	-0.463286	-1.15131	0.699727	0.968282	0.981072	-0.883027	0.883027
cyb561a3a	444.796	279.152	0.673541	0.00708863	364.085	500.03	470.274	281.5	300.742	255.214	0.0206134	1.34837	1.05775	-0.785979	-0.598043	-1.04271	0.808909	-0.808909
cyb561d1	124.445	21.5152	2.53113	1.45057e-08	136.957	92.8034	143.575	24.7862	22.8701	16.8892	1.08297	0.335556	1.195	-0.815805	-0.848238	-0.949481	0.871175	-0.871175
cyb5a	1717.89	2344.83	-0.448362	0.0369636	1722.6	1902.47	1528.61	2169.67	2612.91	2251.89	-0.78645	-0.328295	-1.28057	0.352306	1.48129	0.561724	-0.798438	0.798438
cyb5b	1118.15	1753.26	-0.64856	4.16552e-05	1095.66	1188.44	1070.37	1819.13	1793.02	1647.63	-0.9581	-0.696689	-1.02935	1.0803	1.00673	0.597111	-0.894714	0.894714
cyb5r2	1.98489	81.8832	-5.41079	2.51001e-07	5.95466	0	0	78.7846	124.642	42.223	-0.70534	-0.822075	-0.822075	0.722417	1.62141	0.00566359	-0.783163	0.783163
cyb5r3	625.706	408.334	0.617069	0.00178469	657.564	689.1	530.455	422.25	436.819	365.932	1.06068	1.29868	0.101395	-0.715229	-0.605273	-1.14026	0.820253	-0.820253
cybb	68.7282	280.82	-2.03672	2.81041e-12	61.2479	47.7868	97.1498	261.14	290.451	290.869	-0.963904	-1.0782	-0.659075	0.733296	0.982162	0.985717	-0.900392	0.900392
cybrd1	1354.32	791.515	0.77572	0.000106523	1362.77	1514.63	1185.57	763.06	859.917	751.569	0.884877	1.34852	0.343918	-0.945977	-0.65028	-0.981057	0.859105	-0.859105
cyc1	7061.87	9740.34	-0.463871	0.0121192	6520.35	7244.9	7420.36	9961.38	10421.9	8837.74	-1.18737	-0.729947	-0.619174	0.985044	1.27579	0.275657	-0.845498	0.845498
cycsb	5438.25	10337.1	-0.926424	1.95191e-12	4722.89	6193.59	5398.26	10308.4	10532.8	10170.1	-1.16106	-0.621509	-0.913288	0.888081	0.970426	0.83735	-0.898619	0.898619
cyfip1	15602	10491.6	0.572378	1.72609e-11	16172.8	15073.6	15559.4	10874.9	10188.6	10411.2	1.10487	0.716362	0.888072	-0.767621	-1.01018	-0.931505	0.903102	-0.903102
cygb1	4581.07	1559.72	1.55379	6.16005e-12	3797.37	4304.28	5641.57	1780.18	1164.09	1734.89	0.40968	0.695343	1.44896	-0.727092	-1.07428	-0.75261	0.851328	-0.851328
cyldl	276.135	102.013	1.43833	1.58572e-06	284.122	309.575	234.707	100.03	107.49	98.5203	0.965845	1.22449	0.463706	-0.904835	-0.829032	-0.920175	0.884681	-0.884681
cyp1a	540.56	194.212	1.47801	7.00551e-07	427.034	518.037	676.61	208.912	226.414	147.311	0.287451	0.726006	1.49019	-0.763712	-0.679365	-1.06057	0.83455	-0.83455
cyp1b1	0	7.38935	-5.65633	0.0185249	0	0	0	14.1635	8.00454	0	-0.611088	-0.611088	-0.611088	1.73151	0.712839	-0.611088	-0.611088	0.611088
cyp1d1	820.872	375.355	1.13049	3.28695e-12	723.066	892.713	846.837	370.022	401.371	354.673	0.498405	1.17509	0.992101	-0.909805	-0.784762	-0.971029	0.888532	-0.888532
cyp26a1	4405.32	6005.69	-0.446879	0.000262321	4031.3	4608.31	4576.36	5637.97	6249.26	6129.84	-1.2718	-0.646833	-0.68144	0.468404	1.13051	1.00116	-0.866691	0.866691
cyp27c1	39.4627	84.9682	-1.11284	0.0461958	55.2932	23.5471	39.5477	62.8506	66.3234	125.731	-0.198045	-1.10631	-0.648527	0.0181722	0.117528	1.81718	-0.650959	0.650959
cyp2aa11	44.6554	212.164	-2.24717	4.12657e-05	43.3839	45.0166	45.5658	249.632	299.599	87.2608	-0.735936	-0.721805	-0.717051	1.04923	1.48172	-0.356162	-0.72493	0.72493
cyp2aa3	36.512	264.262	-2.85851	0.00348492	85.9172	9.00331	14.6155	274.418	248.141	270.227	-0.503791	-1.10482	-1.06097	0.969226	0.763885	0.936474	-0.889862	0.889862
cyp2aa4	58.1263	209.009	-1.84734	2.87193e-05	94.4239	49.8645	30.0907	199.174	219.553	208.3	-0.457965	-0.979289	-1.21063	0.767567	1.00599	0.874331	-0.882629	0.882629
cyp2aa6	328.863	1920.06	-2.54597	4.28853e-22	239.888	315.116	431.586	2082.04	1825.04	1853.12	-1.00725	-0.921585	-0.788964	1.09037	0.797726	0.829703	-0.905932	0.905932
cyp2aa8	250.62	504.81	-1.0113	0.00995228	233.082	176.603	342.174	459.429	524.869	530.133	-0.957055	-1.33078	-0.235182	0.540713	0.97374	1.00857	-0.841007	0.841007
cyp2aa9	48.3824	584.812	-3.59841	1.03522e-05	101.229	10.3884	33.5296	545.295	688.391	520.75	-0.715919	-1.01789	-0.940963	0.76023	1.2359	0.678637	-0.89159	0.89159
cyp2ad3	517.015	158.084	1.70911	4.56413e-09	471.269	566.516	513.261	146.061	145.225	182.966	0.670722	1.14848	0.88135	-0.960489	-0.964682	-0.775377	0.900182	-0.900182
cyp2ae1	102.174	43.8988	1.21935	0.00521096	125.048	85.1852	96.2901	44.261	48.0273	39.4081	1.50421	0.351349	0.672513	-0.832216	-0.723292	-0.972567	0.842692	-0.842692
cyp2j20	77.435	39.1627	0.985026	0.0196849	84.2159	81.0298	67.0592	41.6053	41.1662	34.7167	1.18456	1.03894	0.400399	-0.762993	-0.783062	-1.07785	0.874634	-0.874634
cyp2k16	281.662	681.328	-1.27381	1.71461e-06	187.146	295.032	362.807	708.176	761.575	574.232	-1.25756	-0.796639	-0.507076	0.968465	1.19661	0.396209	-0.85376	0.85376
cyp2k8	30.2975	110.882	-1.87539	4.18544e-05	24.6693	28.3951	37.8283	106.226	80.0454	146.373	-0.93482	-0.858973	-0.666937	0.725475	0.192498	1.54276	-0.820244	0.820244
cyp2p6	190	130.918	0.537221	0.0326466	172.685	191.84	205.476	120.39	126.929	145.435	0.349561	0.897229	1.28712	-1.14565	-0.95868	-0.429576	0.844636	-0.844636
cyp2u1	90.6664	30.7658	1.55794	0.00099247	81.6639	98.3439	91.9914	36.294	29.7312	26.2721	0.627298	1.12679	0.936564	-0.731337	-0.927866	-1.03145	0.896885	-0.896885
cyp2v1	923.161	485.316	0.929112	5.31324e-05	889.796	1042.31	837.38	433.758	551.17	471.021	0.736445	1.34173	0.528415	-1.07349	-0.607502	-0.925601	0.868865	-0.868865
cyp2x7	502.78	237.422	1.08396	0.00331436	476.373	565.131	466.835	157.569	267.58	287.116	0.682424	1.25239	0.621179	-1.36477	-0.658333	-0.532885	0.851996	-0.851996
cyp39a1	63.5566	19.2022	1.72324	0.0416353	67.2026	76.1819	47.2853	12.3931	11.4351	33.7784	0.948309	1.27806	0.216885	-1.06447	-1.09965	-0.279133	0.814417	-0.814417
cyp3c1	1261.62	674.545	0.903456	1.39929e-06	1080.35	1443.3	1261.23	684.275	650.655	688.703	0.328554	1.39082	0.857946	-0.830628	-0.929023	-0.817667	0.859106	-0.859106
cyp3c3	106.006	219.098	-1.04602	0.0122159	81.6639	114.273	122.082	162.88	240.136	254.276	-1.14521	-0.683532	-0.572969	0.00465122	1.09843	1.29862	-0.800569	0.800569
cyp46a1.3	15.2358	0	6.39709	0.00650793	13.6106	16.6215	15.4752	0	0	0	0.713411	1.07184	0.935377	-0.906876	-0.906876	-0.906876	0.906876	-0.906876
cysltr3	6.6975	33.2052	-2.30887	0.0354642	5.95466	5.5405	8.59733	34.5236	59.4623	5.62973	-0.62457	-0.643051	-0.506647	0.650252	1.76309	-0.639069	-0.591423	0.591423
cyth1a	5288.85	3088.87	0.775896	5.62328e-08	6194.55	5061.25	4610.75	2920.34	3119.49	3226.77	1.52577	0.663644	0.320941	-0.964985	-0.813492	-0.731876	0.836784	-0.836784
cyth1b	1091.79	1483.32	-0.441672	0.00132709	1091.4	1156.58	1027.38	1543.82	1507.14	1398.99	-0.877856	-0.586165	-1.16439	1.14693	0.982759	0.498721	-0.876136	0.876136
cyth3a	55.2717	206.768	-1.89308	1.00803e-09	44.2346	76.8744	44.7061	188.552	241.28	190.472	-1.01002	-0.63015	-1.00453	0.669562	1.28322	0.691915	-0.881564	0.881564
cyth4b	129.659	41.8743	1.62594	0.000136509	143.762	152.364	92.8512	57.5393	34.3052	33.7784	1.09614	1.25871	0.133899	-0.53351	-0.972645	-0.982602	0.829586	-0.829586
cyyr1	3235	3812.04	-0.236966	0.0350748	3475.82	3004.34	3224.86	3646.22	3865.05	3924.86	-0.131926	-1.43578	-0.82594	0.33931	0.944471	1.10986	-0.797882	0.797882
DAB2	1713.07	2161.27	-0.336204	0.0355126	1794.9	1464.08	1880.24	2180.3	1953.11	2350.41	-0.460403	-1.53101	-0.184255	0.786788	0.051573	1.33731	-0.725223	0.725223
dacha	321.171	140.02	1.20158	1.24831e-07	301.136	329.66	332.717	131.013	162.378	126.669	0.701281	0.984857	1.01525	-0.990008	-0.678187	-1.03319	0.900462	-0.900462
dachb	356.246	255.946	0.476378	0.00603539	341.117	365.673	361.948	261.14	245.854	260.844	0.627112	1.06683	1.00012	-0.805017	-1.07874	-0.810314	0.898024	-0.898024
dachc	70.2729	248.512	-1.82166	6.89709e-05	96.9759	76.8744	36.9685	300.09	228.701	216.745	-0.602945	-0.797125	-1.18262	1.35914	0.669526	0.554024	-0.860896	0.860896
dachd	284.739	103.784	1.45519	3.13822e-08	353.877	270.792	229.549	86.7516	96.0545	128.545	1.48071	0.709951	0.327349	-0.997339	-0.911038	-0.609629	0.839335	-0.839335
dact1	1442.87	1810.76	-0.327817	0.0454058	1241.97	1498.71	1587.93	1869.58	1699.25	1863.44	-1.60853	-0.535455	-0.162533	1.01472	0.302768	0.989034	-0.768839	0.768839
dact3a	241.048	110.426	1.12515	0.00134277	307.941	217.465	197.739	103.571	102.916	124.792	1.63204	0.51512	0.271605	-0.890883	-0.898971	-0.628906	0.806253	-0.806253
dag1	11061.4	20394.5	-0.882745	7.65087e-11	11649.9	9243.63	12290.7	21401.1	20798.1	18984.4	-0.773493	-1.22988	-0.651938	1.07602	0.961651	0.617645	-0.885105	0.885105
dalrd3	1304.63	737.733	0.822787	4.47332e-07	1346.6	1338.72	1228.56	722.339	752.427	738.433	1.03823	1.01309	0.661621	-0.953428	-0.857435	-0.902083	0.904315	-0.904315
dand5	818.09	1355.7	-0.728347	0.00700864	1013.14	804.065	637.062	1363.24	1619.21	1084.66	-0.204948	-0.78594	-1.25001	0.767912	1.4792	-0.00620978	-0.746967	0.746967
dao.2	71.8255	139.577	-0.958407	0.0143049	90.1705	68.5637	56.7424	143.406	148.656	126.669	-0.395149	-0.944895	-1.24567	0.959322	1.0929	0.533486	-0.861904	0.861904
dap	2630.64	3606.34	-0.454857	0.00395252	2447.36	2575.64	2868.93	3331.97	4085.75	3401.29	-1.09784	-0.888008	-0.408239	0.349211	1.58226	0.462617	-0.798031	0.798031
dap1b	1306.39	664.5	0.974768	8.58407e-07	1213.05	1201.6	1504.53	727.651	654.086	611.764	0.615425	0.584457	1.40358	-0.697065	-0.895981	-1.01042	0.867821	-0.867821
dapk1	618.114	219.343	1.4967	1.53425e-06	786.865	503.493	563.985	219.535	289.307	149.188	1.52105	0.350223	0.60016	-0.823019	-0.534737	-1.11367	0.82381	-0.82381
dars2	313.398	438.885	-0.484546	0.0380597	315.597	336.585	288.011	458.544	473.412	384.698	-0.790604	-0.51653	-1.15083	1.07604	1.27019	0.11174	-0.819323	0.819323
daw1	1409.9	996.694	0.500766	0.00139805	1281.95	1507.71	1440.05	925.055	992.564	1072.46	0.324443	1.25568	0.976602	-1.14775	-0.86928	-0.539695	0.852242	-0.852242
daxx	1960.2	2436.01	-0.313619	0.0247367	1814.47	1935.71	2130.42	2453.83	2423.09	2431.1	-1.37203	-0.938419	-0.242071	0.914578	0.804641	0.833304	-0.850841	0.850841
dbf4b	3055.81	1874.16	0.705378	1.17964e-06	2882.05	3024.42	3260.97	1681.92	1865.06	2075.49	0.622378	0.834827	1.18782	-1.16855	-0.895251	-0.581226	0.881674	-0.881674
dbpb	599.339	140.569	2.09134	3.60361e-09	754.54	638.543	404.934	117.734	120.068	183.904	1.39149	0.971793	0.126564	-0.912568	-0.904124	-0.673155	0.829949	-0.829949
dbx1b	9.98024	86.2681	-3.11038	8.05122e-09	5.10399	11.081	13.7557	81.4402	62.8929	114.471	-0.955574	-0.822811	-0.763399	0.740024	0.328045	1.47371	-0.847261	0.847261
dcaf11	1362.58	863.536	0.658494	4.93731e-06	1395.09	1464.08	1228.56	785.19	853.056	952.362	0.976586	1.21546	0.399944	-1.13528	-0.900286	-0.556423	0.863996	-0.863996
dcaf12	1756.81	1344.31	0.38607	0.00582073	1810.22	1863.69	1596.52	1347.3	1287.59	1398.05	1.05773	1.27555	0.187235	-0.827989	-1.07125	-0.621275	0.840171	-0.840171
dcaf13	3696.19	4983.81	-0.431252	0.013403	3351.62	3596.48	4140.47	5341.42	5087.46	4522.55	-1.24241	-0.934619	-0.250807	1.2588	0.939568	0.229467	-0.809277	0.809277
dcaf15	1522.13	1125.79	0.43482	0.00674983	1503.13	1524.33	1538.92	1102.98	1061.17	1213.21	0.803503	0.898596	0.964036	-0.990979	-1.17848	-0.496674	0.888712	-0.888712
dcaf6	523.452	346.374	0.593541	0.00865349	570.796	528.425	471.134	363.825	275.585	399.711	1.23839	0.852237	0.330104	-0.647863	-1.45205	-0.320818	0.806911	-0.806911
dcbld2	4028.87	2183.69	0.883468	0.00026524	4534.9	4089.58	3462.14	2285.64	1965.69	2299.74	1.33111	0.916185	0.331574	-0.764632	-1.06274	-0.751488	0.859621	-0.859621
dclk1a	234.196	148.881	0.654869	0.0256982	235.634	241.704	225.25	143.406	157.804	145.435	0.932609	1.06099	0.712985	-1.018	-0.713485	-0.975091	0.902194	-0.902194
dclk1b	108.238	358.563	-1.72773	8.03712e-08	154.821	101.114	68.7786	290.352	402.514	382.822	-0.542392	-0.913103	-1.1363	0.393109	1.16731	1.03138	-0.863931	0.863931
dclk2a	406.909	634.246	-0.641429	0.00328967	421.079	362.903	436.744	623.195	604.915	674.629	-0.771493	-1.22258	-0.650029	0.795678	0.653938	1.19449	-0.881369	0.881369
dclk2b	75.6152	17.5084	2.11018	0.000652005	101.229	88.648	36.9685	20.3601	17.1526	15.0126	1.42115	1.09408	-0.24939	-0.681148	-0.76453	-0.820161	0.75528	-0.75528
dclre1c	642.993	385.252	0.740714	0.00127488	689.89	629.539	609.551	345.236	453.972	356.549	1.18345	0.777108	0.642523	-1.13713	-0.405	-1.06095	0.867694	-0.867694
dcn	30.8223	121.159	-1.97687	1.94388e-07	38.2799	28.3951	25.792	94.7185	112.064	156.694	-0.70337	-0.887741	-0.936293	0.349311	0.672828	1.50527	-0.842468	0.842468
dctn1b	360.611	136.283	1.40335	1.83907e-05	389.605	319.964	372.264	92.0629	123.499	193.287	1.09243	0.553475	0.958234	-1.21027	-0.966986	-0.426885	0.868047	-0.868047
dctpp1	684.793	1224.85	-0.838868	2.23311e-05	636.298	653.779	764.303	1241.08	1315.03	1118.44	-1.04241	-0.985203	-0.623499	0.936814	1.17884	0.535462	-0.883705	0.883705
dcun1d1	757.123	456.031	0.732867	9.77637e-05	732.423	901.024	637.922	431.987	468.838	467.267	0.677769	1.5858	0.168815	-0.940287	-0.741822	-0.750279	0.810796	-0.810796
dcun1d2a	865.494	457.293	0.921729	5.75192e-05	910.212	946.04	740.23	367.366	499.712	504.799	1.03988	1.18962	0.329481	-1.22882	-0.67571	-0.654451	0.852994	-0.852994
dcun1d5	2938.53	3938.27	-0.422278	0.00163693	2591.98	3141.46	3082.14	3811.76	3923.37	4079.68	-1.44425	-0.50666	-0.607878	0.637063	0.827509	1.09421	-0.852929	0.852929
ddah2	4134.79	2325.74	0.830362	9.65669e-09	3516.65	4534.9	4352.83	2264.39	2383.07	2329.77	0.272912	1.24326	1.06976	-0.920442	-0.80735	-0.858141	0.861978	-0.861978
ddhd2	279.688	373.974	-0.419234	0.0479461	283.272	308.19	247.603	386.841	331.617	403.464	-0.725617	-0.31052	-1.31978	0.999648	0.0797206	1.27655	-0.785306	0.785306
ddi2	3982.28	5762.01	-0.533299	1.4465e-08	4084.04	3694.82	4167.99	5722.95	5644.35	5918.72	-0.794601	-1.18704	-0.709968	0.857821	0.778573	1.05521	-0.897201	0.897201
ddit4	4924.61	7554.05	-0.617257	0.0247707	3497.09	4457.33	6819.4	7430.54	8236.68	6994.94	-1.4867	-0.966105	0.314486	0.64581	1.08286	0.409652	-0.712773	0.712773
ddost	9834.31	12523.6	-0.348655	0.000600622	9216.11	10255.5	10031.4	12164.7	12799.3	12606.8	-1.28544	-0.604778	-0.751538	0.645542	1.06111	0.935096	-0.880584	0.880584
ddr2a	215.811	324.244	-0.588635	0.0350233	263.706	166.215	217.512	321.335	356.774	294.622	-0.0906051	-1.48799	-0.752721	0.73541	1.24338	0.35253	-0.777105	0.777105
ddt	496.42	1209.09	-1.28469	3.68035e-13	597.167	453.628	438.464	1180	1261.29	1186	-0.646576	-1.00969	-1.04805	0.827835	1.03348	0.843009	-0.90144	0.90144
ddx18	9284.22	14712	-0.664134	1.31736e-06	8287.18	9550.44	10015	15660.4	14809.6	13666.2	-1.20028	-0.791692	-0.641422	1.18455	0.909336	0.539516	-0.877799	0.877799
ddx19	6648.86	9242.95	-0.475121	0.000196664	6478.67	7058.6	6409.31	9281.53	9618.03	8829.29	-1.00479	-0.607645	-1.05229	0.914662	1.1451	0.60496	-0.888242	0.888242
ddx24	3570.76	6431.98	-0.849011	0.00113204	3622.98	3483.59	3605.72	6804.69	7052	5439.26	-0.829686	-0.913591	-0.840077	1.08546	1.23432	0.263572	-0.861118	0.861118
ddx27	5689.03	7423.96	-0.384151	0.00379914	5271.57	5706.02	6089.49	7959.9	6824.45	7487.54	-1.22506	-0.810849	-0.445248	1.33802	0.255468	0.887668	-0.827051	0.827051
ddx28	688.927	988.831	-0.520621	0.000248878	691.591	717.495	657.696	1002.07	1028.01	936.412	-0.876559	-0.722397	-1.07828	0.971196	1.12559	0.580447	-0.892412	0.892412
ddx3xa	1245.91	2336.21	-0.907029	7.94255e-17	1312.58	1222.37	1202.77	2301.57	2361.34	2345.72	-0.799263	-0.94994	-0.982691	0.85277	0.952608	0.926516	-0.910631	0.910631
ddx3xb	9690.79	18130.7	-0.903818	4.3645e-13	10836.6	8744.29	9491.45	18633.9	18492.8	17265.4	-0.654722	-1.10034	-0.941215	1.00593	0.975876	0.714478	-0.89876	0.89876
ddx4	283.569	435.308	-0.619562	0.0354948	347.071	225.083	278.553	435.528	442.537	427.859	-0.13474	-1.4638	-0.881239	0.828989	0.905349	0.745438	-0.826592	0.826592
ddx49	1260.15	1804.11	-0.518097	0.000323417	1124.58	1242.46	1413.4	1836.83	1702.68	1872.82	-1.28608	-0.914099	-0.374662	0.96153	0.538201	1.07511	-0.858279	0.858279
ddx5	18240.8	37307.8	-1.0323	3.25799e-18	16261.3	19165.3	19295.8	37351.9	35845.5	38726	-1.09241	-0.816866	-0.804477	0.908767	0.765836	1.03915	-0.904584	0.904584
ddx51	2255.43	3135.79	-0.475336	0.00521308	1952.28	2245.98	2568.02	3236.36	3340.18	2830.82	-1.35842	-0.821681	-0.233157	0.98822	1.17794	0.24709	-0.804418	0.804418
ddx52	3134.43	4591.64	-0.550806	0.00298626	2826.76	3079.13	3497.39	4848.35	4782.14	4144.42	-1.20191	-0.909199	-0.424083	1.14281	1.06602	0.326362	-0.845064	0.845064
ddx54	6743.43	8901.22	-0.400567	0.00272057	7063.93	6491.39	6674.97	9159.37	8957.09	8587.21	-0.626652	-1.09973	-0.948041	1.10478	0.937632	0.632013	-0.891474	0.891474
ddx56	3100.9	4695.87	-0.598732	2.49892e-05	2777.42	3102.68	3422.6	4733.27	4666.65	4687.69	-1.24917	-0.88671	-0.530204	0.930373	0.856132	0.879576	-0.888694	0.888694
ddx61	13914.8	17894.7	-0.362885	0.000622204	12983.7	14047.2	14713.5	17895.6	18284.7	17503.8	-1.29127	-0.821125	-0.526614	0.88008	1.05207	0.706863	-0.879671	0.879671
dedd	1967.02	2291.59	-0.220219	0.0371091	1904.64	2000.12	1996.3	2213.94	2271	2389.82	-1.1842	-0.680924	-0.701061	0.446096	0.746906	1.37319	-0.855397	0.855397
dedd1	1558.38	815.663	0.933284	0.00115143	1724.3	1580.43	1370.41	732.077	568.323	1146.59	1.16226	0.851032	0.396723	-0.984154	-1.33839	-0.0874669	0.803338	-0.803338
def6a	66.5075	22.4381	1.567	0.00198694	54.4426	68.5637	76.5162	22.1305	21.7266	23.4572	0.396277	0.957561	1.27366	-0.888059	-0.904112	-0.835325	0.875832	-0.875832
dennd2da	288.422	1041.86	-1.85448	1.32529e-18	244.992	258.326	361.948	1054.3	886.217	1185.06	-0.987787	-0.956438	-0.712818	0.914927	0.519764	1.22235	-0.885681	0.885681
dennd2db	172.643	35.7969	2.27048	1.0035e-10	155.672	194.61	167.648	39.8349	36.5922	30.9635	0.676455	1.18839	0.83391	-0.846496	-0.889129	-0.963132	0.899586	-0.899586
dennd3a	477.428	328.684	0.540243	0.0194672	500.191	444.625	487.469	253.173	371.64	361.241	1.04152	0.445719	0.905107	-1.60712	-0.336866	-0.448365	0.79745	-0.79745
dennd4a	224.615	544.737	-1.27996	0.00176143	245.842	153.749	274.255	589.556	388.792	655.863	-0.693597	-1.15368	-0.551652	1.02356	0.0205622	1.35482	-0.799645	0.799645
dennd5b	2203.45	2922.64	-0.408025	0.00116716	2344.43	1984.19	2281.73	2906.18	2840.47	3021.29	-0.525089	-1.39035	-0.675693	0.824157	0.666335	1.10064	-0.863711	0.863711
dennd6b	336.186	499.799	-0.572363	0.00609184	320.701	334.508	353.35	460.314	477.986	561.096	-1.00905	-0.865856	-0.670431	0.438937	0.622214	1.48419	-0.848446	0.848446
denr	2324.04	3056.58	-0.394944	0.00159685	2181.11	2430.2	2360.83	3056.66	3184.67	2928.4	-1.22017	-0.623279	-0.789517	0.877867	1.18459	0.57051	-0.877654	0.877654
depdc1a	6524.54	4393.87	0.570444	4.27872e-05	6080.56	6444.99	7048.09	4054.31	4473.4	4653.91	0.508127	0.806151	1.29936	-1.1489	-0.806177	-0.658558	0.871212	-0.871212
depdc7a	1177.25	925.256	0.347416	0.0291823	1026.75	1233.45	1271.55	924.17	890.791	960.807	-0.150558	1.11965	1.35373	-0.780951	-0.986065	-0.555808	0.774274	-0.774274
derl1	3063.29	3732.34	-0.284753	0.0379244	2806.35	3340.92	3042.6	3465.64	3659.22	4072.17	-1.318	-0.126778	-0.791552	0.151129	0.582502	1.5027	-0.745443	0.745443
desi1b	269.731	164.174	0.720598	0.00515126	256.05	322.734	230.408	155.799	187.535	149.188	0.588132	1.59123	0.202413	-0.919908	-0.442512	-1.01935	0.793924	-0.793924
dffa	747.255	508.966	0.555363	0.00018175	731.572	795.754	714.438	460.314	521.439	545.145	0.759931	1.23135	0.63408	-1.23247	-0.783509	-0.609383	0.875121	-0.875121
dffb	712.493	445.846	0.677417	0.00107773	612.479	798.525	726.474	380.645	453.972	502.922	0.205142	1.35093	0.9072	-1.22265	-0.771048	-0.46958	0.821092	-0.821092
dgat2	13.4441	118.529	-3.15034	4.6331e-06	27.2213	6.23306	6.87786	154.913	114.351	86.3225	-0.62512	-0.963572	-0.953174	1.43402	0.779911	0.327935	-0.847288	0.847288
dgkaa	10162.8	2074.83	2.29208	3.47271e-72	9973.2	10651.6	9863.72	2187.38	2005.71	2031.39	0.868366	1.02121	0.8437	-0.885734	-0.926663	-0.920877	0.911091	-0.911091
dgkza	641.368	342.337	0.906262	0.000273944	791.119	652.394	480.591	373.563	368.209	285.24	1.54569	0.829188	-0.0581662	-0.61096	-0.638612	-1.06714	0.772239	-0.772239
dgkzb	574.985	145.61	1.98096	6.41726e-12	656.714	639.235	429.007	158.454	139.508	138.867	1.19253	1.12222	0.27643	-0.81205	-0.888275	-0.890855	0.863727	-0.863727
dglucy	148.719	70.7156	1.07289	0.00169447	167.581	153.056	125.521	66.3915	69.7539	76.0013	1.28826	0.964887	0.351846	-0.964602	-0.889743	-0.750651	0.868332	-0.868332
dhdds	661.162	959.78	-0.537274	0.0300908	536.77	716.802	729.913	977.283	999.425	902.633	-1.51963	-0.520063	-0.447268	0.926163	1.0491	0.511698	-0.828986	0.828986
dhrs12	936.598	773.048	0.276805	0.0238956	907.66	956.429	945.706	778.994	760.432	779.717	0.578736	1.11291	0.995467	-0.830577	-1.03389	-0.822649	0.895705	-0.895705
dhrs13a.1	370.614	219.387	0.758466	7.64794e-05	390.455	384.372	337.015	202.715	232.132	223.313	1.11764	1.04641	0.491933	-1.08052	-0.736101	-0.839361	0.885329	-0.885329
dhrs13a.3	499.507	346.508	0.529943	0.0192435	503.594	529.81	465.116	354.088	410.519	274.918	0.835549	1.10737	0.436592	-0.714583	-0.129487	-1.53544	0.79317	-0.79317
dhrs13b.1	386.702	607.674	-0.651121	0.0470997	330.058	407.919	422.129	620.539	755.858	446.625	-1.05191	-0.561856	-0.472421	0.77637	1.62806	-0.318242	-0.695397	0.695397
dhrs13b.2	0	6.13549	-5.37275	0.0204554	0	0	0	3.54088	14.8656	0	-0.515522	-0.515522	-0.515522	0.0795086	1.98258	-0.515522	-0.515522	0.515522
dhrs3a	15.5235	146.8	-3.25675	2.13211e-27	11.0586	13.1587	22.3531	157.569	112.064	170.768	-0.939825	-0.911672	-0.788409	1.02434	0.414277	1.20129	-0.879969	0.879969
dhrs3b	1654.95	3381.51	-1.03075	2.70213e-06	1397.64	1744.56	1822.63	3170.86	3515.14	3458.53	-1.16299	-0.802939	-0.721916	0.677325	1.03463	0.975883	-0.895948	0.895948
dhrs4	361.811	200.498	0.852471	0.00502991	437.242	342.126	306.065	162.88	211.549	227.066	1.55373	0.606923	0.247964	-1.17733	-0.692875	-0.538414	0.802873	-0.802873
dhrs7cb	117.862	22.1654	2.40986	1.28026e-07	143.762	106.655	103.168	13.2783	19.4396	33.7784	1.3478	0.669635	0.605914	-1.03687	-0.924266	-0.662217	0.87445	-0.87445
dhx15	8879.83	12906.1	-0.539395	0.00106398	8644.46	8819.09	9175.93	13001.2	14375	11342	-0.932416	-0.86	-0.712024	0.874264	1.44395	0.186221	-0.834813	0.834813
dhx16	4384.3	5158.21	-0.234602	0.0265788	4404.75	4464.95	4283.19	5370.63	5006.27	5097.72	-0.824735	-0.689258	-1.09827	1.34876	0.528858	0.734641	-0.870753	0.870753
dhx30	213.097	402.89	-0.922429	5.21028e-07	221.173	191.147	226.97	449.692	360.205	398.772	-0.800595	-1.07747	-0.747144	1.30665	0.481458	0.837105	-0.875071	0.875071
dhx32a	149.322	234.816	-0.653679	0.0345436	197.354	137.127	113.485	233.698	238.993	231.757	0.0973692	-1.01218	-1.44774	0.76692	0.864464	0.731164	-0.787516	0.787516
dhx33	986.49	1633.98	-0.728574	0.00060986	1059.08	753.508	1146.88	1564.18	1753	1584.77	-0.654802	-1.45146	-0.425881	0.662074	1.15433	0.715742	-0.844049	0.844049
dhx37	3524.34	4528.42	-0.3616	0.00399525	3508.14	3556.31	3508.57	4895.27	4676.94	4013.06	-0.832832	-0.75543	-0.832147	1.39634	1.04548	-0.0214108	-0.806803	0.806803
dhx40	905.653	677.606	0.417113	0.0017785	883.841	896.868	936.249	699.324	623.211	710.284	0.711448	0.811957	1.1158	-0.712175	-1.29941	-0.627612	0.879734	-0.879734
dhx9	7867.16	9996.96	-0.345697	0.0119292	8111.94	7790.64	7698.91	10172.9	9627.18	10190.7	-0.688062	-0.957634	-1.03459	1.04108	0.583192	1.05601	-0.893429	0.893429
dido1	4669.64	7165.28	-0.617916	0.0213402	5543.79	3621.41	4843.74	7374.77	5342.46	8778.62	-0.201444	-1.23777	-0.578831	0.785611	-0.309975	1.54241	-0.672682	0.672682
dimt1l	2062.35	3427.4	-0.73291	7.31094e-06	1801.71	1995.27	2390.06	3744.48	3538.01	2999.71	-1.16617	-0.926836	-0.438707	1.23596	0.980665	0.315088	-0.843903	0.843903
dio1	81.7131	39.9182	1.03244	0.0255017	76.5599	85.1852	83.3941	33.6384	35.4487	50.6676	0.661008	1.02313	0.947937	-1.14101	-1.06501	-0.426058	0.87736	-0.87736
dip2a	2753.07	586.725	2.22899	8.58739e-46	3272.51	2506.38	2480.33	603.72	520.295	636.159	1.31275	0.685191	0.66385	-0.873342	-0.941678	-0.84677	0.887264	-0.887264
dipk1aa	234.945	124.047	0.923991	0.0174665	235.634	292.954	176.245	83.2107	130.36	158.571	0.748077	1.51189	-0.0433147	-1.28305	-0.654765	-0.278838	0.738885	-0.738885
dipk1c	2.85671	67.969	-4.63433	4.12342e-10	2.552	0	6.01813	47.8019	96.0545	60.0504	-0.840881	-0.906184	-0.752185	0.317025	1.55177	0.630455	-0.833083	0.833083
dipk2aa	562.304	750.28	-0.415835	0.000868012	578.452	561.668	546.79	744.47	760.432	745.939	-0.751378	-0.913395	-1.05701	0.851175	1.00525	0.865356	-0.907261	0.907261
dipk2ab	526.936	842.652	-0.677483	0.000152166	533.367	540.199	507.242	874.597	800.454	852.904	-0.865576	-0.826526	-1.01491	1.08494	0.661131	0.960939	-0.902337	0.902337
dis3l	1163.35	793.348	0.551477	0.00131065	1270.89	1174.59	1044.58	834.762	715.835	829.447	1.33477	0.895355	0.302164	-0.655139	-1.19776	-0.679392	0.844098	-0.844098
disp1	616.746	1122.69	-0.865434	1.97601e-06	667.772	547.124	635.343	1223.37	1023.44	1121.25	-0.703721	-1.12414	-0.816728	1.23239	0.535671	0.876532	-0.881531	0.881531
dixdc1a	155.946	273.612	-0.81132	0.00145258	127.6	168.293	171.947	254.058	235.562	331.216	-1.18356	-0.631106	-0.5815	0.533255	0.282154	1.58075	-0.798721	0.798721
dkc1	11095.6	20652.9	-0.896348	1.54156e-10	10065.9	11139.2	12081.8	21693.2	20984.5	19280.9	-1.08945	-0.888146	-0.711335	1.09145	0.958514	0.638974	-0.896311	0.896311
dlb	1466.86	2117.27	-0.529649	0.000126818	1334.69	1481.39	1584.49	2087.35	2012.57	2251.89	-1.22584	-0.832661	-0.556342	0.791417	0.591	1.23242	-0.871613	0.871613
dlec1	136.822	61.4902	1.15146	0.000595206	135.256	138.512	136.698	57.5393	53.7448	73.1865	0.863934	0.941873	0.898438	-0.995968	-1.08678	-0.621501	0.901415	-0.901415
dlg1l	2118.08	3021.54	-0.51306	0.00359469	2413.34	1703.01	2237.89	2887.59	2840.47	3336.55	-0.272533	-1.50975	-0.57813	0.553498	0.47143	1.33549	-0.786805	0.786805
dlgap1b	446.725	759.292	-0.765341	0.00189741	365.786	419	555.388	809.976	833.616	634.283	-1.21887	-0.945447	-0.244679	1.06342	1.18488	0.160691	-0.802997	0.802997
dlgap2a	0.850665	10.9158	-3.73975	0.0176908	2.552	0	0	13.2783	9.14805	10.3212	-0.57926	-1.02302	-1.02302	1.2859	0.567704	0.771693	-0.875098	0.875098
dlx1a	27.3716	72.1671	-1.40517	0.0055111	34.8773	18.0066	29.2309	73.4733	75.4714	67.5567	-0.58946	-1.25724	-0.812955	0.938249	1.01734	0.704061	-0.886551	0.886551
dlx2a	340.664	572.467	-0.749391	0.000668405	355.578	291.569	374.844	455.888	603.771	657.74	-0.69279	-1.13191	-0.560625	-0.00464268	1.00987	1.3801	-0.795108	0.795108
dlx4a	33.2352	118.194	-1.82637	0.00010903	42.5333	37.3984	19.7739	102.686	138.364	113.533	-0.683576	-0.78936	-1.15245	0.55563	1.29065	0.779098	-0.875127	0.875127
dlx5a	749.966	1427.63	-0.927535	4.99662e-06	770.703	888.558	590.637	1279.14	1570.03	1433.7	-0.807321	-0.508205	-1.26433	0.483099	1.22138	0.875375	-0.859951	0.859951
dlx6a	50.6279	341.145	-2.74963	1.75413e-16	62.9492	55.405	33.5296	266.451	364.779	392.204	-0.806608	-0.852383	-0.985114	0.428159	1.02477	1.19118	-0.881369	0.881369
dmac2l	123.791	67.9163	0.872514	0.0464103	128.45	144.053	98.8693	64.6211	90.337	48.791	0.896138	1.32508	0.0829053	-0.858633	-0.151661	-1.29383	0.76804	-0.76804
dmbx1b	136.61	2.5021	5.73816	4.97582e-09	165.88	143.36	100.589	0	0	7.50631	1.26014	0.965535	0.405982	-0.909952	-0.909952	-0.811752	0.877219	-0.877219
dmgdh	545.164	1098.16	-1.01104	0.00042408	782.612	427.311	425.568	1186.19	1071.47	1036.81	-0.117149	-1.1831	-1.18833	1.09366	0.749453	0.645476	-0.829529	0.829529
dnaaf1	745.389	438.936	0.764704	0.000825203	615.882	877.477	742.809	385.071	428.815	502.922	0.124255	1.49465	0.789182	-1.08488	-0.855718	-0.467496	0.802697	-0.802697
dnaaf3	241.414	111.336	1.11973	0.000335062	173.536	293.646	257.06	90.2924	118.925	124.792	-0.0346174	1.42966	0.983636	-1.04944	-0.700385	-0.628852	0.792894	-0.792894
dnaaf3l	225.407	128.955	0.805548	0.00147064	199.906	227.853	248.463	121.275	125.786	139.805	0.410422	0.91515	1.28737	-1.00969	-0.928224	-0.675031	0.870981	-0.870981
dnah11	46.7141	134.952	-1.53449	0.0105942	68.9039	32.5504	38.688	184.126	100.629	120.101	-0.384626	-1.02225	-0.9146	1.63632	0.171811	0.513348	-0.773825	0.773825
dnah11	395.909	797.619	-1.01212	0.00288996	478.925	229.931	478.871	927.71	739.849	725.297	-0.474118	-1.47593	-0.474332	1.33154	0.575692	0.517143	-0.808126	0.808126
dnah9l	144.165	50.1783	1.51637	0.000413284	201.608	119.121	111.765	55.7689	36.5922	58.1739	1.71662	0.360781	0.239879	-0.680535	-0.995741	-0.641003	0.772426	-0.772426
dnai1.2	787.279	465.348	0.759447	0.000271074	691.591	916.26	753.986	428.446	466.551	501.046	0.339364	1.50737	0.663742	-1.02867	-0.830571	-0.651238	0.836825	-0.836825
dnai2b	184.335	101.11	0.863871	0.0490307	203.309	193.225	156.471	125.701	80.0454	97.582	1.20376	1.00341	0.273173	-0.338183	-1.24529	-0.89687	0.826782	-0.826782
DNAI3	320.112	212.299	0.59195	0.00724947	350.474	294.339	315.522	201.83	212.692	222.374	1.35798	0.453371	0.794731	-1.0374	-0.862356	-0.70633	0.868694	-0.868694
dnaja2a	8917.03	13364.2	-0.583658	4.15419e-06	8641.06	9489.49	8620.54	13303.1	13690.1	13099.4	-1.01474	-0.670306	-1.02307	0.877898	1.035	0.795225	-0.902707	0.902707
dnaja2b	4687.69	7179.86	-0.615017	0.00211754	4596.14	4746.13	4720.79	6792.29	7676.36	7070.94	-0.958494	-0.851021	-0.869176	0.615179	1.24867	0.814846	-0.892897	0.892897
dnaja3a	1585.17	1918.01	-0.274418	0.0430752	1656.25	1660.07	1439.19	1897.91	2001.14	1855	-0.465874	-0.447175	-1.52641	0.714929	1.21929	0.505238	-0.813153	0.813153
dnajb14	646.772	436.797	0.566253	0.00585093	616.732	738.964	584.618	427.561	396.797	486.033	0.579936	1.52575	0.331443	-0.883841	-1.12189	-0.431393	0.812375	-0.812375
dnajb1b	1780.42	1375.78	0.372384	0.0331636	1538	2088.08	1715.17	1325.17	1335.62	1466.54	-0.139053	1.7687	0.475387	-0.877183	-0.84097	-0.386885	0.701679	-0.701679
dnajb2	176.507	284.739	-0.688822	0.00680645	172.685	181.451	175.386	261.14	298.455	294.622	-0.953678	-0.809382	-0.909227	0.502312	1.11653	1.05344	-0.890763	0.890763
dnajb5	7.5531	29.3226	-1.95496	0.014298	9.35732	9.00331	4.29867	23.9009	17.1526	46.9144	-0.582807	-0.605528	-0.907481	0.35063	-0.0824915	1.82768	-0.698605	0.698605
dnajb6b	731.175	1239.98	-0.760779	0.000475704	657.564	892.02	643.94	1179.11	1364.2	1176.61	-1.09292	-0.311723	-1.13832	0.644859	1.26157	0.636531	-0.847654	0.847654
dnajc11a	4145.11	5176.14	-0.32029	0.00878703	3892.64	4468.41	4074.27	5407.81	5208.67	4911.94	-1.24835	-0.312439	-0.953109	1.21454	0.890846	0.408508	-0.837965	0.837965
dnajc12	74.5048	35.4688	1.07152	0.0268398	55.2932	83.1075	85.1136	37.1792	35.4487	33.7784	0.0128434	1.17844	1.26251	-0.746251	-0.818772	-0.888769	0.81793	-0.81793
dnajc14	541.592	795.665	-0.55628	0.049332	654.162	445.318	525.297	1025.97	692.965	668.061	-0.0725337	-1.11962	-0.718626	1.79161	0.122015	-0.0028455	-0.636927	0.636927
dnajc2	2575.6	4727.16	-0.875916	2.35169e-12	2364	2661.52	2701.28	4838.61	4885.06	4457.81	-1.0787	-0.829408	-0.796091	0.994786	1.0337	0.675708	-0.9014	0.9014
dnajc21	1249.26	1919.23	-0.619106	2.32679e-05	1248.78	1411.44	1087.56	1951.91	1778.15	2027.64	-0.861331	-0.443682	-1.27525	0.943985	0.497857	1.13843	-0.860089	0.860089
dnajc25	853.644	1310.42	-0.61793	0.000254784	873.633	920.416	766.882	1380.06	1307.03	1244.17	-0.805591	-0.624748	-1.21825	1.15206	0.869757	0.626771	-0.882864	0.882864
dnajc28	163.059	89.8291	0.862336	0.00888045	148.866	203.613	136.698	101.8	92.624	75.0631	0.479046	1.6487	0.219061	-0.526507	-0.722555	-1.09774	0.782268	-0.782268
dnajc4	376.082	242.335	0.63612	0.00154525	381.949	380.909	365.387	254.058	272.155	200.794	0.942908	0.929434	0.728217	-0.714896	-0.480318	-1.40535	0.866853	-0.866853
dnajc5ab	2036.98	2855.97	-0.487724	0.0107361	2120.71	1926.02	2064.22	2630.87	2695.24	3241.79	-0.651134	-1.04028	-0.764044	0.368573	0.497236	1.58965	-0.818486	0.818486
dnajc5ga	1207.98	1587.84	-0.394078	0.0127249	1134.79	1256.31	1232.86	1630.58	1662.66	1470.3	-1.18629	-0.638419	-0.744147	1.04894	1.19358	0.326336	-0.856284	0.856284
dnajc9	1284.98	1657.59	-0.367318	0.0438908	1073.54	1345.65	1435.75	1681.92	1606.63	1684.23	-1.67104	-0.527833	-0.149278	0.884921	0.568602	0.894623	-0.782716	0.782716
dnm2a	1323.66	1703.66	-0.364552	0.030563	1504.83	1234.15	1232	1638.54	1614.63	1857.81	-0.0359508	-1.13775	-1.1465	0.508336	0.411006	1.40087	-0.773402	0.773402
dnmbp	636.908	1150.78	-0.853432	0.000543451	764.748	666.245	479.731	1115.38	1054.31	1282.64	-0.422887	-0.745563	-1.35655	0.725703	0.525669	1.27362	-0.841665	0.841665
dnmt3ab	382.655	502.698	-0.39601	0.0237034	411.722	369.136	367.106	532.902	435.676	539.516	-0.402005	-0.955074	-0.981435	1.17177	-0.0909141	1.25766	-0.779504	0.779504
dnmt3bb.1	615.267	1518.79	-1.30409	4.5996e-24	615.882	621.229	608.691	1694.31	1423.67	1438.4	-0.894834	-0.884228	-0.909096	1.24419	0.707375	0.736592	-0.896053	0.896053
dnmt3bb.2	8458.68	10349	-0.29105	0.0266577	7751.26	8137.61	9487.15	10168.5	10114.3	10764	-1.36945	-1.04929	0.0690601	0.633701	0.58878	1.1272	-0.783227	0.783227
dnpep	905.92	472.354	0.939421	8.02009e-06	905.108	970.973	841.679	464.74	449.398	502.922	0.893928	1.16655	0.631387	-0.9288	-0.992304	-0.77076	0.897288	-0.897288
dnttip2	5707.44	10164.6	-0.832741	7.5839e-10	5151.63	5699.79	6270.89	10712	9190.36	10591.4	-1.1031	-0.88593	-0.659675	1.09978	0.496934	1.05198	-0.8829	0.8829
dock11	353.773	2142.23	-2.59859	8.19868e-34	450.002	331.045	280.273	1762.47	2028.58	2635.65	-0.781479	-0.897973	-0.947694	0.503817	0.764414	1.35892	-0.875715	0.875715
DOCK9	10737.6	5279.05	1.02416	3.18736e-08	12202.8	8499.13	11511	5893.79	4895.35	5047.99	1.28797	0.150705	1.07554	-0.649303	-0.95589	-0.90902	0.838071	-0.838071
dock9b	523.454	932.55	-0.833689	0.000215964	664.37	499.338	406.654	1083.51	872.495	841.644	-0.251614	-0.904186	-1.27068	1.40575	0.571358	0.449367	-0.808826	0.808826
dohh	1602.48	2550.95	-0.67042	0.000107023	1418.06	1715.48	1673.9	2459.14	2657.51	2536.19	-1.23539	-0.677544	-0.755527	0.717292	1.08936	0.861812	-0.889487	0.889487
dok1b	123.106	79.7447	0.622556	0.0402258	128.45	120.506	120.363	84.0959	69.7539	85.3842	1.10077	0.777174	0.771339	-0.705862	-1.29003	-0.653386	0.883094	-0.883094
dok4	234.959	535.549	-1.18924	4.38191e-07	244.992	238.934	220.951	538.214	458.546	609.887	-0.817174	-0.852466	-0.957234	0.891149	0.427002	1.30872	-0.875625	0.875625
dolk	106.433	180.37	-0.763611	0.0170818	138.658	88.648	91.9914	184.126	174.956	182.028	-0.107078	-1.23615	-1.16066	0.91942	0.712409	0.872057	-0.834629	0.834629
dolpp1	867.483	1073.81	-0.308527	0.0173931	877.036	862.24	863.172	1101.21	1017.72	1102.49	-0.798524	-0.924738	-0.91679	1.1138	0.401573	1.12468	-0.880017	0.880017
dop1a	610.395	313.927	0.958722	0.0021933	855.769	518.037	457.378	285.926	292.738	363.118	1.84468	0.261867	-0.0224155	-0.825938	-0.794015	-0.464174	0.694709	-0.694709
dop1b	4966.84	1329.6	1.90117	1.22117e-20	6068.65	3715.6	5116.27	1180	1278.44	1530.35	1.37028	0.266217	0.923419	-0.923497	-0.877307	-0.759111	0.853305	-0.853305
dph2	1141.87	1930.36	-0.757621	1.22606e-09	1076.09	1129.57	1219.96	1933.32	1910.8	1946.95	-1.05883	-0.935739	-0.727686	0.914241	0.862404	0.945607	-0.907417	0.907417
dph3	70.0469	126.369	-0.846225	0.0103851	55.2932	88.648	66.1994	118.619	123.499	136.99	-1.29183	-0.287781	-0.963531	0.614425	0.7613	1.16742	-0.847714	0.847714
dph5	572.595	1032.99	-0.850877	3.31946e-07	587.81	590.063	539.912	1110.07	1070.32	918.584	-0.824454	-0.815812	-1.00814	1.17838	1.02597	0.444056	-0.882802	0.882802
dpm1	834.56	1134.47	-0.442131	0.00195903	793.671	872.629	837.38	1050.76	1173.24	1179.43	-1.10709	-0.649057	-0.853534	0.38425	1.09476	1.13067	-0.869893	0.869893
dpp4	144.209	622.922	-2.11409	1.70195e-09	227.128	78.2596	127.24	647.981	591.193	629.591	-0.585503	-1.14267	-0.959352	0.989633	0.777091	0.920806	-0.895843	0.895843
dpp7	1381.61	2158.63	-0.643803	0.00261467	1416.36	1326.26	1402.22	2413.11	2284.73	1778.06	-0.742237	-0.931278	-0.77189	1.34906	1.0797	0.0166468	-0.815135	0.815135
dpy19l3	1461.55	988.743	0.562885	0.00090031	1737.91	1266	1380.73	1015.35	915.949	1034.93	1.68214	0.134039	0.510404	-0.68825	-1.01433	-0.624002	0.775527	-0.775527
dpysl4	80.9942	528.703	-2.70925	1.81375e-38	63.7999	76.8744	102.308	573.623	481.416	531.071	-0.974874	-0.921996	-0.819135	1.087	0.714092	0.914911	-0.905335	0.905335
dpysl5b	262.162	104.974	1.31867	4.08772e-05	278.168	280.488	227.829	90.2924	85.763	138.867	1.05025	1.07601	0.491394	-1.03555	-1.08584	-0.496275	0.872554	-0.872554
drc3	189.746	96.4912	0.977371	0.00906744	134.405	246.552	188.282	81.4402	92.624	115.409	-0.137996	1.63806	0.715234	-0.976791	-0.799675	-0.438827	0.738431	-0.738431
drd4a	88.275	35.3121	1.31924	0.0424113	64.6506	103.884	96.2901	23.0157	22.8701	60.0504	0.0825326	1.21591	0.996527	-1.1202	-1.12441	-0.0503546	0.764989	-0.764989
drg1	2928.43	4513	-0.623674	5.81866e-05	2720.43	3186.48	2878.39	4616.42	4864.48	4058.1	-1.08884	-0.581528	-0.916896	0.975001	1.24501	0.367248	-0.862421	0.862421
drg2	3057.62	3865.63	-0.338079	0.0227405	2700.01	3302.14	3170.7	3867.53	3930.23	3799.13	-1.56221	-0.327132	-0.596746	0.832587	0.961208	0.692291	-0.828695	0.828695
drgx	57.395	446.268	-2.96143	1.95715e-13	24.6693	47.7868	99.729	511.657	473.412	353.735	-1.02966	-0.924874	-0.689435	1.17771	1.00436	0.461897	-0.881323	0.881323
drll.3	768.477	297.519	1.36915	1.3302e-05	586.108	652.394	1066.93	226.616	301.886	364.056	0.171774	0.386161	1.72689	-0.990928	-0.747485	-0.546409	0.761607	-0.761607
drosha	2186.05	2866.08	-0.391178	0.0242539	2336.78	2008.43	2212.95	2797.3	2559.17	3241.79	-0.425672	-1.16405	-0.704126	0.609928	0.0744323	1.60949	-0.764616	0.764616
dscama	70.2758	10.1266	2.77817	0.00640948	78.2612	49.1719	83.3941	9.73742	0	20.6423	1.0704	0.252295	1.21476	-0.856765	-1.13062	-0.550074	0.845821	-0.845821
dscamb	13.709	0	6.24464	0.007764	22.1173	13.8512	5.1584	0	0	0	1.65405	0.758248	-0.183808	-0.74283	-0.74283	-0.74283	0.74283	-0.74283
dse	1172.18	1820.6	-0.635601	4.74097e-05	1189.23	1047.15	1280.14	1719.1	1860.48	1882.21	-0.836629	-1.22361	-0.589003	0.60662	0.991731	1.05089	-0.883082	0.883082
dsela	54.3164	162.27	-1.57885	0.000473645	68.9039	48.4794	45.5658	156.684	197.827	132.299	-0.622827	-0.945782	-0.991852	0.765164	1.41572	0.37958	-0.853487	0.853487
dspa	6531.33	4535.61	0.526314	0.00351055	6840.2	6309.24	6444.56	4272.07	5383.63	3951.13	1.08467	0.64394	0.75626	-1.04704	-0.12438	-1.31344	0.828289	-0.828289
dspb	1975.71	1099.03	0.845948	3.55386e-05	2196.42	1619.21	2111.5	1269.41	1176.67	851.027	1.22651	0.152305	1.06848	-0.498695	-0.671283	-1.27731	0.815763	-0.815763
dstyk	6396.27	3575.15	0.839162	1.45946e-10	6569.69	6553.72	6065.42	3702.88	3473.97	3548.61	1.01697	1.00672	0.69321	-0.82363	-0.970593	-0.922676	0.905633	-0.905633
dtl	1625.19	2181.75	-0.425184	0.00478134	1466.55	1545.11	1863.9	2102.4	2117.77	2325.08	-1.27828	-1.04844	-0.115758	0.582004	0.62699	1.23349	-0.814162	0.814162
dtnbp1a	301.944	195.897	0.624975	0.00138695	306.24	326.197	273.395	200.945	194.396	192.349	0.946656	1.27626	0.404214	-0.792337	-0.900494	-0.934302	0.875711	-0.875711
dtnbp1b	55.1211	135.814	-1.29731	0.00355061	30.624	65.1009	69.6384	101.8	155.517	150.126	-1.30065	-0.609105	-0.518091	0.12702	1.20448	1.09635	-0.809282	0.809282
dtwd1	425.255	655.387	-0.623175	0.0216784	408.319	445.318	422.129	614.343	740.992	610.826	-0.977718	-0.703677	-0.875433	0.548268	1.48634	0.522217	-0.852276	0.852276
dub	106.56	48.9716	1.11345	0.0271595	89.3199	117.736	112.625	62.8506	24.0136	60.0504	0.323657	1.11965	0.976494	-0.417814	-1.50574	-0.496254	0.806602	-0.806602
dus1l	1020.8	1301.63	-0.350942	0.0135038	956.999	1033.3	1072.09	1229.57	1214.4	1460.91	-1.12989	-0.707708	-0.493122	0.378214	0.294298	1.65821	-0.776908	0.776908
dus4l	367.2	523.426	-0.510268	0.0405252	327.506	397.531	376.563	546.181	577.471	446.625	-1.19578	-0.485003	-0.697833	1.02384	1.34145	0.013321	-0.792871	0.792871
dusp1	2819.31	3661.29	-0.377073	0.0346688	2463.53	2641.43	3352.96	3792.28	3835.32	3356.26	-1.35346	-1.04347	0.196305	0.961791	1.03678	0.202051	-0.733541	0.733541
dusp11	2004.13	3551.83	-0.825687	1.10441e-15	2040.75	1999.43	1972.23	3631.17	3488.84	3535.47	-0.868123	-0.916777	-0.948806	1.00467	0.837064	0.891974	-0.911235	0.911235
dusp12	216.202	319.47	-0.560549	0.0154458	182.893	261.096	204.616	342.58	325.899	289.931	-1.32005	-0.104741	-0.982455	1.16155	0.902325	0.343365	-0.802414	0.802414
dusp14	415.642	18.5436	4.48019	5.32788e-13	541.874	484.101	220.951	10.6226	10.2916	34.7167	1.33609	1.09842	0.0158732	-0.849379	-0.850741	-0.75026	0.816793	-0.816793
dusp19b	244.234	150.676	0.696482	0.0199922	206.712	274.947	251.042	141.635	134.934	175.46	0.161281	1.35016	0.933656	-0.972557	-1.08932	-0.383224	0.815033	-0.815033
dusp2	6.88663	37.86	-2.44105	0.000380308	4.25333	10.3884	6.01813	49.5723	37.7357	26.2721	-0.97401	-0.644228	-0.879146	1.46204	0.825779	0.20957	-0.832461	0.832461
dusp22b	59.1729	20.2372	1.54367	0.00400921	55.2932	70.6414	51.584	21.2453	16.0091	23.4572	0.696095	1.38147	0.530457	-0.824324	-1.05815	-0.72555	0.869341	-0.869341
dusp3a	33.7529	13.242	1.34202	0.0228962	35.7279	27.7025	37.8283	13.2783	11.4351	15.0126	1.0377	0.35678	1.2159	-0.867049	-1.02344	-0.7199	0.870129	-0.870129
dusp4	786.782	2291.05	-1.54224	1.67976e-17	625.239	747.275	987.833	2144.89	2275.58	2452.69	-1.09049	-0.944838	-0.657728	0.723238	0.879219	1.0906	-0.897685	0.897685
dusp5	197.288	764.495	-1.95533	6.52044e-23	165.029	183.529	243.304	816.173	786.732	690.58	-1.00432	-0.945497	-0.755434	1.06607	0.972457	0.666729	-0.90175	0.90175
dusp6	7121.77	19195.1	-1.43046	6.35474e-20	5958.91	6856.37	8550.04	18254.1	19046.2	20284.9	-1.07514	-0.94112	-0.688194	0.760968	0.87926	1.06423	-0.901485	0.901485
dusp7	1540.1	799.957	0.94542	5.14905e-11	1674.11	1553.42	1392.77	859.549	845.051	695.272	1.20286	0.914858	0.531509	-0.740876	-0.77547	-1.13288	0.883075	-0.883075
dut	6405.23	4238.42	0.595832	0.00024154	5902.77	6425.59	6887.32	4279.15	4543.15	3892.96	0.466873	0.887043	1.25811	-0.83794	-0.625779	-1.14831	0.870675	-0.870675
dync1li1	2306.31	1561.56	0.56278	0.0198533	2679.6	2443.36	1795.98	1527	1622.64	1535.04	1.48765	1.01634	-0.275229	-0.811862	-0.62107	-0.795831	0.742921	-0.742921
dync1li2	1822.86	2473.66	-0.440612	0.000106523	1957.38	1826.98	1684.22	2498.09	2387.64	2535.25	-0.515913	-0.868364	-1.25423	0.945527	0.647002	1.04597	-0.879501	0.879501
dynll2a	410.034	593.899	-0.533343	0.0424113	393.007	407.227	429.867	408.972	684.96	687.765	-0.760253	-0.661039	-0.503071	-0.648864	1.27683	1.2964	-0.641454	0.641454
dyrk1ab	2713.42	3328.24	-0.294869	0.0468616	3020.71	2394.19	2725.35	3262.04	3423.66	3299.02	-0.000293035	-1.58877	-0.749141	0.611553	1.02133	0.705325	-0.779402	0.779402
e2f3	3801.77	4995.55	-0.39414	0.00568658	3411.17	3563.93	4430.2	4924.48	4898.78	5163.4	-1.32329	-1.11859	0.0422714	0.704627	0.670191	1.02479	-0.799871	0.799871
e2f4	3355.33	4359.23	-0.377985	0.00131623	3355.02	3049.35	3661.6	4401.31	4266.42	4409.95	-0.858306	-1.38067	-0.334391	0.929706	0.699189	0.944472	-0.857789	0.857789
e2f5	381.237	250.261	0.607629	0.00742298	393.858	398.223	351.631	225.731	243.567	281.486	1.03136	1.089	0.473783	-1.18862	-0.95311	-0.452414	0.864714	-0.864714
eaf1	1443.64	1145.46	0.334279	0.00827405	1349.16	1452.3	1529.47	1062.26	1177.81	1196.32	0.304963	0.881063	1.31202	-1.29737	-0.652018	-0.54866	0.832683	-0.832683
ebf2	131.12	749.656	-2.51611	3.94433e-48	122.496	131.587	139.277	772.797	675.812	800.36	-0.931294	-0.90466	-0.882132	0.973821	0.689696	1.05457	-0.906029	0.906029
ebf3a	1100.58	75.7907	3.85319	9.85779e-31	889.796	977.898	1434.03	81.4402	44.5967	101.335	0.510167	0.659189	1.43073	-0.857138	-0.919458	-0.823487	0.866694	-0.866694
ebna1bp2	4526.22	5863.49	-0.373504	0.0413506	4004.08	4624.24	4950.34	6178.84	5558.58	5853.04	-1.45758	-0.698467	-0.299297	1.20445	0.445228	0.805662	-0.818448	0.818448
ebpl	29.0601	72.6047	-1.31256	0.0210741	14.4613	47.7868	24.9323	95.6038	64.0364	58.1739	-1.24963	-0.104639	-0.889869	1.53824	0.453658	0.252236	-0.748045	0.748045
ece1	1114.91	767.039	0.539372	0.00508325	1239.42	1172.51	932.81	775.453	721.553	804.113	1.37074	1.06342	-0.0375049	-0.760244	-1.00781	-0.628609	0.798886	-0.798886
ece2b	526.631	911.699	-0.792705	0.000807371	601.42	437.699	540.772	947.185	886.217	901.695	-0.539537	-1.28975	-0.817443	1.04485	0.765479	0.8364	-0.882243	0.882243
ecel1	306.324	103.216	1.56859	5.29222e-09	325.805	317.194	275.974	109.767	99.4851	100.397	1.07517	0.998675	0.632517	-0.843928	-0.935267	-0.927167	0.902121	-0.902121
echs1	1582.41	1189.63	0.41259	0.00732013	1473.35	1720.33	1553.54	1154.33	1293.31	1121.25	0.369173	1.41315	0.708122	-0.979371	-0.391897	-1.11917	0.830147	-0.830147
eci1	943.893	704.055	0.422423	0.0274797	790.268	981.361	1060.05	694.898	640.364	776.903	-0.205716	0.960577	1.44084	-0.787788	-1.12062	-0.28729	0.731901	-0.731901
ecm1b	523.206	236.968	1.1425	3.83433e-05	550.38	589.371	429.867	183.241	205.831	321.833	0.990531	1.21732	0.289548	-1.14498	-1.01358	-0.338842	0.832467	-0.832467
ecpas	1171.58	1953.2	-0.737971	1.00051e-06	1184.98	1179.43	1150.32	2082.04	1662.66	2114.9	-0.825843	-0.837972	-0.901673	1.13708	0.219408	1.209	-0.855163	0.855163
ecscr	0	23.617	-7.3305	1.58572e-06	0	0	0	20.3601	25.1571	25.3338	-0.904304	-0.904304	-0.904304	0.654885	1.02225	1.03578	-0.904304	0.904304
ecsit	507.188	773.022	-0.606874	0.00484043	510.399	565.824	445.342	771.912	825.612	721.544	-0.841849	-0.482121	-1.2641	0.855483	1.20402	0.528571	-0.86269	0.86269
ect2	2579.41	2113.41	0.286981	0.0310749	2693.21	2336.01	2709.02	2152.85	2064.03	2123.35	1.19824	-0.0359275	1.25287	-0.668773	-0.975682	-0.770731	0.805062	-0.805062
edc4	3185.72	4181.82	-0.392847	0.00232461	3568.54	2800.72	3187.89	4212.76	4176.09	4156.62	-0.192867	-1.47802	-0.829992	0.885415	0.824027	0.791441	-0.833628	0.833628
edn2	91.2091	11.0411	3.03454	3.37076e-05	72.3066	120.506	80.8149	12.3931	5.71753	15.0126	0.451386	1.47853	0.632703	-0.825396	-0.967655	-0.769572	0.854208	-0.854208
ednraa	98.2677	448.906	-2.19359	4.09827e-15	126.749	83.8001	84.2538	427.561	452.829	466.329	-0.760476	-0.98291	-0.98056	0.797435	0.928295	0.998215	-0.907982	0.907982
eef1akmt1	919.88	1483.36	-0.689372	0.00014104	860.873	892.02	1006.75	1565.07	1562.03	1322.99	-1.04992	-0.953945	-0.600447	1.11986	1.1105	0.373952	-0.868103	0.868103
eef1db	5122.29	6467.89	-0.336364	0.0357977	4792.65	5437.31	5136.9	6710.85	6894.2	5798.62	-1.1793	-0.420903	-0.774304	1.07733	1.29302	0.0041546	-0.791501	0.791501
eef2a.1	2540.44	6106.26	-1.26534	6.75622e-09	2444.81	2475.22	2701.28	5719.41	4914.79	7684.58	-0.872611	-0.858486	-0.753477	0.648492	0.274735	1.56135	-0.828191	0.828191
eef2k	1601.31	941.366	0.766253	0.000726102	1823.83	1733.48	1246.61	925.055	851.912	1047.13	1.32791	1.11077	-0.0594235	-0.832286	-1.00808	-0.538881	0.793084	-0.793084
eepd1	116.737	294.488	-1.33685	0.0021961	191.4	90.0331	68.7786	277.074	236.706	369.686	-0.124392	-1.01154	-1.19756	0.625421	0.272124	1.43595	-0.777832	0.777832
efcab2	149.982	81.622	0.878851	0.0131449	132.704	174.526	142.716	93.8333	83.476	67.5567	0.414499	1.44013	0.660029	-0.538753	-0.792754	-1.18315	0.838221	-0.838221
efcab7	1748.45	1159.73	0.593016	5.7386e-08	1662.2	1763.96	1819.2	1086.16	1209.83	1183.18	0.632649	0.941983	1.1099	-1.11847	-0.742531	-0.823541	0.894845	-0.894845
efcc1	10.6146	69.4597	-2.72318	3.55417e-05	17.0133	6.23306	8.59733	59.3097	41.1662	107.903	-0.589009	-0.864796	-0.804312	0.493043	0.0288852	1.73619	-0.752706	0.752706
efhc1	1094.54	722.295	0.599573	0.000245149	962.953	1234.84	1085.84	761.289	674.669	730.926	0.244471	1.46333	0.795382	-0.659583	-1.0479	-0.795698	0.834393	-0.834393
efhc2	284.574	175.014	0.70646	0.0133217	256.901	323.427	273.395	128.357	218.41	178.275	0.38743	1.33826	0.623175	-1.4498	-0.162712	-0.736347	0.782954	-0.782954
efhd1	245.618	453.335	-0.885022	0.0244629	325.805	213.309	197.739	390.382	378.501	591.122	-0.164898	-0.948562	-1.05703	0.284957	0.20219	1.68334	-0.723497	0.723497
efhd2	2388.72	3751.6	-0.651058	1.61768e-07	2602.19	2369.95	2194.04	3567.44	3994.27	3693.1	-0.607589	-0.909109	-1.1375	0.645624	1.19979	0.80878	-0.884732	0.884732
efna1a	875.9	1364.09	-0.639315	0.0103649	752.839	941.192	933.67	1369.44	1118.35	1604.47	-1.16287	-0.566306	-0.590131	0.790045	-0.00520641	1.53447	-0.773101	0.773101
efna5a	1042.75	2128.01	-1.02922	2.07608e-17	1079.49	1025.69	1023.08	2228.1	2155.51	2000.43	-0.844143	-0.933931	-0.938274	1.07246	0.951332	0.692561	-0.90545	0.90545
efna5b	28.6005	4.54617	2.65163	0.00552314	34.0266	27.7025	24.0725	5.31132	4.57403	3.75315	1.28675	0.820502	0.55288	-0.8303	-0.884657	-0.945176	0.886711	-0.886711
efnb1	291.207	495.26	-0.767333	0.00809067	332.61	283.951	257.06	523.165	386.505	576.109	-0.466244	-0.840477	-1.04729	0.999285	-0.0517454	1.40647	-0.78467	0.78467
efnb2a	3947.66	5461.64	-0.468654	0.002995	4047.47	3286.21	4509.3	5715.87	5289.86	5379.21	-0.70849	-1.52918	-0.210602	1.09016	0.630895	0.727215	-0.816089	0.816089
efnb2b	3772.61	2567.47	0.555011	0.000710697	3671.47	3572.93	4073.42	2614.05	2457.4	2630.96	0.733381	0.589257	1.32125	-0.813163	-1.04229	-0.788437	0.881296	-0.881296
efnb3a	247.443	540.89	-1.13039	1.07322e-08	253.498	222.313	266.517	516.968	477.986	627.715	-0.833928	-1.01881	-0.756747	0.728015	0.496911	1.38456	-0.869828	0.869828
efnb3b	505.903	301.267	0.74686	0.0466476	733.274	450.858	333.576	312.483	257.289	334.031	1.90111	0.272595	-0.403697	-0.525332	-0.8436	-0.401078	0.590003	-0.590003
efr3ba	471.743	243.219	0.953807	0.00206104	491.685	451.551	471.993	274.418	194.396	260.844	1.04283	0.730969	0.889819	-0.645442	-1.26726	-0.75092	0.887873	-0.887873
efs	2579.65	3306.81	-0.358412	0.0126223	2583.47	2270.22	2885.26	3208.04	3523.14	3189.24	-0.78406	-1.46676	-0.12633	0.577124	1.26387	0.53616	-0.792384	0.792384
eftud2	11450.9	16269.8	-0.506765	0.00124275	11449.1	10961.9	11941.7	18025.7	16465.3	14318.3	-0.829562	-0.997188	-0.660092	1.43306	0.896229	0.157549	-0.828947	0.828947
egf	24.0557	67.2461	-1.48698	0.0162667	20.416	24.2397	27.5115	84.9811	38.8792	77.8779	-0.886054	-0.751795	-0.636916	1.38097	-0.237769	1.13156	-0.758255	0.758255
egfl6	4496.21	2112.85	1.08947	2.5111e-05	3372.04	4953.9	5162.7	2409.57	2041.16	1887.84	0.0464021	1.13376	1.27729	-0.615191	-0.868433	-0.973826	0.81915	-0.81915
egfra	865.255	334.372	1.37004	6.03959e-09	1136.49	718.187	741.09	354.973	291.594	356.549	1.63896	0.361502	0.431444	-0.747721	-0.941275	-0.742907	0.810634	-0.810634
egln1b	671.398	1021.09	-0.605885	0.000245764	649.058	605.992	759.144	1113.61	1008.57	941.103	-0.95985	-1.16948	-0.423984	1.30143	0.790153	0.461733	-0.851104	0.851104
egr1	23.6346	366.29	-3.95707	1.96163e-37	24.6693	22.162	24.0725	432.873	354.487	311.512	-0.888449	-0.90153	-0.891562	1.24122	0.832266	0.608057	-0.893847	0.893847
egr2b	1.5523	61.9739	-5.30741	9.09444e-06	0	2.07769	2.5792	106.226	20.5831	59.1122	-0.742114	-0.69357	-0.681853	1.73976	-0.261209	0.638984	-0.705846	0.705846
egr4	3.9086	31.3116	-2.99387	0.00459584	0	4.84794	6.87786	30.9827	42.3097	20.6423	-1.05761	-0.766455	-0.644544	0.803116	1.48338	0.182107	-0.822868	0.822868
ehbp1	2614.86	1910.06	0.45279	0.00990672	2893.96	2356.79	2593.81	1940.4	1835.33	1954.45	1.4897	0.222524	0.781655	-0.759719	-1.00759	-0.726571	0.831292	-0.831292
ehbp1l1a	146.27	58.1318	1.32712	0.00413138	180.341	154.441	104.028	59.3097	40.0227	75.0631	1.41348	0.944981	0.0330441	-0.775861	-1.12474	-0.490899	0.797168	-0.797168
ehd1b	2240.74	3176.04	-0.502715	4.86402e-05	2094.34	2486.3	2141.59	3188.56	3270.43	3069.14	-1.15054	-0.416133	-1.062	0.89968	1.05307	0.675922	-0.876224	0.876224
ehd2a	40.4128	116.698	-1.52985	0.000697992	36.5786	33.9356	50.7242	107.112	156.66	86.3225	-0.875137	-0.930239	-0.580227	0.59534	1.62834	0.161927	-0.795201	0.795201
ehd2b	35.1512	382.241	-3.45048	6.57155e-32	29.7733	28.3951	47.2853	362.94	325.899	457.885	-0.917378	-0.924444	-0.82759	0.790842	0.600926	1.27764	-0.889804	0.889804
ehd4	81.3963	32.4351	1.33478	0.022552	85.0665	85.1852	73.937	35.4088	46.8838	15.0126	0.97125	0.975343	0.587265	-0.74202	-0.346116	-1.44572	0.844619	-0.844619
ehf	8.88169	0	5.61752	0.0483867	5.10399	6.92562	14.6155	0	0	0	0.113963	0.427016	1.74854	-0.763172	-0.763172	-0.763172	0.763172	-0.763172
ehhadh	764.694	540.367	0.500645	0.0112851	768.151	734.116	791.814	552.377	538.592	530.133	0.929176	0.655659	1.11934	-0.804875	-0.915663	-0.983641	0.901393	-0.901393
ehmt2	92.2576	1073.81	-3.54436	1.99321e-21	169.282	53.3273	54.1632	1107.41	1140.08	973.943	-0.763187	-0.977072	-0.97553	0.967241	1.02749	0.721054	-0.905263	0.905263
eif1axb	7207.25	9253.23	-0.360386	0.0281619	6573.09	7911.14	7137.5	8810.59	9653.48	9295.62	-1.34951	-0.259858	-0.889874	0.472615	1.15902	0.867599	-0.83308	0.83308
eif1b	4060.11	6167.83	-0.603169	0.00433633	3486.03	4313.97	4380.34	6095.62	6399.06	6008.8	-1.35247	-0.664627	-0.609489	0.815544	1.06764	0.743409	-0.875529	0.875529
eif2s1a	4733.34	5743.63	-0.279132	0.0235923	4286.5	5025.93	4887.58	5745.08	5355.04	6130.77	-1.45481	-0.324829	-0.536245	0.774172	0.178121	1.36359	-0.771962	0.771962
eif2s2	11183.8	16217.6	-0.536114	2.81705e-05	10485.3	11367.7	11698.4	16440.3	16987.9	15224.7	-1.13084	-0.820496	-0.704203	0.96349	1.15609	0.535959	-0.885178	0.885178
eif3ba	25241.5	33437.5	-0.405666	0.0288763	23579.6	25044.4	27100.5	35640.7	35204	29467.9	-1.12637	-0.839911	-0.437844	1.23221	1.14681	0.0251001	-0.801373	0.801373
eif3bb	36.3258	3.83595	3.20514	0.0140861	44.2346	38.0909	26.6517	11.5079	0	0	1.26222	0.941166	0.343379	-0.448005	-1.04938	-1.04938	0.848921	-0.848921
eif3c	25286.7	33549.8	-0.40793	0.0452351	25819.4	24198.1	25842.7	35752.3	34248	30649.2	-0.740985	-1.07479	-0.736183	1.30412	0.994406	0.253433	-0.850653	0.850653
eif3jb	1430.55	1811.57	-0.33976	0.00959005	1387.44	1552.73	1351.5	1703.16	1892.5	1839.04	-1.02481	-0.299762	-1.18244	0.36014	1.19069	0.95619	-0.835672	0.835672
eif3s10	30673.7	36681.2	-0.258098	0.0126814	31630.3	29246.2	31144.7	39473.7	34555.6	36014.3	-0.546858	-1.18371	-0.676576	1.54833	0.234576	0.624232	-0.80238	0.80238
eif4a1a	23886.7	48838.4	-1.03181	1.19305e-08	22953.5	23475.1	25231.4	51879.2	51349.2	43287	-0.956277	-0.919079	-0.793824	1.10658	1.06878	0.49382	-0.889727	0.889727
eif4a2	1805.32	2641.82	-0.549247	0.0399882	1690.27	1914.24	1811.46	2764.54	2563.74	2597.18	-1.1381	-0.660131	-0.879481	1.15446	0.725942	0.797305	-0.89257	0.89257
eif4a3	9339.39	12758.5	-0.45003	0.00199151	8734.63	9286.57	9996.98	12967.6	13454.5	11853.4	-1.16642	-0.888239	-0.530193	0.967	1.2124	0.405445	-0.861616	0.861616
eif4ba	3142.93	4072.74	-0.373903	0.00441569	3293.78	3209.33	2925.67	3925.95	3914.22	4378.05	-0.571282	-0.724884	-1.24088	0.578663	0.557329	1.40105	-0.845681	0.845681
eif4bb	13480.8	16905.6	-0.32664	0.0159378	12498	12920.4	15023.8	18325.8	17088.6	15302.5	-1.18476	-0.999052	-0.0744479	1.37704	0.833161	0.0480655	-0.752754	0.752754
eif4e1c	3242.37	5144.13	-0.665748	1.687e-07	3110.03	3448.96	3168.12	5237.85	5097.75	5096.78	-1.03244	-0.709398	-0.977079	0.995633	0.862105	0.86118	-0.906306	0.906306
eif4e3	1797.76	1259.85	0.51361	0.00474492	1828.93	2055.53	1508.83	1087.05	1294.45	1398.05	0.842119	1.47792	-0.0560466	-1.23952	-0.657582	-0.36689	0.754665	-0.754665
eif4ebp3l	3489.95	4613.92	-0.402809	0.00468345	2967.97	3544.53	3957.35	4504	4490.55	4847.2	-1.54206	-0.721833	-0.134555	0.643114	0.623981	1.13135	-0.799482	0.799482
eif4g1a	16759.7	26661.7	-0.669857	8.43048e-06	19349.2	14083.3	16846.5	28188.1	24618.5	27178.5	-0.407722	-1.31694	-0.839847	1.11838	0.50207	0.94406	-0.854836	0.854836
eif4g2a	7928.94	12811.5	-0.692246	5.9855e-09	8084.72	8042.73	7659.36	12819.8	12466.5	13148.2	-0.850556	-0.866184	-1.00886	0.911605	0.780142	1.03385	-0.908532	0.908532
eif4h	8490.55	10535.2	-0.311241	0.010718	8144.27	8749.83	8577.56	10598.7	10679.2	10327.7	-1.19727	-0.667523	-0.818233	0.949903	1.0203	0.71283	-0.894343	0.894343
eif5a2	38214.9	51858.7	-0.440437	0.000472009	37083.1	38149.8	39411.9	52283.7	55189	48103.2	-1.01452	-0.878451	-0.71747	0.924366	1.29494	0.39113	-0.870146	0.870146
eif5b	5398.3	6706.95	-0.313329	0.0239056	6065.24	5277.33	4852.33	7015.37	6124.62	6980.86	0.0144066	-0.885189	-1.37042	1.0992	0.0821987	1.0598	-0.747068	0.747068
eif6	2805.97	4149.65	-0.564299	0.00296883	2471.18	3009.88	2936.85	4284.46	4488.26	3676.21	-1.25127	-0.581654	-0.672431	1.0027	1.25603	0.246624	-0.835118	0.835118
eipr1	913.77	583.52	0.647466	0.0207995	888.945	895.483	956.883	637.358	660.947	452.255	0.714977	0.748295	1.06119	-0.567124	-0.446917	-1.51042	0.841487	-0.841487
ek1	317.176	528.758	-0.737721	0.00545018	341.117	324.119	286.291	483.33	457.403	645.542	-0.611709	-0.738741	-1.02145	0.451125	0.257355	1.66342	-0.790633	0.790633
elac2	1406.61	2506.37	-0.833351	0.00123511	1461.44	1348.42	1409.96	2781.36	2783.29	1954.45	-0.733496	-0.900961	-0.809774	1.22219	1.22506	-0.00301499	-0.814744	0.814744
ELAPOR2	23.5152	49.7193	-1.0815	0.0343329	24.6693	20.0843	25.792	32.7531	52.6013	63.8036	-0.680182	-0.941199	-0.616268	-0.21998	0.909949	1.54768	-0.745883	0.745883
elavl1a	15129.3	24790.8	-0.712453	5.52034e-07	13854.8	14785.5	16747.6	25344.7	26451.6	22576.2	-1.10604	-0.937428	-0.581974	0.975494	1.17601	0.473934	-0.875147	0.875147
elavl3	511.414	4054.78	-2.98827	3.32973e-28	598.018	320.656	615.569	3855.13	3538.01	4771.2	-0.848757	-0.988461	-0.839917	0.791819	0.632087	1.25323	-0.892378	0.892378
elavl4	480.927	99.2195	2.27507	1.74863e-09	680.532	425.233	337.015	105.341	83.476	108.841	1.64243	0.568539	0.197458	-0.777059	-0.869033	-0.762336	0.802809	-0.802809
elf1	1786.54	3108.63	-0.79896	2.07031e-17	1800.01	1790.27	1769.33	3192.99	3206.39	2926.52	-0.885808	-0.899122	-0.927771	1.01962	1.03796	0.655125	-0.904234	0.904234
ELFN2	6.98297	0	5.27318	0.0272257	8.50665	9.00331	3.43893	0	0	0	1.16849	1.28421	-0.0122439	-0.813486	-0.813486	-0.813486	0.813486	-0.813486
elmo2	210.433	80.0781	1.39125	0.0138777	280.72	196.688	153.892	75.2437	51.4578	113.533	1.60144	0.608025	0.102101	-0.827673	-1.10887	-0.375023	0.770521	-0.770521
elmsan1a	546.812	149.673	1.86912	2.79397e-11	616.732	563.746	459.957	147.832	146.369	154.818	1.20231	0.965037	0.500266	-0.89745	-0.904001	-0.866167	0.889206	-0.889206
elob	661.841	463.599	0.512748	0.000815479	641.402	675.248	668.872	456.773	431.102	502.922	0.705187	1.00854	0.951394	-0.94955	-1.17963	-0.535938	0.888374	-0.888374
elob	8592.93	11569.4	-0.428956	0.000874083	7521.58	9239.48	9017.74	11401.6	12251.5	11054.9	-1.44018	-0.47358	-0.598344	0.742996	1.2212	0.547906	-0.837369	0.837369
eloca	1082.66	662.432	0.709085	0.000260288	948.492	1205.06	1094.44	636.473	651.799	699.025	0.309968	1.35716	0.905662	-0.963548	-0.900996	-0.708242	0.857595	-0.857595
elocb	1868.93	2470.18	-0.401611	0.0051908	1681.77	2018.13	1906.89	2354.69	2773	2282.86	-1.26699	-0.393317	-0.682251	0.480861	1.5674	0.294289	-0.780851	0.780851
elovl1b	428.125	911.404	-1.0896	0.000262527	375.994	396.838	511.541	794.042	1196.11	744.062	-0.944382	-0.877375	-0.50864	0.399516	1.69203	0.238846	-0.776799	0.776799
elovl4a	144.522	222.458	-0.62405	0.03457	161.626	137.82	134.118	217.764	194.396	255.214	-0.457091	-0.954804	-1.03219	0.716558	0.228012	1.49952	-0.814696	0.814696
elovl6	75.4703	154.199	-1.03647	0.00637614	92.7225	62.3306	71.3578	161.995	96.0545	204.547	-0.393843	-0.93516	-0.774375	0.839989	-0.334496	1.59789	-0.701126	0.701126
elovl8a	6.11638	25.7049	-2.09007	0.0280526	5.95466	2.07769	10.3168	18.5896	22.8701	35.6549	-0.803732	-1.11671	-0.451583	0.21627	0.561829	1.59393	-0.790676	0.790676
elovl8b	312.753	539.767	-0.787079	0.00615723	277.317	296.417	364.527	532.017	610.632	476.65	-1.10665	-0.964738	-0.458679	0.785777	1.36989	0.374401	-0.843356	0.843356
elp2	1237.44	1635.51	-0.402083	0.0145592	1110.97	1315.18	1286.16	1733.26	1672.95	1500.32	-1.34847	-0.502498	-0.622701	1.2295	0.979654	0.26451	-0.824556	0.824556
emc1	5517.13	6713.99	-0.283164	0.00269378	5350.69	5826.53	5374.19	6816.19	6562.58	6763.18	-1.12086	-0.423554	-1.08642	1.02672	0.655077	0.949037	-0.876946	0.876946
emc6	1908.73	2689.58	-0.494583	0.00493783	1885.07	1970.34	1870.78	2701.69	2813.03	2554.02	-0.947902	-0.752714	-0.980626	0.921474	1.17634	0.58343	-0.893747	0.893747
emc8	1373.41	1998.72	-0.540966	0.00159685	1270.89	1473.77	1375.57	1878.44	2026.29	2091.44	-1.16876	-0.597633	-0.874076	0.541533	0.957763	1.14117	-0.880155	0.880155
emd	1345.76	986.006	0.449736	0.000198323	1255.58	1387.2	1394.49	946.3	1040.59	971.128	0.436517	1.07704	1.11248	-1.06857	-0.609716	-0.947749	0.875346	-0.875346
eme1	2436.17	1942.37	0.326737	0.00812941	2238.95	2376.87	2692.68	1989.97	1973.69	1863.44	0.159775	0.603331	1.61896	-0.640925	-0.693288	-1.04785	0.794022	-0.794022
emg1	2399.11	3469.93	-0.532362	0.00329283	1951.43	2390.73	2855.17	3516.98	3639.78	3253.04	-1.47986	-0.818578	-0.119443	0.876775	1.06163	0.479474	-0.805959	0.805959
emilin1a	5.97118	50.4175	-3.06003	0.00288148	4.25333	11.081	2.5792	48.6871	43.4532	59.1122	-0.956742	-0.683891	-1.02364	0.818941	0.609784	1.23555	-0.888092	0.888092
emilin1b	1440.59	9227.21	-2.67977	9.12537e-154	1505.68	1362.27	1453.81	10120.7	8584.3	8976.6	-0.891334	-0.924724	-0.903411	1.11453	0.7568	0.84814	-0.906489	0.906489
emilin2b	1110.8	2854.85	-1.36181	1.75705e-10	1151.8	1142.04	1038.56	2833.59	2681.52	3049.44	-0.862769	-0.872908	-0.980339	0.883266	0.725391	1.10736	-0.905339	0.905339
emilin3a	5557.14	17784.4	-1.67814	4.61508e-37	4889.62	5937.34	5844.47	17335.3	16849.6	19168.3	-1.00437	-0.849193	-0.862949	0.838986	0.767048	1.11048	-0.905505	0.905505
eml1	84.7918	218.665	-1.36297	6.62896e-07	74.8586	100.422	79.0954	240.78	227.558	187.658	-1.01306	-0.676168	-0.957222	1.1736	0.999346	0.473506	-0.88215	0.88215
eml3	553.215	250.681	1.14244	8.00717e-06	584.407	531.888	543.351	197.404	251.571	303.067	1.07366	0.764618	0.832073	-1.20362	-0.884877	-0.581856	0.890118	-0.890118
EML4	4963.5	3144.87	0.658059	0.000128141	5857.68	4382.54	4650.3	3535.57	2922.8	2976.25	1.59076	0.289617	0.525794	-0.457447	-0.997935	-0.950792	0.802058	-0.802058
emx1	2.84462	25.8007	-3.21985	0.0031311	5.95466	0	2.5792	36.294	25.1571	15.9509	-0.587073	-1.00483	-0.823884	1.54144	0.760114	0.114233	-0.805263	0.805263
emx2	258.866	1521.08	-2.55523	5.27681e-24	168.432	247.937	360.228	1631.46	1576.9	1354.89	-1.03051	-0.916956	-0.756583	1.05899	0.981062	0.663991	-0.901348	0.901348
emx3	240.104	880.077	-1.87454	1.44731e-17	250.946	217.465	251.902	866.63	968.55	805.051	-0.871778	-0.966195	-0.869083	0.864433	1.15184	0.690781	-0.902352	0.902352
en1b	20.3428	2.39597	3.03239	0.0151268	28.072	16.6215	16.3349	5.31132	0	1.87658	1.54114	0.48461	0.458168	-0.558973	-1.04904	-0.875895	0.827971	-0.827971
enah	10787.9	6959.31	0.632211	2.56243e-13	10663.9	10937.6	10762.1	7226.94	6539.71	7111.29	0.847815	0.977425	0.894316	-0.779785	-1.10522	-0.834551	0.906518	-0.906518
enc1	3169.43	5832.75	-0.880231	7.35411e-06	3467.31	2516.08	3524.91	5735.34	5398.49	6364.41	-0.674002	-1.29419	-0.636452	0.804706	0.585089	1.21485	-0.868214	0.868214
enc3	940.575	3621.96	-1.94573	1.46273e-34	957.849	819.301	1044.58	3149.61	3627.2	4089.06	-0.882205	-0.974563	-0.824392	0.578849	0.897216	1.2051	-0.89372	0.89372
eno1b	101.217	25.607	1.98305	0.000695181	98.6772	126.739	78.2357	37.1792	27.4442	12.1977	0.785476	1.41051	0.330172	-0.584299	-0.801134	-1.14073	0.842053	-0.842053
eno3	1490.34	742.186	1.00593	4.95663e-06	1546.51	1675.31	1249.19	850.696	754.714	621.147	0.981036	1.27472	0.303104	-0.605531	-0.824386	-1.12894	0.852953	-0.852953
eno4	343.787	82.8365	2.05296	4.60955e-13	323.253	403.764	304.345	71.7028	75.4714	101.335	0.74723	1.29444	0.618723	-0.962468	-0.936854	-0.761068	0.886797	-0.886797
enosf1	139.781	268.506	-0.942704	0.00134792	165.029	150.286	104.028	279.73	205.831	319.956	-0.477269	-0.657163	-1.2216	0.922299	0.0205952	1.41314	-0.785346	0.785346
enox1	15.1024	55.7748	-1.89478	0.00096758	15.312	11.081	18.9141	72.588	46.8838	47.8527	-0.830486	-1.00507	-0.681851	1.5329	0.472263	0.512244	-0.839135	0.839135
enpp1	887.132	1285.69	-0.535718	0.045201	730.722	806.143	1124.53	1234.88	1200.68	1421.51	-1.33693	-1.05345	0.143282	0.55806	0.429512	1.25953	-0.749033	0.749033
enpp7.2	20.8729	0.88522	4.48498	0.0106641	11.0586	21.4694	30.0907	2.65566	0	0	0.0143267	0.844878	1.53266	-0.656046	-0.867909	-0.867909	0.797288	-0.797288
entpd1	237.763	956.833	-2.00812	3.10479e-28	271.362	252.785	189.141	979.053	882.787	1008.66	-0.821034	-0.867829	-1.02815	0.961643	0.719148	1.03622	-0.905671	0.905671
entpd4	1734.38	2260.18	-0.382095	0.0270039	1926.76	1635.14	1641.23	2252.88	2323.6	2204.04	-0.228203	-1.17189	-1.15218	0.827164	1.05602	0.669096	-0.85076	0.85076
eomesa	33.0825	1.56381	4.37888	0.00923372	51.8906	35.3207	12.0363	0	0	4.69144	1.60944	0.837953	-0.246155	-0.806555	-0.806555	-0.588125	0.733745	-0.733745
eomesb	42.1457	0.762338	5.95416	6.33407e-05	48.4879	33.243	44.7061	0	2.28701	0	1.1637	0.507468	1.00091	-0.923508	-0.825061	-0.923508	0.890692	-0.890692
epas1a	423.298	789.533	-0.898671	0.00133739	486.581	412.767	370.545	750.667	974.267	643.666	-0.520523	-0.841144	-1.02454	0.62658	1.59783	0.161803	-0.795404	0.795404
epb41b	119.942	36.3922	1.71745	0.0104212	89.3199	129.509	140.996	48.6871	28.5877	31.9018	0.22601	1.04044	1.27322	-0.597401	-1.00471	-0.937551	0.846554	-0.846554
epb41l5	2887.9	2028.26	0.509636	0.00131677	3289.52	2867.21	2506.98	1968.73	1927.95	2188.09	1.54158	0.758564	0.0906675	-0.907305	-0.98291	-0.500592	0.796936	-0.796936
epcam	4099.28	6489.13	-0.662611	0.013866	3874.78	4126.98	4296.09	5313.09	6808.44	7345.86	-0.962418	-0.791418	-0.676759	0.0128046	1.0267	1.39109	-0.810198	0.810198
epdl2	1.98489	20.0714	-3.37016	0.0127576	5.95466	0	0	16.8192	27.4442	15.9509	-0.464604	-1.0099	-1.0099	0.530313	1.50329	0.4508	-0.828135	0.828135
epha2b	965.691	1590.8	-0.720929	0.021407	975.713	677.326	1244.03	1786.37	1272.72	1713.31	-0.712561	-1.41536	-0.0805836	1.1968	-0.0130122	1.02472	-0.736167	0.736167
epha4a	5445.3	12026.6	-1.14332	1.55681e-15	5518.27	4557.06	6260.58	11695.5	12098.3	12285.9	-0.881566	-1.14491	-0.678191	0.810853	0.921203	0.972613	-0.901556	0.901556
epha4b	40.7292	105.443	-1.37563	0.00687317	59.5466	32.5504	30.0907	113.308	96.0545	106.965	-0.362678	-1.08582	-1.15171	1.07744	0.615263	0.907518	-0.866739	0.866739
epha7	1109.34	378.742	1.54824	1.21176e-11	1299.82	936.344	1091.86	441.725	304.173	390.328	1.32716	0.459211	0.830576	-0.721917	-1.05038	-0.84465	0.872317	-0.872317
ephb2b	610.857	372.303	0.713536	0.0396707	817.489	460.554	554.528	331.072	337.334	448.502	1.80753	-0.172073	0.349116	-0.890194	-0.855463	-0.238917	0.661524	-0.661524
ephb3a	6642.34	2968.02	1.16209	1.73561e-11	6293.22	6332.1	7301.71	2609.63	2762.71	3531.72	0.719402	0.738197	1.20696	-1.06145	-0.987444	-0.615664	0.888187	-0.888187
ephx1	717.312	312.392	1.19855	8.64641e-08	757.092	750.045	644.8	290.352	279.016	367.809	1.06532	1.03433	0.571483	-0.987306	-1.03716	-0.646667	0.890378	-0.890378
ephx5	208.563	111.538	0.900117	0.0185944	206.712	216.079	202.897	111.538	82.3325	140.743	0.826969	0.992993	0.759362	-0.859776	-1.37737	-0.342174	0.859775	-0.859775
epn2	3627.29	6643.33	-0.873282	7.58378e-16	3776.95	3226.65	3878.26	6692.26	6830.16	6407.57	-0.812249	-1.14131	-0.751674	0.931004	1.01346	0.760767	-0.901745	0.901745
eprs1	7607.51	9803.75	-0.365996	0.000724917	8262.51	7346.01	7214.02	10356.2	9710.66	9344.41	-0.341625	-1.04821	-1.14996	1.2725	0.774826	0.492468	-0.846598	0.846598
eps15	2346.45	3538.57	-0.592972	0.0011049	2608.99	1968.96	2461.42	3268.23	3491.13	3856.36	-0.468618	-1.3679	-0.675969	0.457652	0.770829	1.28401	-0.837497	0.837497
EPS15L1	49.166	113.188	-1.20915	0.00410951	44.2346	38.7835	64.48	110.652	83.476	145.435	-0.898954	-1.0316	-0.406303	0.717261	0.0559464	1.56365	-0.778953	0.778953
eps8a	700.777	259.642	1.4343	2.98449e-11	833.652	681.481	587.198	239.009	295.025	244.893	1.38691	0.789789	0.41982	-0.946469	-0.726665	-0.923381	0.865505	-0.865505
erap1a	251.252	142.578	0.819486	0.00339055	261.154	245.86	246.743	157.569	166.952	103.212	1.00989	0.769446	0.783338	-0.618546	-0.471042	-1.47309	0.854224	-0.854224
ercc1	1101.45	821.57	0.424219	0.0106957	1017.4	1257	1029.96	828.566	877.069	759.075	0.311522	1.64717	0.38156	-0.741088	-0.470711	-1.12846	0.780085	-0.780085
ercc5	1304.18	907.982	0.522211	0.000774643	1348.3	1297.86	1266.39	871.056	877.069	975.82	1.09246	0.864956	0.722997	-1.06001	-1.03289	-0.587511	0.893471	-0.893471
ercc6l2	1487.53	956.03	0.638046	4.12622e-05	1497.17	1523.64	1441.77	885.22	958.258	1024.61	0.931587	1.02112	0.744186	-1.13849	-0.891424	-0.66697	0.898963	-0.898963
ERG28	135.883	77.3443	0.817485	0.0323688	139.509	160.674	107.467	81.4402	91.4805	59.1122	0.871446	1.43215	0.0225912	-0.666888	-0.400906	-1.25839	0.775396	-0.775396
ergic3	2852.36	3606.15	-0.338072	0.0404009	2548.59	3138.69	2869.79	3324	3578.03	3916.41	-1.38735	-0.184585	-0.732679	0.193118	0.710895	1.4006	-0.768206	0.768206
erlec1	3250.89	4362.24	-0.424162	0.00897845	3063.25	3416.41	3273	3919.75	4208.1	4958.85	-1.05305	-0.552726	-0.75589	0.160359	0.568863	1.63245	-0.787223	0.787223
errfi1a	687.73	513.627	0.420829	0.0403115	777.508	603.914	681.768	539.099	542.022	459.761	1.55155	0.0283905	0.711502	-0.54032	-0.514672	-1.23645	0.763815	-0.763815
esama	39.3364	144.408	-1.87475	1.45462e-06	52.7413	39.4761	25.792	149.602	163.521	120.101	-0.653886	-0.87555	-1.10421	0.964676	1.19727	0.471704	-0.877883	0.877883
esd	2864.63	1724.62	0.732566	3.42858e-07	2736.59	2856.82	3000.47	1534.09	1867.35	1772.43	0.69137	0.879445	1.10415	-1.18971	-0.668389	-0.816872	0.891656	-0.891656
esf1	3557.96	5326.01	-0.582314	5.54237e-10	3514.1	3579.86	3579.93	5685.77	4899.92	5392.34	-0.927214	-0.861505	-0.861432	1.24288	0.457606	0.949666	-0.883384	0.883384
esm1	247.057	133.136	0.890592	0.00348492	207.562	207.769	325.839	129.242	130.36	139.805	0.229961	0.232678	1.78719	-0.801206	-0.786491	-0.662135	0.749944	-0.749944
esrp2	2070.63	1559.73	0.40953	0.0205156	2118.16	2198.89	1894.85	1561.53	1791.87	1325.8	0.913711	1.15717	0.240265	-0.764975	-0.0702938	-1.47588	0.770383	-0.770383
esrra	1182.37	864.939	0.450252	0.0223573	1138.19	1289.55	1119.37	945.415	726.127	923.276	0.575994	1.33719	0.48136	-0.393469	-1.49626	-0.504807	0.79818	-0.79818
esrrb	452.54	34.6809	3.69303	1.91674e-31	539.322	424.541	393.758	38.9497	22.8701	42.223	1.26346	0.773045	0.641521	-0.874436	-0.943138	-0.860451	0.892675	-0.892675
esrrga	271.918	547.822	-1.01071	3.18602e-05	335.162	274.255	206.336	564.77	515.721	562.973	-0.47432	-0.861023	-1.29224	0.98347	0.672057	0.972058	-0.875862	0.875862
esyt1b	1717.34	851.221	1.01191	1.21814e-08	2023.73	1678.77	1449.51	952.497	786.732	814.434	1.44569	0.771262	0.323038	-0.648661	-0.972743	-0.918584	0.846663	-0.846663
etaa1	967.973	665.775	0.541048	0.0007471	871.081	1034.69	998.15	683.39	718.122	595.813	0.303331	1.21884	1.01438	-0.746946	-0.552593	-1.237	0.845515	-0.845515
etf1b	16840.5	29182.8	-0.793172	1.71652e-08	16781.1	16692.8	17047.6	30160.3	30902.1	26486	-0.899775	-0.912518	-0.861279	1.03236	1.13948	0.501737	-0.891191	0.891191
etfdh	4121.13	2612.27	0.658024	4.34368e-07	4203.14	4414.39	3745.86	2630.87	2720.4	2485.53	0.975423	1.22178	0.44216	-0.858089	-0.753685	-1.02759	0.879788	-0.879788
ethe1	159.287	53.626	1.56563	0.00146221	139.509	168.985	169.367	77.8994	38.8792	44.0995	0.547378	1.03553	1.04186	-0.472934	-1.11914	-1.03269	0.874921	-0.874921
etnppl	30.9463	144.972	-2.23312	0.00341059	70.6052	7.61819	14.6155	143.406	176.1	115.409	-0.251892	-1.16615	-1.06459	0.804813	1.27938	0.398446	-0.827545	0.827545
ets1	127.126	334.617	-1.39808	1.28304e-10	124.197	117.043	140.136	313.368	323.612	366.871	-0.92518	-0.987228	-0.786939	0.71549	0.80434	1.17952	-0.899782	0.899782
ets2	1391.92	322.543	2.11017	2.58193e-11	1593.3	1571.42	1011.05	372.678	371.64	223.313	1.17926	1.14422	0.246427	-0.776314	-0.777977	-1.01561	0.856635	-0.856635
etv1	119.623	30.291	1.98421	0.000537631	181.192	108.04	69.6384	33.6384	36.5922	20.6423	1.74471	0.543321	-0.0873506	-0.678584	-0.630073	-0.89202	0.733559	-0.733559
etv2	10134.2	2795	1.85834	3.43035e-11	7628.77	10035.9	12737.8	3015.06	3001.7	2368.24	0.268308	0.823082	1.44578	-0.795007	-0.798085	-0.944079	0.845724	-0.845724
etv5a	2710.33	7105.32	-1.39053	1.18241e-34	2769.77	2557.63	2803.59	7342.9	7544.86	6428.21	-0.876997	-0.96401	-0.863123	0.998827	1.08167	0.623637	-0.901377	0.901377
etv5b	16838.1	13177	0.353743	0.00461176	15579.9	17057.8	17876.4	12864.9	13640.9	13025.3	0.266014	0.952847	1.33329	-0.99578	-0.635146	-0.921228	0.850718	-0.850718
eva1a	69.183	474.924	-2.78075	2.83362e-42	58.6959	67.1786	81.6746	450.577	456.259	517.935	-0.954165	-0.916229	-0.851401	0.798383	0.823794	1.09962	-0.907265	0.907265
eva1ba	146.042	546.098	-1.90624	5.55945e-11	125.898	95.5736	216.653	568.311	571.753	498.231	-0.981794	-1.11702	-0.577101	0.991023	1.00637	0.67852	-0.891972	0.891972
eve1	361.53	2216.45	-2.61748	3.23918e-48	314.746	304.727	465.116	1976.7	2357.91	2314.76	-0.949464	-0.959227	-0.802919	0.670211	1.04173	0.999672	-0.90387	0.90387
evi5b	802.495	520.559	0.623112	0.00931053	917.017	678.019	812.448	530.247	456.259	575.171	1.45038	0.0936226	0.856756	-0.745257	-1.16527	-0.49023	0.800254	-0.800254
EVI5L	16.9577	0	6.55034	0.000868012	26.3706	12.4661	12.0363	0	0	0	1.6841	0.375311	0.33485	-0.798087	-0.798087	-0.798087	0.798087	-0.798087
evx1	42.687	223.437	-2.38782	1.15094e-11	48.4879	44.324	35.2491	241.665	197.827	230.819	-0.844558	-0.886139	-0.976762	1.08451	0.646742	0.976203	-0.902486	0.902486
evx2	5.77902	63.543	-3.45421	7.14393e-07	6.80532	6.23306	4.29867	53.1132	70.8974	66.6185	-0.865368	-0.883146	-0.94324	0.573237	1.12572	0.992793	-0.897251	0.897251
ewsr1a	10810.6	16937.6	-0.647803	0.00181356	10726	9805.3	11900.4	18662.2	18017.1	14133.4	-0.838252	-1.08342	-0.52554	1.27497	1.10319	0.0690596	-0.815738	0.815738
exo1	813.967	1298.77	-0.674448	1.44202e-05	712.858	815.146	913.896	1287.11	1222.41	1386.79	-1.23556	-0.867643	-0.512452	0.829947	0.597225	1.18848	-0.871885	0.871885
exo5	713.954	363.983	0.970935	0.000312388	588.66	774.285	778.918	320.45	283.59	487.91	0.231189	1.0948	1.11636	-1.01665	-1.18814	-0.23755	0.814116	-0.814116
exoc1	2970.22	2233.07	0.411082	0.000143668	2990.09	3082.6	2837.98	2344.06	2052.59	2302.56	0.91796	1.13657	0.558496	-0.608718	-1.29751	-0.706798	0.871009	-0.871009
exoc3l1	101.856	202.48	-0.994411	0.000208223	93.5732	97.6513	114.344	222.19	170.382	214.868	-1.00483	-0.934898	-0.64863	1.20079	0.31235	1.07522	-0.862787	0.862787
exoc3l2a	54.673	131.306	-1.26212	0.000903715	60.3972	65.7934	37.8283	146.947	110.92	136.052	-0.731282	-0.610206	-1.23767	1.21065	0.402312	0.966198	-0.859718	0.859718
exoc7	1308.58	951.461	0.460508	0.0033011	1338.1	1350.5	1237.16	957.808	1021.15	875.423	1.01599	1.07654	0.523118	-0.840892	-0.531598	-1.24317	0.871885	-0.871885
exosc10	3981.06	5080.23	-0.351861	0.000647036	3902.85	3831.95	4208.39	5183.85	5125.2	4931.64	-1.01123	-1.12544	-0.519074	1.05215	0.957678	0.645909	-0.885247	0.885247
exosc2	1277.91	2028.82	-0.666591	0.000252603	1220.7	1313.1	1299.92	2081.15	2184.1	1821.22	-1.00823	-0.792924	-0.823642	0.996876	1.23677	0.391149	-0.874932	0.874932
exosc4	1694.02	2504.21	-0.56379	0.000987161	1689.42	1741.1	1651.55	2640.61	2569.46	2302.56	-0.893106	-0.780446	-0.975669	1.18042	1.02531	0.44349	-0.883074	0.883074
exosc5	1004.76	1681.69	-0.742778	0.00715189	884.692	1025.69	1103.9	1689.88	1970.26	1384.91	-1.09084	-0.755421	-0.569355	0.82471	1.49173	0.0991828	-0.805207	0.805207
exosc6	774.019	1557.82	-1.00894	1.35062e-06	785.164	777.748	759.144	1644.74	1656.94	1371.78	-0.862742	-0.879546	-0.921699	1.08495	1.11259	0.466449	-0.887996	0.887996
exosc8	1901.28	2468.57	-0.376469	0.0238977	1754.92	1919.09	2029.83	2406.91	2638.07	2360.73	-1.27901	-0.790708	-0.461323	0.660282	1.34784	0.522923	-0.843681	0.843681
exosc9	1915.02	2477.16	-0.371073	0.0342473	1647.74	2095	2002.32	2553.86	2506.57	2371.05	-1.57841	-0.290978	-0.557763	1.02983	0.893693	0.503628	-0.809049	0.809049
ext1a	1303.91	1690.22	-0.374474	0.0333017	1268.34	1354.65	1288.74	1727.95	1587.19	1755.54	-1.0349	-0.644379	-0.942608	1.04465	0.407755	1.16948	-0.873963	0.873963
ext1c	680.293	59.1633	3.51475	1.66401e-15	782.612	742.427	515.84	84.9811	24.0136	68.495	1.17056	1.05663	0.414239	-0.807283	-0.980131	-0.854022	0.880478	-0.880478
eya1	454.649	896.621	-0.981728	6.35482e-08	559.738	376.061	428.147	962.234	822.181	905.448	-0.457512	-1.18259	-0.976976	1.13137	0.578502	0.907204	-0.872359	0.872359
eya2	357.725	222.745	0.68568	0.0214728	449.151	328.275	295.748	182.355	271.011	214.868	1.68604	0.403587	0.0584951	-1.14455	-0.203955	-0.799609	0.71604	-0.71604
eya3	3336.5	2407.31	0.470772	0.00072479	3839.9	3087.44	3082.14	2350.26	2400.22	2471.45	1.66865	0.37155	0.362413	-0.899215	-0.813092	-0.690303	0.80087	-0.80087
eya4	219.854	119.183	0.883156	0.00351377	187.997	236.856	234.707	122.16	114.351	121.039	0.319148	1.16301	1.12589	-0.817932	-0.952815	-0.837296	0.869348	-0.869348
ezh2	1712.69	2926.03	-0.772672	1.32873e-13	1733.66	1727.94	1676.48	2733.56	2839.33	3205.19	-0.857491	-0.865854	-0.941199	0.606403	0.76125	1.29689	-0.888181	0.888181
ezra	122.523	273.93	-1.16264	0.000169123	133.554	123.969	110.046	354.088	211.549	256.153	-0.679454	-0.780164	-0.92644	1.63751	0.139966	0.608583	-0.795352	0.795352
f10	600.896	248.502	1.27301	4.2948e-08	542.724	639.235	620.727	215.994	216.123	313.388	0.59335	1.07854	0.985492	-1.04922	-1.04857	-0.559589	0.885793	-0.885793
f13a1b	2326.3	3691.97	-0.666418	0.00424151	2464.38	2403.88	2110.64	4275.61	3406.51	3393.79	-0.662548	-0.736121	-1.09277	1.54032	0.483291	0.467824	-0.830479	0.830479
F2R	50.7474	108.296	-1.09342	0.0433634	38.2799	44.324	69.6384	99.1446	133.79	91.9522	-1.1419	-0.97455	-0.273646	0.543323	1.50259	0.34418	-0.796698	0.796698
f7l	33.9796	6.12391	2.49187	0.00738925	39.1306	31.8579	30.9504	2.65566	9.14805	6.56802	1.21866	0.754113	0.696147	-1.11117	-0.696473	-0.861272	0.889639	-0.889639
fabp1b.1	417.404	1704.54	-2.03016	0.0358223	975.713	101.114	175.386	1467.69	1645.51	2000.43	-0.108237	-1.21852	-1.12424	0.516324	0.742052	1.19262	-0.816999	0.816999
fabp3	1408.13	1984.2	-0.49464	0.00113845	1538.85	1457.84	1227.7	1990.86	1962.26	1999.49	-0.474034	-0.718141	-1.41164	0.887996	0.801808	0.914008	-0.867938	0.867938
fadd	302.485	559.889	-0.88633	6.47161e-06	252.648	353.899	300.907	498.379	548.883	632.406	-1.18407	-0.512571	-0.86402	0.445617	0.780562	1.33449	-0.853555	0.853555
faim2b	5.85479	21.6902	-1.87574	0.0261406	3.40266	9.00331	5.1584	33.6384	18.2961	13.136	-0.931236	-0.428283	-0.773566	1.78401	0.406233	-0.0571543	-0.711028	0.711028
faima	423.446	230.121	0.880528	0.0250324	364.085	512.496	393.758	180.585	226.414	283.363	0.307239	1.52966	0.551646	-1.20419	-0.82671	-0.357641	0.796181	-0.796181
fam107b	1486.14	2237.7	-0.590495	0.0012285	1358.51	1454.38	1645.53	2268.82	2272.15	2172.14	-1.18891	-0.962497	-0.511058	0.960981	0.968842	0.732645	-0.887489	0.887489
fam110b	268.949	56.5884	2.24999	1.13811e-10	357.279	263.866	185.702	50.4575	58.3188	60.9887	1.51459	0.787215	0.178576	-0.874534	-0.813321	-0.792531	0.826795	-0.826795
fam110c	14.4518	53.6572	-1.88277	0.000186084	10.208	19.3917	13.7557	60.195	49.1708	51.6058	-1.08493	-0.6671	-0.923518	1.18929	0.687733	0.79852	-0.891848	0.891848
fam117ab	468.183	254.018	0.881667	0.000583497	458.509	497.26	448.781	217.764	225.271	319.018	0.787595	1.10092	0.708939	-1.15894	-1.09825	-0.340257	0.865817	-0.865817
fam118b	506.903	1017.04	-1.00524	4.78314e-06	557.186	488.949	474.573	1090.59	896.509	1064.02	-0.709624	-0.946078	-0.995896	1.13874	0.466202	1.04666	-0.883866	0.883866
fam126a	930.755	613.8	0.60029	9.91848e-05	1024.2	913.49	854.575	618.769	601.484	621.147	1.38363	0.775576	0.451997	-0.843112	-0.938042	-0.830051	0.870402	-0.870402
fam131ba	59.9452	23.7958	1.32436	0.026597	73.1572	60.2529	46.4256	30.9827	16.0091	24.3955	1.41912	0.8338	0.206612	-0.493855	-1.17304	-0.792641	0.819844	-0.819844
fam133b	2711.56	2026.42	0.420225	0.0093156	2438.01	2852.66	2844	1861.62	1945.1	2272.53	0.161718	1.13329	1.11298	-1.18881	-0.99319	-0.225998	0.802665	-0.802665
fam136a	673.315	1140.47	-0.760055	0.000738501	609.076	680.096	730.773	1213.64	1233.84	973.943	-1.08512	-0.826353	-0.64171	1.11763	1.19126	0.244294	-0.85106	0.85106
fam13a	961.755	698.294	0.460644	0.0131815	1088.85	835.23	961.182	730.306	655.229	709.346	1.55078	0.0311932	0.785835	-0.597463	-1.04729	-0.72305	0.789268	-0.789268
fam149b1	550.036	221.689	1.31024	0.000376206	690.74	484.794	474.573	186.781	192.109	286.178	1.53316	0.497503	0.446103	-1.00113	-0.974342	-0.501291	0.825589	-0.825589
[truncated: 4,977 more rows]
