# Supplementary material for: Tbx16 and mesogenin 1 promote presomitic mesoderm differentiation by repressing the mesodermal progenitor cell state
Source: PLoS Genet. 2026 Jun 8;22(6):e1012176. doi: 10.1371/journal.pgen.1012176 (PMC13268175; doi:10.1371/journal.pgen.1012176)
Supplement: S2 Table — (XLSX) [file pgen.1012176.s005.xlsx]

## Sheet: Sheet 1
GeneName	mean_msgn1	mean_tlf	log2FoldChange	padj	msgn1_1	msgn1_2	msgn1_3	tlf_1	tlf_2	tlf_3	z-score msgn1_1	z-score msgn1_2	z-score msgn1_3	z-score tlf_1	z-score tlf_2	z-score tlf_3	z-score mean_msgn1	z-score mean_tlf
abcc6a	169.994	704.445	-2.04536	1.26023e-05	71.5873	148.792	289.601	662.145	662.09	789.1	-1.2007	-0.947169	-0.484765	0.738635	0.738456	1.15555	-0.877546	0.877546
abhd15a	326.988	182.949	0.837168	0.0314451	335.665	386.431	258.868	211.568	174.956	162.324	0.894659	1.45749	0.0432297	-0.481177	-0.887075	-1.02713	0.798461	-0.798461
acads	1466.63	1190.41	0.300513	0.0465138	1517.65	1447.24	1435	1150.79	1200.68	1219.77	1.21595	0.763286	0.684583	-1.14272	-0.821926	-0.699173	0.887939	-0.887939
ackr3b	4379.33	2373.64	0.882954	1.35073e-14	4661.13	3953.16	4523.69	2444.98	2339.61	2336.34	1.14231	0.512782	1.0201	-0.828299	-0.921988	-0.924902	0.89173	-0.89173
acot17	169.611	294.598	-0.792356	0.0411353	152.72	223.723	132.389	292.123	280.159	311.512	-1.05088	-0.110944	-1.32001	0.794513	0.636142	1.05118	-0.827279	0.827279
acss1	2268.97	1638.33	0.469562	0.0476353	2352.84	1971.76	2482.3	1579.23	1684.38	1651.39	1.0354	0.0469822	1.37119	-0.971155	-0.698413	-0.784002	0.817857	-0.817857
actc1a	60762.4	39796.6	0.610511	0.0401698	74220.1	50378.4	57688.5	42881.8	44826.6	31681.3	1.64549	0.00680256	0.509238	-0.508454	-0.374786	-1.27829	0.720509	-0.720509
actc1c	280.785	117.238	1.25602	0.00341865	361.118	157.356	323.88	140.75	124.642	86.3225	1.41926	-0.364701	1.09324	-0.510086	-0.651111	-0.986603	0.715933	-0.715933
acvrl1	296.787	479.181	-0.686137	0.0275246	225.898	293.302	371.162	453.233	491.708	492.601	-1.46172	-0.853852	-0.151701	0.588421	0.935395	0.943453	-0.822423	0.822423
adam28	369.857	838.183	-1.18039	6.86153e-06	386.572	412.122	310.878	939.218	888.504	686.827	-0.799155	-0.705253	-1.07734	1.2319	1.04552	0.304326	-0.860583	0.860583
adam8a	1329.07	2337.57	-0.814361	6.51073e-05	1361.75	1495.41	1130.04	2083.81	2436.81	2492.09	-0.81062	-0.580853	-1.20893	0.430587	1.0374	1.13242	-0.866803	0.866803
adamtsl5	33.6578	156.811	-2.19542	0.000117928	17.4991	61.0155	22.4589	131.013	155.517	183.904	-1.0931	-0.481182	-1.02336	0.503103	0.847679	1.24686	-0.865881	0.865881
adgrb1a	268.663	129.948	1.04653	0.0023946	238.624	226.935	340.429	146.947	114.351	128.545	0.455902	0.320362	1.63631	-0.607092	-0.985037	-0.82045	0.804193	-0.804193
adgrf6	129.858	218.749	-0.74327	0.0232776	106.586	154.144	128.843	192.093	212.692	251.461	-1.24458	-0.370498	-0.835513	0.326954	0.705551	1.41809	-0.816864	0.816864
admp	206.723	435.274	-1.07216	0.0206462	192.49	251.555	176.125	335.498	460.833	509.49	-0.919709	-0.496995	-1.03683	0.103771	1.00077	1.349	-0.817846	0.817846
adora2ab	35.4547	104.446	-1.54765	0.000165334	30.2258	40.677	35.4614	108.882	104.059	100.397	-1.04462	-0.76979	-0.906943	1.02377	0.896944	0.800639	-0.907119	0.907119
adrb3a	161.687	86.4903	0.904895	0.0371967	147.947	190.54	146.574	84.9811	83.476	91.0139	0.539924	1.5038	0.508841	-0.885008	-0.91907	-0.748484	0.850854	-0.850854
adrm1	7297.8	4846.83	0.590133	0.0376178	8816.38	5101.75	7975.26	4911.2	5048.58	4580.72	1.50085	-0.530845	1.0408	-0.635065	-0.559926	-0.815818	0.670269	-0.670269
aebp1	1272.05	2140.01	-0.749026	0.00054697	1053.13	1491.13	1271.88	1982.89	1892.5	2544.64	-1.20183	-0.395572	-0.799161	0.509637	0.343252	1.54367	-0.798854	0.798854
afap1	387.295	752.149	-0.95362	0.00691017	244.988	457.081	459.816	809.976	635.79	810.681	-1.45119	-0.503375	-0.491154	1.07366	0.295247	1.07681	-0.815239	0.815239
afap1l1a	211.728	442.346	-1.05405	6.99997e-05	149.538	239.78	245.865	389.497	440.25	497.293	-1.31273	-0.645326	-0.600321	0.461932	0.837287	1.25916	-0.852792	0.852792
aimp1a	6973.9	4326.27	0.68866	0.0302439	8067.1	4423.09	8431.53	4419.9	4620.91	3938	1.19113	-0.60468	1.37073	-0.606249	-0.507191	-0.843739	0.652393	-0.652393
akap12b	23209.1	32174	-0.471178	0.0104419	21231.2	21852.1	26544	33547.2	29978.2	32996.8	-1.20043	-1.08506	-0.213234	1.08806	0.424881	0.985783	-0.832906	0.832906
akirin1	10142.4	7323.03	0.469646	0.014115	11977.4	9021.73	9427.99	6955.17	7844.45	7169.46	1.73499	0.154552	0.371791	-0.950476	-0.47496	-0.835893	0.753776	-0.753776
AL935174.6	4243.71	3546.2	0.259013	0.0318406	4137.75	4161.9	4431.49	3628.52	3430.52	3579.57	0.605378	0.665596	1.33779	-0.664344	-1.15803	-0.78639	0.869589	-0.869589
AL935186.9	6982.91	1620.44	2.10754	0.0467687	7088.74	9700.39	4159.62	1740.34	2421.95	699.025	0.804508	1.55838	-0.0410065	-0.739351	-0.5426	-1.03994	0.773962	-0.773962
alcama	3513.57	4866.51	-0.469982	0.0104047	3623.91	3973.5	2943.29	5180.31	4798.15	4621.07	-0.680752	-0.260381	-1.49917	1.19077	0.731238	0.5183	-0.813434	0.813434
aldh16a1	351.469	200.152	0.81008	0.0023837	378.617	366.093	309.696	239.895	200.114	160.447	1.1466	1.00691	0.377923	-0.400564	-0.844238	-1.28663	0.843811	-0.843811
alox12	1300.03	2038.24	-0.649139	9.22506e-05	1391.98	1350.9	1157.22	2022.73	2206.97	1885.02	-0.652896	-0.749647	-1.2059	0.832941	1.26695	0.508551	-0.86948	0.86948
alpi.1	4820.98	3160.61	0.609125	0.0134255	5380.18	4603.99	4478.77	2946.9	3637.49	2897.43	1.39575	0.616005	0.490209	-1.04868	-0.354919	-1.09837	0.833989	-0.833989
amot	285.039	497.213	-0.797226	0.0236019	216.353	381.079	257.686	494.838	498.569	498.231	-1.36288	-0.0783451	-1.04057	0.808749	0.837842	0.835208	-0.827266	0.827266
anapc5	2951.89	1858.74	0.66668	0.0134255	3398.01	2095.94	3361.74	2018.3	1876.49	1681.41	1.29252	-0.402821	1.24529	-0.503903	-0.68854	-0.942542	0.711661	-0.711661
angptl2b	1566.09	3058.31	-0.966288	1.99484e-05	1823.09	1662.4	1212.78	2989.39	3102.33	3083.21	-0.580669	-0.771434	-1.30523	0.80395	0.938038	0.915341	-0.885776	0.885776
angptl5	264.716	130.456	1.0158	0.0476163	291.122	163.778	339.247	146.947	91.4805	152.941	0.977566	-0.35333	1.48053	-0.529244	-1.10893	-0.466594	0.70159	-0.70159
angptl7	4436.97	2374.27	0.90203	0.0302549	4389.1	4344.94	4576.88	2258.2	2136.07	2728.54	0.855476	0.817069	1.01882	-0.998087	-1.10432	-0.588957	0.897121	-0.897121
ankhb	1244.8	712.416	0.804413	0.0115656	1307.66	1281.33	1145.4	762.174	630.072	745.001	1.09609	1.00836	0.555599	-0.720936	-1.16097	-0.778142	0.886683	-0.886683
anos1a	23.5975	1.87658	3.6053	0.000349608	25.4533	29.9725	15.3666	0	0	5.62973	0.980697	1.32923	0.202797	-0.982298	-0.982298	-0.548125	0.837574	-0.837574
anos1b	76.1008	233.033	-1.62767	1.37342e-07	90.6773	63.1564	74.4689	292.123	192.109	214.868	-0.690382	-0.987768	-0.865528	1.4864	0.405673	0.651602	-0.847893	0.847893
antxr1d	111.057	45.2577	1.30325	0.0192157	120.903	129.524	82.7432	39.8349	64.0364	31.9018	1.04951	1.26118	0.112596	-0.940905	-0.346701	-1.13568	0.807762	-0.807762
anxa4	2399.15	1812.17	0.403561	0.0356536	2659.87	2021	2516.57	1779.29	1744.99	1912.23	1.42416	-0.217542	1.05594	-0.838676	-0.926821	-0.497059	0.754185	-0.754185
apaf1	3173.05	4373.71	-0.463238	0.0153427	3448.92	3476.81	2593.41	4231.35	4451.67	4438.1	-0.441759	-0.403781	-1.60656	0.623543	0.923513	0.905041	-0.817366	0.817366
apbb1ip	169.203	259.039	-0.614089	0.0330933	167.037	157.356	183.217	249.632	267.58	259.906	-0.93759	-1.13038	-0.615398	0.707124	1.06453	0.911706	-0.894454	0.894454
apela	1404.56	2896.54	-1.04405	1.91177e-06	1417.43	1512.54	1283.7	2967.26	3098.9	2623.45	-0.878006	-0.764096	-1.03816	0.978117	1.13578	0.566367	-0.893422	0.893422
aplnr2	926.838	1793.15	-0.950809	3.06226e-05	792.233	951.627	1036.65	1669.52	1766.72	1943.19	-1.16134	-0.835305	-0.661385	0.633146	0.831953	1.19294	-0.886011	0.886011
aplnra	4186.69	3252.54	0.364736	0.0347425	4023.21	4715.32	3821.55	3319.57	3390.5	3047.56	0.504026	1.65309	0.169233	-0.664162	-0.546416	-1.11577	0.775449	-0.775449
arhgap28	97.0424	158.729	-0.712646	0.0123788	95.4498	84.5653	111.112	169.077	153.23	153.879	-0.919278	-1.22776	-0.47538	1.16742	0.718294	0.736698	-0.874139	0.874139
arhgef18a	680.119	931.785	-0.453513	0.0386227	658.603	737.538	644.215	938.333	889.648	967.375	-1.02594	-0.476344	-1.12612	0.921724	0.582746	1.12393	-0.876135	0.876135
arhgef1a	1485.27	2127.22	-0.516693	0.00628224	1288.57	1582.12	1585.12	2004.14	2140.64	2236.88	-1.38006	-0.59749	-0.589487	0.527555	0.891464	1.14801	-0.855678	0.855678
arl4cb	3309.3	2369.48	0.481563	0.00288009	3576.18	3101.08	3250.62	2358.23	2471.12	2279.1	1.36279	0.484035	0.760625	-0.889967	-0.681162	-1.03632	0.869149	-0.869149
arrb2a	5075.65	2754.95	0.881769	6.41021e-06	4761.35	6034.11	4431.49	2732.67	2703.25	2828.94	0.613162	1.53557	0.374098	-0.857091	-0.878416	-0.787325	0.840944	-0.840944
arrdc1b	108.805	198.611	-0.874955	0.0307745	130.448	93.1289	102.838	185.896	213.836	196.102	-0.451891	-1.17692	-0.988291	0.625339	1.16814	0.823619	-0.872366	0.872366
asap2b	1533.3	2349.58	-0.616439	1.18023e-07	1595.6	1478.29	1526.02	2196.23	2387.64	2464.88	-0.756604	-1.01325	-0.908828	0.5574	0.976152	1.14513	-0.892895	0.892895
asap3	605.471	1006.13	-0.732281	0.00634581	618.833	678.663	518.918	972.857	1066.89	978.635	-0.820898	-0.558205	-1.25958	0.733483	1.14635	0.758851	-0.879563	0.879563
atic	6302.68	4558.72	0.467097	0.0441317	6880.34	5121.02	6906.69	4925.36	4775.28	3975.53	1.20985	-0.258459	1.23184	-0.42175	-0.547006	-1.21447	0.727743	-0.727743
b3gnt2b	2214.22	3249.84	-0.55436	3.65921e-07	2282.84	2025.29	2334.54	3260.27	3241.84	3247.42	-0.778687	-1.22517	-0.689065	0.915711	0.883772	0.893435	-0.897639	0.897639
b3gnt2l	125.941	282.743	-1.16804	0.00143864	120.903	86.7062	170.215	316.024	293.881	238.325	-0.893436	-1.2596	-0.365427	1.19584	0.958748	0.363876	-0.839488	0.839488
bcar3	1370.81	2278.24	-0.733585	2.69127e-07	1411.07	1402.29	1299.07	2456.49	2113.2	2265.03	-0.810204	-0.827409	-1.02967	1.23839	0.565689	0.863209	-0.889095	0.889095
bcl10	379.19	530.023	-0.481293	0.0335824	383.39	407.84	346.339	490.412	585.475	514.182	-0.787045	-0.516833	-1.19651	0.395701	1.44629	0.658395	-0.833462	0.833462
bcl3	235.253	508.265	-1.11109	0.0018462	238.624	247.273	219.86	540.869	552.314	431.613	-0.855555	-0.799975	-0.976136	1.08674	1.16029	0.384634	-0.877222	0.877222
bicc2	1073.05	760.351	0.495146	0.0472099	1293.34	961.261	964.549	797.583	821.038	662.431	1.74055	0.205923	0.221116	-0.550472	-0.442083	-1.17504	0.722531	-0.722531
bin2b	650.294	941.671	-0.533756	0.00307588	637.923	603.732	709.227	931.251	984.559	909.201	-0.95786	-1.16506	-0.525746	0.819747	1.1428	0.68612	-0.882888	0.882888
bmp2a	340.552	1086.79	-1.67488	3.45239e-31	346.801	329.698	345.157	1080.85	1128.64	1050.88	-0.895839	-0.937602	-0.899853	0.896596	1.01328	0.823413	-0.911098	0.911098
bmp4	830.748	1584.95	-0.928688	2.71754e-05	647.468	1046.9	797.881	1388.91	1742.7	1623.24	-1.25342	-0.360007	-0.91699	0.404983	1.19632	0.929113	-0.843474	0.843474
bmp6	141.276	288.833	-1.02575	0.0149093	120.903	166.99	135.935	218.649	357.918	289.931	-1.00983	-0.515521	-0.848599	0.0385587	1.53229	0.803097	-0.791316	0.791316
bmpr1bb	219.978	349.874	-0.661792	0.0191129	187.718	266.541	205.676	308.942	378.501	362.179	-1.22726	-0.23211	-1.00054	0.3032	1.18139	0.975327	-0.819971	0.819971
BX294165.2	75.7738	5.68045	3.72041	9.39227e-05	62.0423	81.354	83.9252	0.88522	1.14351	15.0126	0.540139	1.02951	1.09466	-1.00962	-1.00307	-0.65162	0.888102	-0.888102
BX324218.1	42.7322	118.053	-1.46003	0.00913127	39.7707	58.8746	29.5511	128.357	113.207	112.595	-0.951544	-0.504046	-1.19093	1.12354	0.768665	0.754316	-0.882174	0.882174
BX537263.2	1574.01	30.0073	5.71563	0.00617278	3579.37	14.9863	1127.67	15.0487	67.4669	7.50631	1.94176	-0.550236	0.227684	-0.550193	-0.513545	-0.555466	0.539735	-0.539735
bzw2	1182.09	367.88	1.68526	8.82812e-10	1485.83	1132.53	927.906	329.302	492.851	281.486	1.46431	0.736529	0.315007	-0.918084	-0.581181	-1.01658	0.838616	-0.838616
c1qtnf12	46.3353	173.558	-1.887	2.90145e-07	33.4074	64.2268	41.3716	161.11	147.512	212.053	-1.03954	-0.620957	-0.93137	0.694883	0.510203	1.38678	-0.863955	0.863955
ca6	461.801	894.405	-0.953331	0.0141144	459.75	554.492	371.162	879.909	825.612	977.696	-0.877764	-0.496909	-1.23388	0.811241	0.592971	1.20434	-0.869517	0.869517
ca9	1526.71	854.671	0.837481	0.0118511	1275.85	1548.94	1755.34	845.385	834.76	883.867	0.21363	0.898726	1.41652	-0.866252	-0.892908	-0.769713	0.842957	-0.842957
CABZ01076996.1	183.942	473.19	-1.35682	0.0182188	69.9965	253.696	228.135	420.479	354.487	644.604	-1.32106	-0.382519	-0.513114	0.469593	0.132431	1.61467	-0.738897	0.738897
CABZ01102517.1	0	8.47057	-5.21474	0.00283163	0	0	0	12.3931	4.57403	8.44459	-0.805602	-0.805602	-0.805602	1.55171	0.0644329	0.800661	-0.805602	0.805602
CABZ01112656.1	1544.84	1142.96	0.433526	0.0307223	1699.01	1344.48	1591.03	1123.34	1172.09	1133.45	1.42699	0.00232953	0.993103	-0.886316	-0.690413	-0.845697	0.807475	-0.807475
cacna1ba	109.61	373.519	-1.7658	0.00194957	93.8589	149.863	85.1073	361.17	325.899	433.489	-0.982706	-0.610106	-1.04093	0.795751	0.561092	1.2769	-0.877915	0.877915
camk2g1	3421.46	4400.01	-0.362181	0.0300392	3102.12	3739.07	3423.2	4450	4321.31	4428.72	-1.40818	-0.298949	-0.849021	0.939105	0.714997	0.902046	-0.852049	0.852049
capn2b	821.937	1451.77	-0.82047	0.00313763	851.094	849.935	764.783	1348.19	1703.82	1303.28	-0.765782	-0.768887	-0.997079	0.566351	1.51939	0.446006	-0.843916	0.843916
carmil3	36.7138	82.7442	-1.16846	0.0387818	31.8166	31.043	47.2818	74.3585	80.0454	93.8288	-1.04805	-1.0771	-0.467366	0.549305	0.762838	1.28037	-0.864172	0.864172
cass4	78.0751	213.609	-1.43707	0.00889766	36.5891	133.806	63.8304	215.994	181.818	243.017	-1.31591	-0.144973	-0.987801	0.844949	0.433309	1.17043	-0.816229	0.816229
cav1	953.62	1806.12	-0.92068	0.0474734	932.226	1342.34	586.294	1657.13	2408.22	1353.01	-0.713763	-0.0598424	-1.26535	0.442087	1.63969	-0.0428278	-0.67965	0.67965
cavin2a	696.28	1287.48	-0.888015	0.0200162	900.409	766.44	421.99	1307.47	1552.88	1002.09	-0.228908	-0.56417	-1.42616	0.789769	1.40392	0.0255539	-0.739747	0.739747
cavin2b	906.062	1873.15	-1.04685	6.61512e-08	902	1049.04	767.147	1864.27	2160.08	1595.09	-0.861335	-0.601598	-1.09955	0.838482	1.36102	0.36298	-0.85416	0.85416
ccdc102a	2104.38	1485.15	0.502181	0.00208664	2263.75	1941.79	2107.59	1567.72	1566.6	1321.11	1.2837	0.402444	0.856254	-0.621435	-0.624502	-1.29646	0.847465	-0.847465
ccdc80l1	207.839	69.9097	1.57061	0.00708621	125.676	281.528	216.314	73.4733	37.7357	98.5203	-0.1429	1.54446	0.838417	-0.708078	-1.095	-0.436902	0.746659	-0.746659
ccdc85b	2164.67	3054.6	-0.497573	3.44779e-06	2206.48	2072.39	2215.15	3063.75	2923.95	3176.11	-0.811955	-1.08202	-0.794488	0.914577	0.63302	1.14087	-0.896155	0.896155
CCKAR	210.442	117.607	0.840118	0.0365027	192.49	201.244	237.591	115.964	112.064	124.792	0.534976	0.699488	1.38257	-0.90322	-0.976517	-0.737302	0.872346	-0.872346
ccnd2a	498.069	877.621	-0.813005	0.0411353	284.758	666.888	542.559	860.434	904.514	867.917	-1.66461	-0.0865431	-0.599983	0.712734	0.894769	0.743636	-0.783713	0.783713
ccnd2b	135.563	251.011	-0.886079	0.00247972	122.494	119.89	164.304	238.124	255.002	259.906	-1.07968	-1.11939	-0.442019	0.68383	0.941237	1.01603	-0.880365	0.880365
cct2	7048.31	4475.33	0.655036	0.0326667	8413.9	4701.4	8029.63	4860.74	4703.24	3861.99	1.36615	-0.546245	1.16821	-0.464166	-0.545298	-0.978645	0.662703	-0.662703
cct3	42016.2	28255.4	0.572374	0.0417624	50526.3	29489.7	46032.4	29129	30597.9	25039.2	1.47267	-0.540247	1.04266	-0.574761	-0.434208	-0.966108	0.658359	-0.658359
cd44b	0	4.72071	-4.32351	0.0411545	0	0	0	0	5.71753	8.44459	-0.628262	-0.628262	-0.628262	-0.628262	0.893589	1.61946	-0.628262	0.628262
cd59	61.731	166.94	-1.44935	0.0471983	100.222	35.3248	49.6459	123.046	160.091	217.683	-0.205963	-1.15306	-0.944061	0.127114	0.667744	1.50823	-0.767694	0.767694
cdaa	705.36	267.105	1.40113	2.43133e-05	677.693	931.289	507.097	283.27	251.571	266.474	0.694756	1.61498	0.0757127	-0.736491	-0.851518	-0.797441	0.79515	-0.79515
cdh1	6247.41	9820.34	-0.652402	0.0259144	6251.96	8189.99	4300.28	9969.35	10329.3	9162.38	-0.76081	0.0666549	-1.5941	0.826373	0.980056	0.48183	-0.762753	0.762753
cdh11	2552.28	4058.88	-0.669036	0.000560013	2454.65	2585.13	2617.05	3892.31	4178.37	4105.95	-1.02235	-0.865585	-0.827236	0.704936	1.04862	0.961611	-0.905057	0.905057
cdh2	49560	38090.3	0.379763	0.0262887	48892.5	46096.7	53690.9	36824.3	39328.6	38118	0.74719	0.334935	1.4547	-1.03228	-0.663016	-0.841528	0.845609	-0.845609
cdh6	3487.06	6280.02	-0.848703	0.000615769	3409.15	3628.82	3423.2	6222.21	6105.18	6512.66	-0.958964	-0.816089	-0.949822	0.870694	0.794576	1.05961	-0.908292	0.908292
cdh7a	280.535	442.422	-0.654675	0.0497294	244.988	331.839	264.778	471.822	385.362	470.082	-1.18473	-0.301443	-0.983461	1.12222	0.242897	1.10452	-0.823213	0.823213
cdkl1	2475.28	1476.38	0.746083	0.000471016	2109.44	2861.3	2455.11	1469.47	1376.78	1582.89	0.2226	1.47526	0.798508	-0.843643	-0.99806	-0.654665	0.832123	-0.832123
celsr1b	385.964	734.874	-0.927992	0.0103154	326.12	377.868	453.905	728.536	596.91	879.176	-1.09061	-0.849735	-0.495797	0.782545	0.169858	1.48374	-0.812047	0.812047
cep170b	194.136	392.758	-1.00948	3.82929e-06	171.81	222.653	187.945	405.431	432.245	340.599	-1.0671	-0.621064	-0.92555	0.982413	1.21765	0.413652	-0.87124	0.87124
cgna	664.334	261.593	1.34844	0.000663662	496.339	950.557	546.105	218.649	352.2	213.93	0.121106	1.76927	0.301686	-0.886512	-0.401913	-0.903638	0.730688	-0.730688
cgnb	166.259	427.956	-1.36477	0.0386859	202.035	237.639	59.1023	546.181	476.842	260.844	-0.523546	-0.327481	-1.31066	1.37161	0.989772	-0.199696	-0.720561	0.720561
cgnl1	2245.63	3212.09	-0.51589	0.0194499	1936.04	2296.11	2504.75	3234.59	2769.57	3632.11	-1.27302	-0.694862	-0.359846	0.812036	0.0653651	1.45032	-0.775908	0.775908
chchd7	181.583	113.762	0.675069	0.0434986	182.945	169.131	192.673	109.767	118.925	112.595	0.92801	0.56455	1.18395	-0.997274	-0.756347	-0.922889	0.89217	-0.89217
chrd	5391.91	10188.6	-0.91814	3.87365e-08	5550.4	5579.17	5046.15	10143.7	10160.1	10262.1	-0.850232	-0.839312	-1.04164	0.893359	0.899554	0.938273	-0.910395	0.910395
chst7	598.58	1072.43	-0.838367	0.0255965	353.164	709.706	732.868	1080.85	888.504	1247.92	-1.53748	-0.400983	-0.327154	0.782064	0.168943	1.31461	-0.755204	0.755204
cited1	596.166	187.265	1.66968	3.37652e-11	579.062	530.942	678.494	162.88	168.095	230.819	0.813806	0.604779	1.24573	-0.994026	-0.971373	-0.698911	0.888104	-0.888104
cited4a	3615.58	2270.35	0.671018	2.89169e-10	3650.95	3689.83	3505.95	2321.93	2197.82	2291.3	0.956115	1.00862	0.760288	-0.838681	-1.00629	-0.880049	0.908341	-0.908341
clcf1	39.6279	277.363	-2.79332	4.69057e-12	27.0441	37.4656	54.3741	267.336	323.612	241.14	-0.986884	-0.908643	-0.781702	0.817135	1.23963	0.620463	-0.89241	0.89241
clic2	68.8383	138.58	-1.01182	0.0217617	66.8148	54.5928	85.1073	157.569	131.503	126.669	-0.904441	-1.20405	-0.456016	1.32033	0.681345	0.562835	-0.854837	0.854837
cmtm3	1329.87	847.11	0.650319	0.0192507	1581.28	1344.48	1063.84	815.288	975.411	750.631	1.54215	0.801102	-0.0771351	-0.854958	-0.353867	-1.0573	0.755373	-0.755373
cnn2	13827.9	18264.5	-0.401594	0.0411483	15819.2	13763.8	11900.8	18644.5	19712.9	16436	-0.0775939	-0.780174	-1.41698	0.888154	1.25336	0.133237	-0.758249	0.758249
cobll1b	419.81	687.69	-0.712318	0.0028712	426.342	399.277	433.811	735.618	730.701	596.751	-0.819968	-0.994156	-0.771903	1.17046	1.13882	0.276748	-0.862009	0.862009
col5a2a	25720.5	13006.5	0.98368	1.84384e-06	24478.1	30912.4	21770.9	13431.4	11517.4	14070.6	0.671472	1.51619	0.316061	-0.778783	-1.03007	-0.694875	0.834575	-0.834575
copz2	1163.21	1607.24	-0.464725	0.0189321	1061.08	1286.68	1141.86	1457.96	1662.66	1701.12	-1.21468	-0.369294	-0.911994	0.272556	1.03965	1.18376	-0.831988	0.831988
corin	130.468	296.169	-1.1778	2.71754e-05	111.358	137.017	143.027	295.663	271.011	321.833	-1.09892	-0.822364	-0.757586	0.887505	0.621804	1.16956	-0.892955	0.892955
cpm	3015.53	1821.22	0.726642	4.27879e-06	3283.47	3111.79	2651.33	1909.42	1662.66	1891.59	1.25097	1.00271	0.33686	-0.735977	-1.09281	-0.761761	0.863514	-0.863514
cpne2	174.639	82.5351	1.07681	0.00932676	230.67	169.131	124.115	91.1777	92.624	63.8036	1.65713	0.65815	-0.0725952	-0.607265	-0.583786	-1.05163	0.74756	-0.74756
CR387919.1	129.077	228.387	-0.821739	0.0210308	116.131	143.44	127.661	257.599	176.1	251.461	-1.00789	-0.568204	-0.822247	1.26977	-0.0423744	1.17095	-0.799446	0.799446
crabp2b	22795	9078.02	1.32813	2.13701e-12	26690.9	19956.3	21737.8	11095.3	8784.42	7354.3	1.3577	0.507485	0.732388	-0.611179	-0.902924	-1.08347	0.865858	-0.865858
CRACD	21.3751	104.862	-2.27518	0.00175573	11.1358	24.6203	28.3691	74.3585	99.4851	140.743	-1.02475	-0.758928	-0.685027	0.221573	0.7169	1.53023	-0.822902	0.822902
CRACR2A	114.512	212.619	-0.884295	0.0134276	90.6773	137.017	115.84	186.781	192.109	258.968	-1.19025	-0.433526	-0.779338	0.37911	0.466109	1.55789	-0.801036	0.801036
crip3	162.346	252.396	-0.63853	0.0410471	170.219	158.426	158.394	223.075	246.997	287.116	-0.693483	-0.913601	-0.9142	0.29313	0.739653	1.4885	-0.840428	0.840428
crlf1a	590.66	999.034	-0.7575	2.2945e-08	587.016	606.943	578.02	1057.84	1039.45	899.818	-0.901863	-0.81539	-0.9409	1.14122	1.06142	0.455512	-0.886051	0.886051
crnkl1	5517.06	4386.36	0.330303	0.0367138	5905.16	5063.21	5582.8	4531.44	4209.25	4418.4	1.39608	0.16327	0.924071	-0.615377	-1.08715	-0.780899	0.827808	-0.827808
cry4	1583.84	1112.72	0.507887	0.00990044	1773.77	1597.11	1380.63	1251.7	1080.61	1005.84	1.43071	0.836672	0.108777	-0.324736	-0.900008	-1.15141	0.792053	-0.792053
crybg1a	1523.05	2519.43	-0.72516	0.000600282	1355.39	1804.77	1409	2413.99	2361.34	2782.96	-1.13686	-0.369592	-1.04533	0.670572	0.580672	1.30054	-0.850593	0.850593
CT997819.5	557.591	158.637	1.81237	0.0024955	412.025	322.205	938.544	134.553	98.3415	243.017	0.175501	-0.1169	1.88953	-0.72778	-0.845664	-0.374689	0.649378	-0.649378
ctnnal1	280.944	396.631	-0.500373	0.0351323	292.713	267.612	282.509	410.742	378.501	400.649	-0.712009	-1.0999	-0.869691	1.11194	0.613699	0.955966	-0.893867	0.893867
CU459056.1	3467.43	1738.8	0.996218	1.81023e-06	3203.93	3993.84	3204.52	1617.3	1797.59	1801.51	0.605676	1.40198	0.606275	-0.993796	-0.812042	-0.808089	0.871309	-0.871309
CU694481.1	250.818	466.779	-0.896167	0.0184873	272.032	312.571	167.85	407.201	467.694	525.441	-0.653664	-0.348262	-1.43853	0.364649	0.820379	1.25542	-0.813484	0.813484
CU855685.1	0	6.97516	-4.92171	0.0118153	0	0	0	12.3931	5.71753	2.81486	-0.7083	-0.7083	-0.7083	1.80864	0.452886	-0.136623	-0.7083	0.7083
cx34.4	32.8056	92.8118	-1.48596	0.00404307	28.6349	44.9588	24.823	102.686	116.638	59.1122	-0.886463	-0.463024	-0.985345	1.0344	1.39632	-0.0958871	-0.778278	0.778278
cx35.4	135.311	285.201	-1.08093	0.0331479	186.127	125.242	94.5636	285.926	387.649	182.028	-0.221777	-0.781388	-1.06337	0.695509	1.63048	-0.259453	-0.688844	0.688844
cx43.4	151981	112716	0.431193	0.0472466	165871	134200	155873	109078	119673	109398	1.38966	0.076741	0.975188	-0.96469	-0.525484	-0.951418	0.813864	-0.813864
cxcr4b	3296.33	1071.7	1.62097	7.81804e-20	3700.27	2952.29	3236.44	1002.95	1164.09	1048.07	1.22006	0.618194	0.846834	-0.950347	-0.820689	-0.914047	0.895028	-0.895028
cybb	657.07	280.82	1.22816	0.000220075	552.018	809.258	609.935	261.14	290.451	290.869	0.371999	1.52392	0.631353	-0.930551	-0.799297	-0.797422	0.842423	-0.842423
cygb1	774.901	1559.72	-1.00818	0.000220075	628.378	838.16	858.165	1780.18	1164.09	1734.89	-1.10372	-0.674091	-0.633121	1.25513	-0.00659684	1.1624	-0.803644	0.803644
cyp1a	54.8767	194.212	-1.81615	2.1696e-07	52.4974	69.5791	42.5536	208.912	226.414	147.311	-0.887538	-0.677111	-1.01003	1.03931	1.25492	0.280459	-0.858227	0.858227
cyp26a1	3985.55	6005.69	-0.591923	6.74898e-06	4315.92	3979.92	3660.79	5637.97	6249.26	6129.84	-0.594032	-0.887683	-1.16659	0.561391	1.09564	0.99127	-0.882768	0.882768
cyth1b	2342.09	1483.32	0.658321	4.71212e-06	2550.1	2394.59	2081.58	1543.82	1507.14	1398.99	1.28435	0.970998	0.340288	-0.743292	-0.817206	-1.03514	0.865211	-0.865211
cyyr1	4852.78	3812.04	0.348538	0.00692235	4740.67	4935.83	4881.85	3646.22	3865.05	3924.86	0.70263	1.03851	0.945599	-1.18097	-0.804351	-0.701419	0.895579	-0.895579
DAB2	2939.58	2161.27	0.44362	0.0220038	2820.54	3011.17	2987.03	2180.3	1953.11	2350.41	0.6011	1.02531	0.971594	-0.823667	-1.32924	-0.445101	0.866002	-0.866002
dachc	93.8812	248.512	-1.40583	0.0192507	89.0864	57.8041	134.753	300.09	228.701	216.745	-0.886211	-1.22384	-0.393332	1.39114	0.620647	0.491598	-0.834461	0.834461
dachd	449.162	103.784	2.11326	2.20742e-15	432.706	420.686	494.095	86.7516	96.0545	128.545	0.816657	0.753827	1.13755	-0.991709	-0.943081	-0.773245	0.902678	-0.902678
dapp1	102.667	32.7331	1.65072	0.00716647	84.314	122.031	101.656	28.327	28.5877	41.2847	0.41129	1.345	0.840602	-0.974707	-0.968255	-0.653931	0.865631	-0.865631
dars1	7915.65	5982.45	0.403757	0.00696909	8385.26	7938.43	7423.24	6416.96	5985.11	5545.28	1.26458	0.871152	0.417528	-0.468504	-0.848745	-1.23601	0.851088	-0.851088
ddx3xa	1832.59	2336.21	-0.348727	0.023091	1673.55	1981.4	1842.81	2301.57	2361.34	2345.72	-1.4011	-0.351264	-0.823892	0.740624	0.944453	0.891183	-0.858753	0.858753
ddx55	2478.02	1906.88	0.377651	0.0327344	2454.65	2477.01	2502.39	2033.35	1797.59	1889.71	0.814089	0.883528	0.962315	-0.493987	-1.22598	-0.939962	0.886644	-0.886644
dennd5b	2122.43	2922.64	-0.462071	0.00167269	2160.35	1961.06	2245.89	2906.18	2840.47	3021.29	-0.80191	-1.24314	-0.61252	0.849397	0.703918	1.10426	-0.885857	0.885857
depdc7a	1302.49	925.256	0.493476	0.00794094	1286.98	1418.34	1202.14	924.17	890.791	960.807	0.790723	1.39075	0.403189	-0.866517	-1.01898	-0.699166	0.861554	-0.861554
dgkzb	64.0651	145.61	-1.16657	0.00340892	42.9524	87.7767	61.4664	158.454	139.508	138.867	-1.30542	-0.359885	-0.914883	1.13102	0.73135	0.717825	-0.860064	0.860064
dhrs3a	1058.99	146.8	2.8459	1.85956e-34	1129.49	1064.02	983.462	157.569	112.064	170.768	1.04869	0.918321	0.757884	-0.886853	-0.977476	-0.860567	0.908299	-0.908299
dip2a	350.647	586.725	-0.744006	0.000294175	351.573	345.754	354.614	603.72	520.295	636.159	-0.869124	-0.912308	-0.846561	1.00212	0.383007	1.24286	-0.875998	0.875998
dlc1	751.062	1274.12	-0.760384	0.015592	550.427	980.529	722.23	1436.71	1012	1373.65	-1.32407	-0.0918581	-0.831867	1.21507	-0.00168841	1.03441	-0.749264	0.749264
dlx3b	1751.45	2886.03	-0.721545	0.000149535	2053.76	1715.93	1484.65	2925.65	3181.23	2551.21	-0.391063	-0.889651	-1.23098	0.895706	1.2729	0.343084	-0.837231	0.837231
dnah1	66.2187	147.577	-1.1619	0.0149259	74.769	58.8746	65.0125	169.077	149.799	123.854	-0.682289	-1.01982	-0.889479	1.32044	0.911062	0.360085	-0.863864	0.863864
dnmt3ab	823.883	502.698	0.710055	8.20388e-05	863.82	825.315	782.514	532.902	435.676	539.516	1.10452	0.892433	0.656686	-0.718181	-1.25371	-0.681755	0.884548	-0.884548
dnmt3bb.1	1167.46	1518.79	-0.37862	0.0472099	1065.86	1221.38	1215.14	1694.31	1423.67	1438.4	-1.24756	-0.547785	-0.57585	1.58014	0.362387	0.428665	-0.790398	0.790398
dsc2l	1347.65	1971.29	-0.548292	0.025956	1350.61	1568.2	1124.13	1857.19	2010.28	2046.41	-0.824161	-0.243537	-1.42853	0.527602	0.936118	1.03251	-0.832076	0.832076
dse	3367.33	1820.6	0.886651	3.70277e-08	3768.67	2858.09	3475.21	1719.1	1860.48	1882.21	1.30745	0.293978	0.98083	-0.973721	-0.816357	-0.792181	0.860753	-0.860753
dspa	3230.75	4535.61	-0.489272	0.0395638	3423.46	3590.28	2678.51	4272.07	5383.63	3951.13	-0.504268	-0.321287	-1.32141	0.426577	1.64585	0.0745347	-0.715655	0.715655
dusp4	1578.01	2291.05	-0.537725	0.041492	1514.47	1499.7	1719.88	2144.89	2275.58	2452.69	-1.02445	-1.06048	-0.523503	0.513015	0.831741	1.26367	-0.869476	0.869476
dyrk3	5628.49	4174.84	0.430779	0.0024955	5949.7	5220.57	5715.19	4141.06	4291.58	4091.87	1.25834	0.382901	0.976771	-0.913228	-0.732504	-0.972282	0.872671	-0.872671
eda	675.682	343.164	0.977909	9.64246e-06	580.653	639.057	807.337	376.218	320.182	333.092	0.360427	0.655956	1.50746	-0.674025	-0.957575	-0.892247	0.841282	-0.841282
ednrab	44.6803	153.893	-1.76692	0.00490138	20.6808	57.8041	55.5561	95.6038	168.095	197.979	-1.12754	-0.595034	-0.62728	-0.0528264	0.987014	1.41567	-0.783285	0.783285
eea1	540.631	1064.1	-0.974033	0.0131526	345.21	758.947	517.736	1173.8	931.958	1086.54	-1.40759	-0.133685	-0.876381	1.14366	0.39902	0.874976	-0.805886	0.805886
eef1db	8564.39	6467.89	0.404805	0.0466239	9708.83	7374.31	8610.02	6710.85	6894.2	5798.62	1.54971	-0.10024	0.773113	-0.569146	-0.439563	-1.21388	0.740862	-0.740862
eef2b	466861	288028	0.696784	0.0367138	549897	290476	560210	295319	320334	248430	1.23586	-0.623245	1.30977	-0.588541	-0.409276	-0.924569	0.640795	-0.640795
efhd2	2401.92	3751.6	-0.643922	3.03675e-06	2618.51	2349.63	2237.61	3567.44	3994.27	3693.1	-0.601163	-0.953887	-1.10084	0.643698	1.20364	0.808553	-0.885297	0.885297
efnb2a	3759.27	5461.64	-0.538726	0.00376674	3520.51	3643.8	4113.52	5715.87	5289.86	5379.21	-1.13098	-1.00304	-0.515645	1.14701	0.704972	0.79768	-0.883221	0.883221
efnb2b	3482.5	2567.47	0.440504	0.0476163	2885.76	4147.98	3413.75	2614.05	2457.4	2630.96	-0.215959	1.74201	0.603053	-0.637438	-0.880449	-0.611214	0.7097	-0.7097
eif3ea	36252.3	23156.7	0.64659	0.0154118	44067.6	25856.6	38832.6	23961.1	25190.3	20318.6	1.52098	-0.407464	0.966615	-0.608189	-0.478027	-0.993911	0.693375	-0.693375
eif3ha	19108.8	13039	0.551305	0.0404877	22900	14008.9	20417.5	13485.4	14107.4	11524.1	1.51883	-0.459458	0.966461	-0.575938	-0.437542	-1.01235	0.675278	-0.675278
eif3k	9918.72	7164.99	0.468974	0.0425486	11293.3	7818.54	10644.3	7288.02	7415.64	6791.33	1.43356	-0.37686	1.09542	-0.653277	-0.586783	-0.91206	0.717373	-0.717373
eif4ebp3l	7093.74	4613.92	0.620443	3.72284e-05	7212.82	6828.38	7240.03	4504	4490.55	4847.2	0.990512	0.710311	1.01034	-0.983835	-0.993638	-0.733693	0.903722	-0.903722
elf1	2082.48	3108.63	-0.577564	3.59716e-08	2029.9	2029.57	2187.97	3192.99	3206.39	2926.52	-0.985871	-0.986447	-0.710379	1.04125	1.06461	0.576832	-0.894232	0.894232
emilin1b	5959.55	9227.21	-0.630671	4.78902e-08	5758.8	5994.5	6125.36	10120.7	8584.3	8976.6	-0.984574	-0.858079	-0.787852	1.35636	0.531803	0.742341	-0.876835	0.876835
emx3	445.295	880.077	-0.981593	0.000219452	448.614	559.844	327.427	866.63	968.55	805.051	-0.840674	-0.403867	-1.31658	0.800902	1.20115	0.559077	-0.853709	0.853709
enc2	280.234	513.514	-0.869191	0.0357483	173.4	254.766	412.534	485.101	516.865	538.577	-1.48889	-0.946787	0.104334	0.587807	0.799436	0.944095	-0.777113	0.777113
eno1a	865.14	532.459	0.701719	0.0137507	671.33	989.093	934.998	588.671	491.708	516.997	-0.128389	1.3568	1.10397	-0.514728	-0.967925	-0.849727	0.77746	-0.77746
epha2a	5626.37	8191.62	-0.541656	0.00475404	5237.01	6744.89	4897.21	8189.17	7990.82	8394.86	-1.08439	-0.106435	-1.30477	0.830277	0.701636	0.963683	-0.831866	0.831866
ephb3a	5021.07	2968.02	0.758474	0.000241699	4737.49	4382.41	5943.32	2609.63	2762.71	3531.72	0.581927	0.303802	1.52642	-1.08477	-0.964862	-0.362522	0.80405	-0.80405
ephb4b	2317.37	3435.09	-0.568378	0.023091	2465.79	1877.56	2608.77	3395.7	3325.32	3584.26	-0.617349	-1.50208	-0.402283	0.781326	0.675458	1.06493	-0.840572	0.840572
ercc8	1373.99	1022.72	0.423875	0.037322	1578.1	1223.52	1320.34	1087.05	1026.87	954.239	1.66176	0.110127	0.533822	-0.487061	-0.750411	-1.06823	0.768569	-0.768569
esd	2318.34	1724.62	0.426769	0.0326667	2421.24	2000.67	2533.12	1534.09	1867.35	1772.43	1.03539	-0.053914	1.32516	-1.26236	-0.399213	-0.645057	0.768877	-0.768877
esm1	65.857	133.136	-1.01735	0.0118153	66.8148	61.0155	69.7407	129.242	130.36	139.805	-0.879985	-1.03614	-0.801203	0.80094	0.831033	1.08536	-0.905776	0.905776
esrrga	247.609	547.822	-1.14229	2.68065e-05	205.217	251.555	286.055	564.77	515.721	562.973	-1.15028	-0.873383	-0.667228	0.99824	0.705148	0.9875	-0.896963	0.896963
esyt2a	687.19	1058.76	-0.622539	0.0283837	684.057	778.215	599.297	1057.84	1232.7	885.744	-0.793651	-0.398089	-1.14973	0.776613	1.51121	0.0536427	-0.780489	0.780489
etnk1	458.724	738.396	-0.683376	0.00981696	402.48	581.253	392.439	717.028	751.284	746.877	-1.16934	-0.103214	-1.22922	0.706494	0.91078	0.884503	-0.833926	0.833926
ets1	203.366	334.617	-0.715691	0.0145104	194.081	238.71	177.307	313.368	323.612	366.871	-0.975783	-0.394451	-1.19429	0.578049	0.711494	1.27498	-0.85484	0.85484
etv5a	5143.29	7105.32	-0.466591	0.00136023	5625.17	4901.58	4903.12	7342.9	7544.86	6428.21	-0.427039	-1.04612	-1.04479	1.04258	1.21536	0.260009	-0.839317	0.839317
eva1a	290.236	474.924	-0.711314	0.00581419	302.258	307.218	261.232	450.577	456.259	517.935	-0.764249	-0.717049	-1.1546	0.646978	0.701042	1.28788	-0.878632	0.878632
exoc3l2a	36.4906	131.306	-1.84245	2.03379e-05	31.8166	37.4656	40.1895	146.947	110.92	136.052	-0.977153	-0.871166	-0.82006	1.1829	0.506979	0.978497	-0.88946	0.88946
eya1	1336.72	896.621	0.575679	0.0166772	1329.93	1389.44	1290.79	962.234	822.181	905.448	0.862916	1.1037	0.704545	-0.624898	-1.19159	-0.85467	0.890386	-0.890386
eya2	119.594	222.745	-0.89047	0.0192752	108.176	135.947	114.658	182.355	271.011	214.868	-0.986065	-0.551359	-0.884598	0.175101	1.56288	0.684041	-0.807341	0.807341
f3a	57.6774	125.451	-1.10796	0.023696	36.5891	63.1564	73.2868	118.619	102.916	154.818	-1.29397	-0.668644	-0.4302	0.636811	0.267183	1.48882	-0.797604	0.797604
fam120b	1098.83	741.673	0.565654	0.0345612	1189.94	826.385	1280.16	773.682	720.409	730.926	1.08602	-0.377985	1.44931	-0.590214	-0.804741	-0.762388	0.719114	-0.719114
fam133b	2778.3	2026.42	0.455647	0.025956	2515.1	2681.47	3138.33	1861.62	1945.1	2272.53	0.235021	0.581832	1.5342	-1.12723	-0.953192	-0.270634	0.783685	-0.783685
fam169ab	138.974	62.7191	1.15434	0.00128337	141.584	159.497	115.84	61.0802	75.4714	51.6058	0.9121	1.31316	0.335713	-0.890354	-0.568138	-1.10248	0.853658	-0.853658
fam20cb	2.75811	18.1455	-2.65248	0.0192752	0	0	8.27432	21.2453	22.8701	10.3212	-1.05156	-1.05156	-0.219079	1.08593	1.24941	-0.0131443	-0.774066	0.774066
fam49a	2307.07	1651.66	0.482869	0.011398	2107.85	2561.58	2251.8	1717.33	1650.08	1587.58	0.329482	1.49306	0.698629	-0.671998	-0.84445	-1.00472	0.840389	-0.840389
fancc	957.59	550.801	0.795618	0.000204337	1053.13	766.44	1053.2	615.228	524.869	512.305	1.20185	0.0492278	1.20214	-0.558713	-0.921994	-0.972507	0.817738	-0.817738
faua	29598.2	20697.9	0.51594	0.0440399	36872.2	22903.3	29019.2	21322.3	22377.3	18394.2	1.74615	-0.334331	0.576549	-0.569797	-0.412672	-1.00589	0.662788	-0.662788
fbxl14a	2570.96	1935	0.409566	0.00448535	2685.32	2310.02	2717.52	1899.68	2013.71	1891.59	1.1404	0.15048	1.22534	-0.931889	-0.631102	-0.953236	0.838743	-0.838743
fbxl14b	5941.06	3857.88	0.622801	7.65152e-05	6002.2	5754.72	6066.26	3956.05	3788.44	3829.15	0.961343	0.745597	1.01719	-0.82246	-0.968581	-0.933085	0.908042	-0.908042
fbxw10	40.8243	116.847	-1.51317	0.00220989	36.5891	49.2406	36.6434	131.013	83.476	136.052	-0.923722	-0.647097	-0.922534	1.14085	0.101463	1.25104	-0.831118	0.831118
fgf10b	391.364	681.9	-0.804355	0.00228467	458.159	377.868	338.065	682.505	663.234	699.963	-0.477968	-0.967009	-1.20944	0.888486	0.77111	0.994822	-0.884806	0.884806
fgf2	90.0619	159.836	-0.822621	0.0278156	76.3598	90.988	102.838	161.11	142.938	175.46	-1.20087	-0.839337	-0.546469	0.89371	0.444601	1.24836	-0.862225	0.862225
fgf24	188.244	357.044	-0.920778	0.0472099	154.31	213.019	197.402	283.27	285.877	501.984	-0.959151	-0.483289	-0.609876	0.0861348	0.10726	1.85892	-0.684105	0.684105
fgf3	822.721	1944.9	-1.23854	7.69395e-12	680.875	963.402	823.886	1779.29	1877.64	2177.77	-1.10729	-0.662242	-0.882013	0.622978	0.777896	1.25067	-0.883848	0.883848
fgf4	509.892	882.353	-0.789212	0.0042112	474.067	600.521	455.087	805.55	954.828	886.682	-1.0314	-0.444048	-1.11955	0.508265	1.20163	0.885105	-0.864999	0.864999
fgfbp1b	195.966	401.021	-1.03327	0.0012615	181.355	159.497	247.047	448.807	370.496	383.76	-0.984833	-1.1686	-0.432527	1.26374	0.605354	0.716868	-0.861987	0.861987
fgfbp3	283.935	50.2566	2.48706	2.82495e-11	299.076	287.95	264.778	55.7689	27.4442	67.5567	1.02209	0.935926	0.756476	-0.862141	-1.08149	-0.770853	0.904829	-0.904829
fgfrl1a	3666	2709.1	0.436327	0.0395638	3740.04	3728.37	3529.59	2745.07	2714.68	2667.55	1.04243	1.02041	0.645352	-0.834871	-0.892197	-0.981123	0.90273	-0.90273
fhdc1	223.753	565.632	-1.33922	8.0261e-09	224.307	214.089	232.863	575.393	492.851	628.653	-0.886122	-0.93926	-0.841625	0.939764	0.510491	1.21675	-0.889003	0.889003
fhl1b	308.093	463.195	-0.58739	0.0218709	311.803	315.782	296.693	431.987	499.712	457.885	-0.840151	-0.794876	-1.01206	0.52729	1.29785	0.821945	-0.882363	0.882363
fibinb	4723.5	3376.29	0.484603	0.024372	4373.19	4643.6	5153.72	3028.34	3270.43	3830.09	0.39351	0.722647	1.34355	-1.24342	-0.948751	-0.267539	0.819903	-0.819903
fosl1a	193.885	491.007	-1.34143	0.00971726	195.672	141.299	244.683	630.277	523.726	319.018	-0.757295	-1.03784	-0.504416	1.48509	0.935334	-0.120878	-0.766516	0.766516
foxc1a	8594.19	6699.47	0.359243	0.0197641	9026.37	8179.29	8576.92	6797.6	7124.04	6176.75	1.23813	0.477878	0.834755	-0.762177	-0.469197	-1.31939	0.850255	-0.850255
foxd2	609.028	190.775	1.67723	2.77082e-11	636.332	721.481	469.272	196.519	227.558	148.25	0.96761	1.31609	0.283903	-0.832363	-0.705333	-1.02991	0.855868	-0.855868
foxd3	668.379	1269.58	-0.927839	3.28154e-05	787.461	678.663	539.013	1391.57	1255.57	1161.6	-0.524033	-0.838124	-1.24129	1.21998	0.827372	0.556088	-0.867815	0.867815
foxj1b	331.16	621.755	-0.906874	0.00459725	302.258	376.797	314.424	483.33	600.341	781.594	-0.931043	-0.532651	-0.866017	0.0367328	0.662119	1.63086	-0.776571	0.776571
FRMD1	483.566	961.663	-0.988152	1.98302e-05	400.889	599.45	450.359	919.744	959.402	1005.84	-1.18598	-0.454023	-1.00362	0.726678	0.872871	1.04407	-0.881208	0.881208
frzb	874.571	387.259	1.17467	2.4645e-09	938.589	900.246	784.878	364.711	384.218	412.847	1.13075	0.989833	0.565839	-0.978341	-0.906648	-0.801434	0.895474	-0.895474
fzd2	13881.7	9188.59	0.595164	0.00101028	14883.8	11657.2	15104.2	9376.25	9425.92	8763.61	1.17287	0.0427356	1.25006	-0.756163	-0.738764	-0.970741	0.821889	-0.821889
fzd7b	12244.7	9404.36	0.380711	0.0202675	12852.3	10875.7	13006	9056.69	10113.2	9043.22	1.14515	0.0289213	1.23197	-0.998355	-0.401726	-1.00596	0.802013	-0.802013
fzd8a	1289.57	568.277	1.1803	3.9225e-09	1372.89	1140.03	1355.81	563.885	475.699	665.246	1.08829	0.517478	1.04642	-0.89483	-1.111	-0.646361	0.884065	-0.884065
gabrp	54.7974	134.053	-1.2841	0.0318406	44.5432	74.9313	44.9177	161.11	104.059	136.99	-1.03248	-0.403494	-1.02473	1.38027	0.199405	0.881025	-0.820234	0.820234
gad1b	12.08	38.1723	-1.63389	0.0208583	9.54498	16.0567	10.6384	35.4088	43.4532	35.6549	-1.05656	-0.614998	-0.982411	0.697261	1.24275	0.713952	-0.884655	0.884655
gadd45bb	269.544	503.164	-0.900491	0.0267396	276.804	329.698	202.13	545.295	452.829	511.367	-0.797027	-0.412202	-1.34032	1.15638	0.483637	0.909534	-0.849851	0.849851
gas1b	1724.74	1073.56	0.684427	0.00385506	1481.06	2047.77	1645.41	1098.56	934.245	1187.87	0.199938	1.58322	0.601094	-0.73373	-1.13481	-0.515718	0.794752	-0.794752
gata3	1678.27	2718.9	-0.696443	0.0114896	1894.68	1649.56	1490.56	2558.29	3056.59	2541.82	-0.495817	-0.895725	-1.15513	0.586851	1.39983	0.559991	-0.848891	0.848891
gbx1	229.563	395.214	-0.788671	0.0327442	294.303	219.442	174.943	350.547	428.815	406.279	-0.177876	-0.914196	-1.35188	0.375322	1.14514	0.923483	-0.814649	0.814649
gdf11	544.427	944.151	-0.794769	0.0171412	561.563	491.335	580.384	832.107	935.388	1064.96	-0.784445	-1.08593	-0.703644	0.377002	0.82039	1.37663	-0.858007	0.858007
gdf6a	476.747	778.55	-0.705467	0.000168104	435.887	462.433	531.92	755.978	792.45	787.224	-1.1366	-0.979256	-0.567395	0.760624	0.9768	0.945823	-0.894416	0.894416
gdf6b	133.076	375.446	-1.48771	1.37971e-06	101.813	174.483	122.933	366.481	344.195	415.662	-1.11431	-0.583135	-0.959939	0.820266	0.65737	1.17975	-0.885795	0.885795
gdpd5b	3892.94	2842.1	0.454356	0.0262314	3312.11	4476.61	3890.11	2875.19	2566.03	3085.09	-0.0788331	1.57773	0.743406	-0.700362	-1.14017	-0.401773	0.747434	-0.747434
gem	466.019	273.414	0.766595	0.0354185	585.425	436.742	375.89	294.778	282.446	243.017	1.70166	0.528745	0.048704	-0.591163	-0.688448	-0.999494	0.759702	-0.759702
gfap	352.578	873.516	-1.31066	2.14475e-09	354.755	309.359	393.621	1041.02	734.131	845.398	-0.852587	-1.00243	-0.724295	1.41268	0.399682	0.766957	-0.859772	0.859772
gfi1aa	317.76	643.383	-1.017	0.0472099	310.212	407.84	235.227	687.816	638.077	604.258	-0.904017	-0.385949	-1.30192	1.09975	0.835803	0.656342	-0.863963	0.863963
gid8b	8971.96	4393.12	1.03025	0.019124	5960.84	5932.42	15022.6	3971.98	4213.82	4993.57	-0.17308	-0.179896	2.00013	-0.650051	-0.592052	-0.405052	0.549052	-0.549052
gnaia	35297.8	17567.6	1.00669	3.01795e-18	34161.5	32352.1	39379.8	17208.7	18161.2	17333	0.773877	0.592708	1.29639	-0.923598	-0.828226	-0.91115	0.887658	-0.887658
golim4b	376.645	242.203	0.643266	0.0423911	314.984	448.517	366.434	209.797	281.303	235.51	0.06311	1.57882	0.647107	-1.13085	-0.319204	-0.838983	0.763012	-0.763012
gpr1	2946.1	1727.45	0.770481	0.00448535	2403.74	2487.72	3946.85	1594.28	1678.67	1909.42	0.0769481	0.173444	1.85013	-0.853204	-0.756236	-0.491083	0.700174	-0.700174
greb1l	13828.2	8488.84	0.703976	0.0340982	11951.9	13557.2	15975.3	8772.53	7403.06	9290.93	0.243994	0.73767	1.48131	-0.733749	-1.1549	-0.574327	0.820991	-0.820991
grhl2b	726.268	1138.87	-0.648372	0.0428726	672.921	816.751	689.132	1145.47	1032.59	1238.54	-1.07991	-0.481697	-1.01248	0.88551	0.415992	1.27258	-0.858029	0.858029
grik1a	165.774	85.5339	0.948701	0.0141991	174.991	150.933	171.397	108.882	75.4714	72.2482	1.06072	0.543487	0.983439	-0.36058	-1.07889	-1.14818	0.86255	-0.86255
grin3ba	107.98	29.9881	1.84125	0.00131237	130.448	94.1993	99.2918	33.6384	26.3006	30.0252	1.37983	0.56607	0.680392	-0.793484	-0.958211	-0.874597	0.87543	-0.87543
gulp1a	160.334	297.133	-0.884124	0.000523289	147.947	184.117	148.938	285.041	320.182	286.178	-1.04789	-0.578731	-1.03504	0.730367	1.18619	0.745116	-0.887223	0.887223
hacd3	6286.84	3541.08	0.82788	0.000214333	7591.44	4642.53	6626.55	3441.74	3889.07	3292.45	1.4957	-0.151628	0.956687	-0.822417	-0.572529	-0.905809	0.766919	-0.766919
hadhaa	1074.69	1917.14	-0.836636	0.0433613	1428.56	895.964	899.536	1655.36	1299.02	2797.04	-0.0956832	-0.852345	-0.847269	0.226525	-0.279722	1.84849	-0.598432	0.598432
hapln1b	2913.33	5134.88	-0.816925	0.00149777	2147.62	3445.77	3146.6	5299.81	4827.88	5276.93	-1.44185	-0.44438	-0.674252	0.980228	0.617608	0.962648	-0.853494	0.853494
hars	11338.4	8189.75	0.469177	0.0417624	12368.7	8947.87	12698.7	8375.07	8314.43	7879.74	1.19776	-0.375347	1.34952	-0.638755	-0.666637	-0.866534	0.723976	-0.723976
hcn2b	297.018	85.3011	1.80263	1.06981e-10	327.711	322.205	241.137	72.588	96.0545	87.2608	1.13623	1.09041	0.415859	-0.986616	-0.791354	-0.864526	0.880832	-0.880832
hephl1a	1041.47	1717.51	-0.721284	0.0151465	917.909	990.163	1216.32	1852.77	1551.74	1748.03	-1.1681	-0.985247	-0.412911	1.1977	0.435904	0.932653	-0.855419	0.855419
her13	314.944	132.728	1.24486	0.0120585	260.896	287.95	395.985	125.701	85.763	186.719	0.324561	0.561493	1.50763	-0.859431	-1.2092	-0.325054	0.797894	-0.797894
her4.1	357.334	156.051	1.19681	0.0440173	287.94	461.363	322.698	127.472	152.086	188.596	0.247809	1.62313	0.523458	-1.02478	-0.829577	-0.540039	0.798133	-0.798133
her4.2	1055.89	493.009	1.09954	0.00490856	1038.81	1281.33	847.526	410.742	546.596	521.688	0.776038	1.48794	0.214521	-1.06766	-0.668859	-0.741976	0.826165	-0.826165
her4.4	805.438	372.289	1.11391	0.00289143	766.78	822.103	827.432	362.055	394.51	360.303	0.745961	0.97792	1.00026	-0.950956	-0.814881	-0.958303	0.908047	-0.908047
hhla2a.1	24.3631	107.48	-2.14527	0.000751257	30.2258	31.043	11.8205	106.226	148.656	67.5567	-0.677255	-0.66175	-1.02646	0.764711	1.56973	0.0310283	-0.788489	0.788489
hist2h2l	806.438	536.301	0.587997	0.00105031	874.956	787.849	756.509	478.019	566.036	564.849	1.30285	0.745408	0.544848	-1.23735	-0.674083	-0.681674	0.864368	-0.864368
hmcn1	850.116	1694.44	-0.994577	0.00945907	714.282	937.712	898.354	1854.54	1255.57	1973.22	-1.05688	-0.633692	-0.708237	1.10283	-0.0316479	1.32763	-0.799604	0.799604
hoxa13b	325.582	604.204	-0.888349	0.00279756	281.577	384.29	310.878	503.69	648.368	660.555	-1.10635	-0.486452	-0.92951	0.234148	1.10731	1.18086	-0.84077	0.84077
hoxb8b	638.471	381.641	0.742393	0.0134255	602.924	642.268	670.22	398.349	359.061	387.513	0.650045	0.925437	1.12109	-0.781906	-1.05691	-0.857754	0.898856	-0.898856
hoxd12a	1863.02	2938.58	-0.657226	0.0124538	1883.54	2269.35	1436.19	2760.12	2963.97	3091.66	-0.790865	-0.200989	-1.47485	0.54937	0.861051	1.05628	-0.822235	0.822235
hoxd13a	111.504	379.303	-1.76204	0.000230834	103.404	175.553	55.5561	355.858	420.81	361.241	-0.926419	-0.455711	-1.23858	0.720615	1.14437	0.755731	-0.873571	0.873571
hpcal4	223.728	380.515	-0.763692	0.00217883	213.171	244.062	213.95	346.121	375.07	420.353	-0.990865	-0.646755	-0.982186	0.490138	0.812618	1.31705	-0.873269	0.873269
hs2st1a	4202.36	5134.11	-0.288524	0.0411353	4018.43	4388.83	4199.81	5005.92	5046.29	5350.12	-1.21013	-0.520335	-0.872362	0.628877	0.704068	1.26989	-0.867611	0.867611
hs6st2	7209.4	4503.85	0.67856	6.94224e-05	7936.65	6134.73	7556.82	4657.14	4897.64	3956.76	1.27715	0.170761	1.04393	-0.736491	-0.588825	-1.16653	0.830615	-0.830615
hspb9	108.927	47.1357	1.21407	0.0331479	108.176	102.763	115.84	45.1462	60.6058	35.6549	0.86089	0.706292	1.07976	-0.939129	-0.497632	-1.21018	0.882314	-0.882314
hunk	2133.39	856.906	1.31613	0.0024955	1770.59	2181.57	2448.02	937.448	861.06	772.211	0.375475	0.935707	1.29892	-0.760241	-0.86437	-0.985487	0.870033	-0.870033
hyal2a	354.7	827.894	-1.22175	3.72239e-06	334.074	401.418	328.609	697.553	708.974	1077.15	-0.874666	-0.64567	-0.893251	0.361316	0.400151	1.65212	-0.804529	0.804529
ier5	12122.2	8349.78	0.537741	0.00490138	13251.6	12425.7	10689.2	8693.75	8450.51	7905.08	1.3461	0.977454	0.202318	-0.688419	-0.796992	-1.04046	0.841957	-0.841957
igf2a	1171.1	796.696	0.555872	0.00276905	1143.81	1161.43	1208.05	777.223	778.728	834.138	0.771922	0.85702	1.08204	-0.997663	-0.9904	-0.722921	0.903661	-0.903661
ikbke	329.524	170.299	0.956066	0.014073	254.533	419.615	314.424	168.192	173.813	168.892	0.0453083	1.66383	0.632502	-0.801205	-0.746093	-0.794341	0.780546	-0.780546
ildr2	537.72	785.001	-0.54485	0.00783728	502.702	505.251	605.207	755.978	769.58	829.447	-1.11295	-1.09507	-0.393902	0.663713	0.759127	1.17908	-0.867306	0.867306
inka1a	68.7514	130.203	-0.926344	0.0141144	68.4057	61.0155	76.8329	138.094	105.203	147.311	-0.844427	-1.04527	-0.615398	1.0495	0.155603	1.29999	-0.835032	0.835032
inka1b	3055.09	1939.77	0.655065	0.0440231	3359.83	2921.25	2884.19	1871.35	1869.63	2078.31	1.3519	0.664382	0.606287	-0.98143	-0.984129	-0.657011	0.87419	-0.87419
insb	167.583	91.434	0.873511	0.0183303	167.037	135.947	199.766	84.0959	92.624	97.582	0.806441	0.138349	1.50974	-0.975861	-0.792603	-0.686063	0.818176	-0.818176
iqgap1	2215.26	3085.2	-0.477152	0.0168274	1978.99	2561.58	2105.22	3208.92	2809.6	3237.09	-1.25192	-0.165348	-1.01649	1.042	0.29722	1.09454	-0.811252	0.811252
irf2bpl	2411.59	3484.39	-0.530576	0.000624023	2341.7	2624.74	2268.34	3265.58	3332.18	3855.43	-0.957223	-0.510363	-1.07304	0.501404	0.606555	1.43267	-0.846875	0.846875
irx5b	518.504	240.343	1.10963	5.7483e-06	437.478	602.662	515.372	268.222	206.975	245.831	0.357793	1.37582	0.837852	-0.685337	-1.0628	-0.823327	0.857156	-0.857156
isl2a	1384.62	1905.78	-0.461297	0.00303733	1458.79	1439.75	1255.33	1821.78	1954.25	1941.32	-0.626033	-0.689973	-1.30931	0.593001	1.03787	0.994437	-0.875104	0.875104
itga2.2	58.2349	143.626	-1.30558	0.0394676	60.4515	49.2406	65.0125	135.439	114.351	181.09	-0.782012	-0.998595	-0.693899	0.666659	0.259261	1.54859	-0.824835	0.824835
itga6b	1221.66	3008.74	-1.29819	3.22107e-18	1024.49	1328.42	1312.07	2995.58	2986.84	3043.81	-1.10735	-0.798785	-0.81539	0.893817	0.884938	0.942775	-0.907176	0.907176
itgb1b	3779.13	5129.43	-0.440288	0.0190841	3356.65	4221.84	3758.9	5200.67	4599.18	5588.44	-1.29235	-0.273674	-0.818739	0.878796	0.170607	1.33537	-0.794923	0.794923
itgb1b.1	598.631	1095.58	-0.869151	0.00511019	399.298	595.169	801.427	1064.92	1034.87	1186.93	-1.46956	-0.826773	-0.149897	0.714806	0.616203	1.11522	-0.81541	0.81541
itgb4	470.515	883.542	-0.906822	0.00651026	353.164	494.547	563.836	928.596	775.297	946.733	-1.32954	-0.749132	-0.464684	1.03274	0.403416	1.1072	-0.847786	0.847786
itih5	98.6337	216.691	-1.13755	0.0481538	95.4498	72.7904	127.661	212.453	158.947	278.672	-0.808285	-1.10268	-0.389787	0.71186	0.0166985	1.5722	-0.766919	0.766919
itpr3	360.416	552.464	-0.613272	0.0319412	329.302	429.249	322.698	597.523	572.897	486.972	-1.08079	-0.231148	-1.13693	1.19934	0.989988	0.259545	-0.81629	0.81629
jag1a	1191.11	2173.68	-0.866514	2.65036e-06	1053.13	1336.99	1183.23	2033.35	2043.45	2444.24	-1.11296	-0.61091	-0.882861	0.620717	0.638573	1.34744	-0.868911	0.868911
jag1b	1069.04	1669.62	-0.642126	0.025461	971.997	1395.86	839.252	1706.7	1596.33	1705.81	-1.04842	0.0700207	-1.39869	0.890225	0.598998	0.88786	-0.792361	0.792361
jam2a	1589.78	989.068	0.683631	0.00655899	2033.08	1407.64	1328.62	933.907	1113.78	919.522	1.7904	0.284609	0.0943655	-0.85593	-0.422885	-0.890562	0.723126	-0.723126
jam2b	144.685	248.232	-0.786307	0.0255965	176.582	138.088	119.387	231.928	237.849	274.918	-0.323553	-0.95017	-1.25459	0.577369	0.673763	1.27718	-0.84277	0.84277
jpt1b	2963.03	2296.79	0.367119	0.0305938	3127.57	3138.55	2622.96	2318.39	2277.86	2294.11	1.21405	1.24084	-0.0169542	-0.759948	-0.858812	-0.819171	0.812644	-0.812644
kazald2	2266	1218.14	0.895279	0.0348768	2257.39	1957.85	2582.77	1336.68	1135.5	1182.24	0.843859	0.353346	1.37669	-0.66385	-0.993295	-0.916753	0.857966	-0.857966
kcnn3	16.9145	107.854	-2.62591	1.93691e-06	6.36332	27.8316	16.5486	98.2594	105.203	120.101	-1.10357	-0.680659	-0.902924	0.706705	0.84348	1.13696	-0.895716	0.895716
kctd4	18.1981	92.0214	-2.36326	0.00216434	28.6349	11.7749	14.1845	89.4072	130.36	56.2973	-0.56205	-0.91998	-0.868825	0.72812	1.59752	0.0252105	-0.783618	0.783618
kdf1a	192.611	381.112	-0.980782	0.00171795	186.127	245.132	146.574	365.596	433.389	344.352	-0.900681	-0.373106	-1.25433	0.703973	1.31012	0.514027	-0.842707	0.842707
kdm6ba	15273.4	21903.6	-0.520067	0.0399055	13463.2	16895.9	15461.2	21860.5	20062.8	23787.5	-1.29086	-0.426292	-0.787656	0.824083	0.371318	1.30941	-0.834937	0.834937
kif26ab	9357.7	14307.6	-0.61241	0.00691017	8469.58	10880	8723.49	13896.2	14032	14994.8	-1.17475	-0.332765	-1.08605	0.720795	0.768226	1.10454	-0.864521	0.864521
kif26ba	1561.35	1020.35	0.613658	0.0474734	1344.25	1480.43	1859.36	1004.72	829.042	1227.28	0.146858	0.521343	1.56339	-0.786831	-1.26995	-0.174806	0.743864	-0.743864
klf5l	940.46	584.338	0.686735	0.0312912	967.224	900.246	953.911	542.64	622.067	588.307	1.03472	0.696361	0.967459	-1.11016	-0.708914	-0.879463	0.899512	-0.899512
klhl31	2255.96	1518.09	0.570928	0.0262887	2359.2	1760.89	2647.78	1687.23	1503.71	1363.33	0.933691	-0.249427	1.50434	-0.395076	-0.757969	-1.03556	0.729534	-0.729534
klhl5	57.4091	161.861	-1.51224	0.00172467	84.314	52.4519	35.4614	161.995	150.943	172.645	-0.424014	-0.957559	-1.24207	0.876796	0.691718	1.05513	-0.874549	0.874549
ksr1b	291.093	568.481	-0.960958	2.25521e-05	235.443	287.95	349.885	582.475	563.749	559.22	-1.24272	-0.906962	-0.510923	0.976349	0.856607	0.827647	-0.886867	0.886867
lamb2l	199.594	349.299	-0.805018	0.019124	187.718	240.851	170.215	347.006	329.33	371.562	-1.00517	-0.389375	-1.20804	0.840951	0.636085	1.12555	-0.867528	0.867528
lbx2	2945.92	1670.06	0.819248	0.000220075	3017.8	3144.97	2674.97	1463.27	1893.65	1653.26	0.974465	1.14905	0.503807	-1.15967	-0.568824	-0.898832	0.875774	-0.875774
lcat	309.423	546.567	-0.822946	0.00800118	319.757	229.076	379.437	614.343	537.448	487.91	-0.750722	-1.37967	-0.336793	1.29248	0.759149	0.41556	-0.822395	0.822395
lef1	3865.91	5830.47	-0.592565	0.00248584	3757.54	4447.71	3392.47	5349.38	5743.83	6398.19	-0.926751	-0.340297	-1.23696	0.42588	0.761053	1.31707	-0.834669	0.834669
lfng	3686.04	5811.24	-0.656781	0.00119021	3666.86	3742.28	3648.97	5931.86	5643.2	5858.67	-0.92594	-0.861384	-0.941251	1.01276	0.765692	0.950119	-0.909525	0.909525
lgals3a	5511.96	4205.73	0.389933	0.0340025	6113.56	4884.45	5537.88	4025.1	4534	4058.1	1.50442	0.0306978	0.814175	-0.999684	-0.389494	-0.960115	0.783098	-0.783098
lhx1a	397.512	876.151	-1.13863	0.0131526	324.529	483.842	384.165	783.42	817.607	1027.43	-1.11606	-0.546732	-0.902945	0.523857	0.646031	1.39585	-0.855246	0.855246
limd2	514.388	727.148	-0.495897	0.0118415	462.931	568.407	511.826	703.75	726.127	751.569	-1.29203	-0.428619	-0.891788	0.679275	0.862448	1.07071	-0.870812	0.870812
lmf2b	2297.42	1632.77	0.492008	0.0131526	2585.1	1918.24	2388.91	1550.02	1754.14	1594.15	1.44491	-0.10919	0.987708	-0.967325	-0.491628	-0.864477	0.774477	-0.774477
lmo3	1678.84	967.702	0.794701	7.99752e-06	1691.05	1539.3	1806.17	830.336	946.823	1125.95	0.89796	0.527455	1.17902	-1.20353	-0.91912	-0.481781	0.868144	-0.868144
lmo4a	3925.33	1880.7	1.06143	4.45908e-13	3924.58	3489.66	4361.75	1808.5	1865.06	1968.53	0.884864	0.508143	1.26353	-0.948046	-0.89906	-0.809436	0.885514	-0.885514
loxl1	1751.4	2820.21	-0.685906	0.00136828	1345.84	1809.06	2099.31	2697.27	2726.12	3037.24	-1.45966	-0.74034	-0.289603	0.638951	0.683758	1.16689	-0.829867	0.829867
lpar3	45.2945	125.433	-1.45004	0.0217294	23.8624	70.6495	41.3716	119.505	139.508	117.286	-1.30821	-0.31299	-0.935771	0.726226	1.15172	0.679032	-0.852325	0.852325
lpl	704.176	1223.96	-0.797715	0.000112011	714.282	613.366	784.878	1086.16	1342.48	1243.23	-0.82937	-1.16445	-0.594968	0.405409	1.25645	0.926925	-0.862929	0.862929
lratd1	527.718	305.928	0.785911	0.00181548	572.699	466.715	543.741	298.319	330.473	288.993	1.22668	0.39263	0.998797	-0.932586	-0.679543	-1.00598	0.872703	-0.872703
lrch1	395.73	663.017	-0.740776	0.000471016	345.21	461.363	380.619	672.767	626.642	689.642	-1.20713	-0.445787	-0.975035	0.939893	0.637556	1.0505	-0.875983	0.875983
lrp10	4547.82	3083.23	0.560852	3.65252e-05	4489.32	4350.3	4803.83	3123.94	3192.67	2933.09	0.821743	0.652193	1.20531	-0.843437	-0.759617	-1.0762	0.893083	-0.893083
lrrc4.1	126.713	47.0353	1.41813	9.64246e-06	130.448	122.031	127.661	53.1132	35.4487	52.5441	0.986185	0.795686	0.923105	-0.764101	-1.16389	-0.776981	0.901659	-0.901659
lrrc8c	1038.91	1384.62	-0.41218	0.0190841	913.136	1040.47	1163.13	1368.55	1398.51	1386.79	-1.4538	-0.833883	-0.236755	0.763265	0.909109	0.852061	-0.841478	0.841478
lrrc8da	484.15	705.84	-0.540451	0.0125341	421.57	520.237	510.644	698.439	697.539	721.544	-1.37096	-0.590975	-0.666815	0.817737	0.810625	1.00039	-0.876249	0.876249
lrrc8db	95.5524	229.6	-1.25232	0.00111661	69.9965	132.735	83.9252	239.895	258.432	190.472	-1.16469	-0.375408	-0.989461	0.972699	1.20591	0.350948	-0.843186	0.843186
lrrfip1a	3384.8	2460.69	0.460112	0.0104876	3285.06	3736.93	3132.42	2619.37	2368.2	2394.51	0.657835	1.47827	0.380689	-0.550837	-1.00686	-0.959093	0.838931	-0.838931
lrrn3a	289.433	529.324	-0.868408	0.023696	244.988	347.895	275.417	617.884	506.573	463.514	-1.13656	-0.42508	-0.926181	1.44156	0.671983	0.374283	-0.829273	0.829273
lzts1	463.733	239.609	0.951421	0.00144818	408.843	452.799	529.556	239.895	185.248	293.684	0.429268	0.759304	1.33562	-0.839253	-1.24956	-0.435383	0.841398	-0.841398
mafaa	14.3818	64.0385	-2.14395	0.0476163	12.7266	25.6907	4.72818	46.9167	45.7403	99.4585	-0.777244	-0.396771	-1.01198	0.226172	0.191646	1.76818	-0.728667	0.728667
mafba	205.303	374.946	-0.865667	0.00115478	187.718	257.978	170.215	384.185	315.608	425.045	-0.989087	-0.310488	-1.15814	0.908478	0.246127	1.30311	-0.819239	0.819239
magi1b	6805.64	3590.88	0.922842	1.82972e-16	6461.95	6737.39	7217.57	3517.86	3831.89	3422.88	0.708953	0.863482	1.13287	-0.942728	-0.766555	-0.996019	0.901767	-0.901767
man2a1	208.467	350.567	-0.745922	0.037056	170.219	225.864	229.317	396.579	330.473	324.648	-1.29382	-0.635113	-0.594245	1.38573	0.603206	0.534244	-0.84106	0.84106
map1aa	1288.89	519.408	1.31174	0.00376674	844.73	1558.57	1463.37	368.251	429.958	760.013	-0.117559	1.29476	1.10641	-1.06026	-0.938175	-0.28517	0.761202	-0.761202
map3k15	813.097	1368.75	-0.749016	0.00857635	591.789	1009.43	838.07	1357.04	1150.37	1598.84	-1.38218	-0.225664	-0.700189	0.73692	0.164608	1.4065	-0.769344	0.769344
map7d3	1626.59	2180.23	-0.42243	0.0365027	1562.19	1693.45	1624.13	2065.22	1980.55	2494.91	-0.968583	-0.596004	-0.792769	0.459319	0.218985	1.67905	-0.785785	0.785785
march7	4866.09	3634.43	0.420646	0.0124719	5462.91	4258.24	4877.12	3436.42	3921.08	3545.79	1.53254	0.0100821	0.792224	-1.02853	-0.416014	-0.890309	0.778284	-0.778284
march8	671.381	449.652	0.580425	0.0347425	602.924	704.354	706.863	363.825	459.69	525.441	0.309311	1.04911	1.06741	-1.4346	-0.735399	-0.255826	0.808609	-0.808609
marveld1	256.233	473.772	-0.883564	0.0371875	186.127	239.78	342.793	367.366	419.667	634.283	-1.13735	-0.796205	-0.141216	0.0150284	0.347572	1.71217	-0.69159	0.69159
mbnl2	307.726	469.784	-0.604734	0.0433613	238.624	350.036	334.519	423.135	444.824	541.392	-1.43662	-0.370508	-0.518996	0.328988	0.536532	1.46061	-0.775376	0.775376
mbtps1	10097.3	7919.17	0.350363	0.000751257	10318.1	9494.86	10478.8	7841.28	7847.88	8068.34	1.05508	0.391975	1.18452	-0.939929	-0.934608	-0.75704	0.877192	-0.877192
mcama	2159.09	1001.35	1.10808	0.000251231	2090.35	2547.66	1839.26	1053.41	778.728	1171.92	0.744111	1.41119	0.377855	-0.768448	-1.16912	-0.59558	0.844384	-0.844384
MDFI	369.428	531.207	-0.518918	0.0278641	314.984	406.77	386.529	518.739	536.304	538.577	-1.44028	-0.463451	-0.678865	0.728173	0.915115	0.939304	-0.860864	0.860864
MDFIC	50.4982	95.5464	-0.902021	0.0405324	38.1799	69.5791	43.7357	106.226	90.337	90.0757	-1.26776	-0.125284	-1.06561	1.20815	0.630007	0.620498	-0.819552	0.819552
mdm1	194.026	308.091	-0.664623	0.0239566	202.035	232.287	147.756	276.189	348.769	299.314	-0.680683	-0.260639	-1.43435	0.348933	1.35672	0.670027	-0.791892	0.791892
mecom	94.4748	205.595	-1.11051	0.0199346	55.679	128.454	99.2918	230.157	162.378	224.251	-1.36124	-0.311348	-0.732056	1.1559	0.178066	1.07069	-0.801549	0.801549
megf10	141.896	316.225	-1.15509	0.00361064	122.494	153.074	150.12	360.285	188.679	399.711	-0.892189	-0.636168	-0.660901	1.09863	-0.338081	1.42871	-0.729753	0.729753
megf6b	977.641	1648.58	-0.752547	0.00981696	808.141	1138.96	985.826	1636.77	1540.3	1768.67	-1.29834	-0.447778	-0.841494	0.832171	0.584138	1.17131	-0.862539	0.862539
meis1b	8359.28	5557.72	0.588845	0.000361574	8003.46	8324.87	8749.5	5713.21	5143.49	5816.45	0.665817	0.870604	1.14117	-0.793454	-1.15646	-0.727674	0.892529	-0.892529
meis3	1763.33	625.151	1.4955	2.4645e-09	1579.69	1452.6	2257.71	559.459	510.004	805.99	0.560081	0.375403	1.54527	-0.922371	-0.994232	-0.56415	0.826917	-0.826917
mesd	3212.4	2409.38	0.414264	0.0411545	3630.27	2779.95	3226.98	2416.65	2477.98	2333.52	1.583	-0.0597788	0.803865	-0.761656	-0.643174	-0.922255	0.775695	-0.775695
met	92.8372	279.076	-1.58108	3.02667e-05	68.4057	104.904	105.202	338.154	213.836	285.24	-1.06682	-0.735585	-0.732879	1.38124	0.253011	0.901027	-0.845094	0.845094
metrn	7064.1	10445	-0.563961	0.00759707	6158.1	8142.89	6891.32	10088	10009.1	11237.9	-1.29479	-0.305019	-0.929149	0.664949	0.625626	1.23838	-0.842986	0.842986
metrnla	4727.5	3013.64	0.649397	0.000462696	5299.05	4429.51	4453.95	3168.2	3345.9	2526.81	1.39173	0.544557	0.568366	-0.684295	-0.51117	-1.30918	0.834883	-0.834883
mfhas1	1347.53	2348.87	-0.802329	0.000304097	1485.83	1417.27	1139.49	2630.87	2306.45	2109.27	-0.619629	-0.736869	-1.21186	1.33834	0.783595	0.446423	-0.85612	0.85612
mgat1b	1868.14	2688.37	-0.52431	0.00269812	1676.73	1930.02	1997.66	2529.07	2526.01	3010.03	-1.21693	-0.704518	-0.567674	0.507436	0.50123	1.48046	-0.829708	0.829708
mid2	73.9177	141.559	-0.921902	0.0270536	49.3157	92.0584	80.3791	142.52	129.216	152.941	-1.44956	-0.389046	-0.67883	0.862995	0.532897	1.12155	-0.839146	0.839146
midn	4192.06	6179.68	-0.559418	0.0244077	3378.92	4673.57	4523.69	6242.57	5658.07	6638.39	-1.48376	-0.420668	-0.543744	0.867702	0.387744	1.19272	-0.816057	0.816057
mmp14a	4390.16	3062.17	0.519466	0.00297782	4570.45	4778.48	3821.55	3316.92	2910.22	2959.36	1.04713	1.30513	0.118305	-0.507566	-1.01197	-0.951028	0.823521	-0.823521
mmp15b	1439.31	2173.27	-0.594141	0.011848	1293.34	1317.72	1706.87	2190.03	1999.99	2329.77	-1.16428	-1.10895	-0.225652	0.87102	0.439666	1.18819	-0.832959	0.832959
mmp9	528.045	1590.18	-1.58759	3.70277e-08	418.388	768.581	397.167	1628.8	1732.41	1409.31	-1.05803	-0.479755	-1.09308	0.940744	1.11183	0.578287	-0.876955	0.876955
mmrn2b	274.648	526.662	-0.935167	0.0141991	197.263	338.261	288.419	541.755	447.111	591.122	-1.33417	-0.409277	-0.736221	0.925554	0.304732	1.24938	-0.826556	0.826556
mob2a	1219.3	1613.65	-0.40298	0.00889766	1142.22	1289.89	1225.78	1627.92	1586.04	1626.99	-1.238	-0.571401	-0.860782	0.954465	0.765437	0.950277	-0.890059	0.890059
mpped2	265.694	142.309	0.899926	0.0283547	232.261	217.301	347.521	150.487	123.499	152.941	0.345114	0.162413	1.75272	-0.653537	-0.983133	-0.623573	0.753414	-0.753414
mpz	17.3358	72.855	-2.05645	0.037056	9.54498	23.5498	18.9127	79.6698	26.3006	112.595	-0.861296	-0.521994	-0.63434	0.837648	-0.455349	1.63533	-0.672543	0.672543
mrpl37	4655.98	2933.51	0.666076	0.011398	5464.5	3301.26	5202.18	3049.58	3090.9	2660.05	1.37713	-0.407001	1.16078	-0.61457	-0.580496	-0.935839	0.710301	-0.710301
mrps18a	1038.21	753.079	0.4623	0.0477175	1172.44	951.627	990.554	774.567	838.19	646.481	1.50647	0.304691	0.516548	-0.658953	-0.312688	-1.35606	0.775902	-0.775902
msgn1	68941.3	30204.2	1.19062	4.15792e-07	75321	55338.9	76163.9	28439.5	34817.5	27355.8	1.13765	0.254768	1.17489	-0.933743	-0.65194	-0.981623	0.855769	-0.855769
msx2b	623.898	957.322	-0.617002	0.0101374	620.423	605.873	645.397	747.126	1038.3	1086.54	-0.785022	-0.852139	-0.669827	-0.200581	1.14254	1.36503	-0.768996	0.768996
msx3	2652.09	3978.2	-0.584608	0.00327748	2553.28	3005.82	2397.19	3406.33	3885.63	4642.65	-0.896029	-0.363806	-1.07961	0.107233	0.670945	1.56127	-0.779815	0.779815
MTERF4	1141.59	805.202	0.501201	0.0305938	1318.8	945.205	1160.77	825.025	769.58	821.002	1.57006	-0.128148	0.851719	-0.674437	-0.926468	-0.692723	0.764543	-0.764543
mtus1a	136.836	262.331	-0.932707	0.00158878	114.54	131.665	164.304	253.173	276.729	257.091	-1.19744	-0.95631	-0.496741	0.754551	1.08622	0.809718	-0.883496	0.883496
mtus1b	754.187	993.05	-0.400534	0.0308951	857.457	728.974	676.13	1014.46	971.98	992.709	-0.112127	-1.00351	-1.37013	0.977139	0.682411	0.82622	-0.82859	0.82859
myb	1030.34	1463.3	-0.507103	0.0192507	1116.76	1131.46	842.798	1581	1383.64	1425.26	-0.487626	-0.432511	-1.51479	1.25293	0.512979	0.669012	-0.811642	0.811642
myd88	476.498	672.296	-0.493482	0.0367138	434.296	522.378	472.818	651.522	706.687	658.678	-1.24609	-0.462667	-0.903467	0.685973	1.17663	0.749624	-0.870741	0.870741
myh9a	14679.5	22677.8	-0.627542	5.10019e-07	15254.5	14828.9	13955.2	22898.9	22555.7	22579	-0.777789	-0.874452	-1.0729	0.958588	0.880631	0.885924	-0.908381	0.908381
myo1eb	1733.95	2332.08	-0.427931	0.0184873	1753.09	1863.65	1585.12	2601.66	2115.49	2279.1	-0.749005	-0.453192	-1.19845	1.52154	0.220662	0.658452	-0.800216	0.800216
myo9ab	334.927	615.082	-0.875134	0.0312585	272.032	363.952	368.798	502.805	484.847	857.595	-0.985594	-0.539249	-0.515717	0.134991	0.0477902	1.85778	-0.680187	0.680187
myo9b	856.117	1460.84	-0.76853	4.36573e-07	754.053	953.768	860.529	1501.33	1373.35	1507.83	-1.18742	-0.601044	-0.874802	1.00665	0.630889	1.02573	-0.887757	0.887757
myofl	359.234	132.748	1.43697	0.0106084	302.258	578.041	197.402	135.439	115.494	147.311	0.319808	1.8873	-0.27617	-0.628354	-0.741714	-0.560872	0.643647	-0.643647
naca	58314.7	42888.3	0.443233	0.02209	66967.6	49488.9	58487.6	43264.2	45305.7	40094.9	1.59938	-0.108728	0.770674	-0.717037	-0.517532	-1.02676	0.753776	-0.753776
nat16	1368.38	950.635	0.526185	0.048546	1159.71	1340.2	1605.22	889.646	874.782	1087.48	0.000746501	0.646664	1.59511	-0.965772	-1.01897	-0.25778	0.747506	-0.747506
nav2b	1414.49	2182.14	-0.62453	0.00857635	1283.8	1770.52	1189.14	2263.51	2052.59	2230.31	-1.09482	-0.059138	-1.29624	0.989878	0.541081	0.91924	-0.816733	0.816733
nav3	153.949	292.421	-0.923222	0.0215494	128.857	173.412	159.576	339.924	212.692	324.648	-1.06189	-0.560312	-0.716073	1.31419	-0.118122	1.14221	-0.779425	0.779425
ncoa3	3349.22	4573.09	-0.448692	0.0312585	2892.13	3928.54	3226.98	4810.29	4260.7	4648.28	-1.38804	-0.0423455	-0.953261	1.10253	0.388944	0.892178	-0.794551	0.794551
ndnf	1348.27	2325.87	-0.786607	1.88235e-09	1323.57	1370.17	1351.08	2314.85	2177.24	2485.53	-0.943088	-0.8575	-0.892568	0.877479	0.62474	1.19094	-0.897719	0.897719
ndp	469.871	209.527	1.16662	0.00981696	384.981	580.182	444.449	222.19	214.979	191.411	0.289642	1.53823	0.670024	-0.751631	-0.797755	-0.948508	0.832631	-0.832631
ndst3	350.887	590.282	-0.746178	0.0338265	232.261	373.586	446.813	678.078	515.721	577.047	-1.51828	-0.617945	-0.15144	1.32187	0.287552	0.678238	-0.762554	0.762554
nedd4a	176.114	353.602	-1.00388	0.016615	165.446	192.68	170.215	357.629	368.209	334.969	-1.01195	-0.734725	-0.963414	0.944352	1.05205	0.713687	-0.903364	0.903364
NFX1	5654.03	4116.13	0.457742	0.0399055	5771.53	4522.64	6667.92	4016.24	3895.93	4436.23	0.807169	-0.330026	1.62339	-0.791132	-0.900688	-0.40871	0.700177	-0.700177
nkd1	1999.72	2597.77	-0.377178	0.0433613	1956.72	2121.63	1920.82	2460.03	2520.29	2812.99	-0.963	-0.498694	-1.06407	0.4541	0.623772	1.44789	-0.841921	0.841921
nkd2a	56.3169	112.617	-0.987401	0.00711689	46.1341	57.8041	65.0125	104.456	118.925	114.471	-1.20667	-0.839309	-0.612401	0.62922	1.08467	0.944483	-0.886125	0.886125
nkx1.2la	1297.84	2047.43	-0.656398	0.00327748	1143.81	1460.09	1289.61	1949.25	2126.92	2066.11	-1.24009	-0.49841	-0.89818	0.648676	1.0653	0.922702	-0.878894	0.878894
nkx6.2	1841.76	952.958	0.951309	8.44163e-09	1810.36	2009.23	1705.69	1028.63	1028.01	802.236	0.820584	1.2157	0.612614	-0.732626	-0.733844	-1.18243	0.882967	-0.882967
noto	996.562	1730.19	-0.796819	8.35887e-05	1105.63	976.248	907.811	1488.94	1814.74	1886.9	-0.601731	-0.903771	-1.06354	0.29313	1.05373	1.22218	-0.856347	0.856347
notum1a	406.684	981.876	-1.27114	9.39227e-05	349.982	339.332	530.738	918.858	774.154	1252.61	-0.96247	-0.992244	-0.457174	0.6278	0.223285	1.5608	-0.803963	0.803963
notum1b	349.099	534.053	-0.610799	0.01453	346.801	423.897	276.599	482.445	571.753	547.96	-0.822135	-0.153356	-1.43111	0.354523	1.12924	0.922842	-0.8022	0.8022
nr1d2a	217.845	52.2529	2.0711	1.00681e-07	159.083	268.682	225.771	47.8019	68.6104	40.3464	0.246166	1.36873	0.929214	-0.893628	-0.680497	-0.96999	0.848038	-0.848038
nr2f5	11337.3	6138.64	0.884911	8.71741e-06	12138	10714.1	11159.7	6840.09	5631.77	5944.06	1.16777	0.678719	0.831758	-0.651832	-1.06684	-0.959581	0.89275	-0.89275
nradd	10045	15784.8	-0.651871	0.0472099	7192.14	11604.7	11338.2	16465.1	14926.2	15963.1	-1.61357	-0.369416	-0.444568	1.001	0.567097	0.85946	-0.809186	0.809186
nsa2	11884.3	7695.35	0.626887	0.00127196	12554.8	9685.4	13412.7	7370.34	7645.48	8070.22	1.05738	-0.0399312	1.38543	-0.925244	-0.820025	-0.657602	0.800957	-0.800957
nsmfa	49.8046	118.718	-1.2505	0.00556801	46.1341	52.4519	50.8279	128.357	108.633	119.163	-0.99512	-0.830223	-0.872608	1.15091	0.636112	0.910933	-0.899317	0.899317
nuak1a	684.792	1372.44	-1.00081	1.14168e-09	588.607	713.988	751.781	1449.99	1232.7	1434.64	-1.13361	-0.810589	-0.713223	1.08559	0.525781	1.04605	-0.885808	0.885808
nuak1b	2757.45	1892.58	0.542803	0.0474734	2783.95	3014.38	2474.02	1983.78	1730.13	1963.84	0.897005	1.34738	0.291236	-0.666959	-1.16273	-0.705934	0.845208	-0.845208
nudt18	294.823	180.793	0.697911	0.00670826	340.437	257.978	286.055	194.748	164.665	182.966	1.49767	0.294333	0.704064	-0.628373	-1.06738	-0.800311	0.832022	-0.832022
numb	213.468	350.177	-0.712391	0.012249	213.171	255.837	171.397	364.711	349.913	335.907	-0.857954	-0.32475	-1.38002	1.03587	0.850943	0.675909	-0.854242	0.854242
oc90	2609.18	3852.1	-0.562508	0.00169934	2682.14	2404.22	2741.16	3795.82	3512.85	4247.63	-0.752465	-1.13372	-0.671492	0.775354	0.387157	1.39517	-0.85256	0.85256
olig2	836.148	396.777	1.076	0.000207449	946.543	891.682	670.22	383.3	471.125	335.907	1.26249	1.05265	0.205608	-0.891796	-0.555887	-1.07306	0.840249	-0.840249
olig3	685.568	398.876	0.781791	7.94741e-05	663.376	717.199	676.13	381.53	385.362	429.736	0.762269	1.10091	0.842514	-1.01104	-0.986927	-0.707735	0.901899	-0.901899
olig4	943.633	2086.58	-1.14546	7.937e-14	995.859	924.866	910.175	2129.84	2256.14	1873.76	-0.812993	-0.924147	-0.94715	0.962495	1.16024	0.561551	-0.894763	0.894763
osbpl3a	302.75	501.171	-0.72896	5.86561e-05	327.711	293.302	287.237	457.659	552.314	493.54	-0.653345	-0.956115	-1.00949	0.490107	1.32301	0.805834	-0.872983	0.872983
p2ry1	688.301	457.182	0.589263	0.0493496	776.325	656.184	632.394	524.05	503.143	344.352	1.36425	0.559165	0.399745	-0.326288	-0.466392	-1.53048	0.774387	-0.774387
pald1b	119.722	258.814	-1.11715	0.000642287	138.402	127.383	93.3816	258.484	245.854	272.104	-0.651637	-0.792799	-1.22839	0.886718	0.724913	1.06119	-0.890942	0.890942
pappa2	148.742	252.918	-0.760839	0.0188766	136.811	184.117	125.297	257.599	251.571	249.585	-1.05943	-0.276582	-1.24998	0.939456	0.839707	0.806829	-0.861997	0.861997
pard6b	32.4142	72.1463	-1.14961	0.0239107	30.2258	37.4656	29.5511	68.1619	62.8929	85.3842	-0.952039	-0.63951	-0.981161	0.685573	0.45812	1.42902	-0.85757	0.85757
pard6gb	1465.54	1984.04	-0.4358	0.0335824	1363.34	1574.63	1458.64	1761.59	2086.9	2103.64	-1.14296	-0.47484	-0.8416	0.11636	1.14505	1.19799	-0.819801	0.819801
parm1	34.7976	81.6965	-1.21685	0.0484679	28.6349	55.6632	20.0948	92.0629	78.9019	74.1248	-1.02645	-0.0895637	-1.32247	1.17216	0.715959	0.550368	-0.812828	0.812828
pax6b	224.969	906.058	-2.0008	1.65098e-18	155.901	282.598	236.409	969.316	799.311	949.548	-1.07843	-0.744859	-0.866466	1.06313	0.61554	1.01108	-0.896584	0.896584
pcdh10b	5826.43	3424.17	0.767044	0.000799452	5057.25	6157.21	6264.84	3455.9	3319.6	3497	0.312271	1.10748	1.18529	-0.845404	-0.94394	-0.81569	0.868344	-0.868344
pcdh17	138.114	226.553	-0.707471	0.0160757	119.312	152.003	143.027	222.19	217.266	240.202	-1.25571	-0.60433	-0.783178	0.794148	0.696037	1.15303	-0.881072	0.881072
pcdh18a	2608.13	522.111	2.32019	1.50835e-10	2529.42	2738.2	2556.76	440.84	410.519	714.976	0.838729	1.02033	0.862514	-0.977878	-1.00425	-0.73944	0.90719	-0.90719
pcdh18b	1218.24	569.429	1.09681	1.52336e-05	1127.9	1126.11	1400.72	605.49	508.86	593.936	0.631465	0.626642	1.36751	-0.777917	-1.03861	-0.809088	0.875205	-0.875205
pcdh7b	188.484	102.58	0.882407	0.0199346	151.129	232.287	182.035	100.03	96.0545	111.656	0.103731	1.60789	0.676534	-0.843318	-0.916995	-0.627838	0.79605	-0.79605
pcmtd1	7437.86	4929.81	0.593374	0.00146841	8121.18	7192.33	7000.07	4745.66	5606.61	4437.16	1.3128	0.683384	0.553102	-0.974546	-0.391144	-1.18359	0.849761	-0.849761
pcolce2a	857.037	176.143	2.28157	3.89574e-16	989.496	906.669	674.948	195.634	176.1	156.694	1.22157	1.00762	0.409056	-0.829065	-0.879523	-0.92965	0.879413	-0.879413
pde6b	214.602	410.778	-0.931579	0.00173551	167.037	256.907	219.86	408.086	321.325	502.922	-1.16387	-0.445741	-0.741771	0.762284	0.0690034	1.52009	-0.783792	0.783792
pde7a	3108.12	3941.09	-0.342471	0.023696	3070.3	2983.34	3270.72	3733.86	3975.97	4113.46	-0.943981	-1.12468	-0.527541	0.434793	0.93787	1.22354	-0.865401	0.865401
pdgfaa	135.279	273.788	-1.02496	0.00390728	174.991	132.735	98.1098	231.042	277.872	312.45	-0.35269	-0.85716	-1.27054	0.316477	0.875552	1.28836	-0.826796	0.826796
pdgfaa	149.46	301.218	-1.01413	0.00678083	178.173	152.003	118.205	308.057	364.779	230.819	-0.495002	-0.769646	-1.12436	0.868105	1.46339	0.0575089	-0.796336	0.796336
pdgfab	32.268	89.7338	-1.47486	0.000250127	31.8166	34.2543	30.7332	98.2594	84.6195	86.3225	-0.916455	-0.839905	-0.950476	1.17	0.741677	0.795156	-0.902279	0.902279
pdgfrb	191.295	398.893	-1.05668	0.00978495	167.037	247.273	159.576	385.071	402.514	409.094	-1.08475	-0.405084	-1.14795	0.762177	0.909939	0.965672	-0.879263	0.879263
pfkfb1	2919.51	1365.66	1.09636	1.88235e-09	2836.45	3299.12	2622.96	1446.45	1384.79	1265.75	0.787924	1.31331	0.545493	-0.790505	-0.860527	-0.995699	0.882244	-0.882244
phactr4a	629.395	976.019	-0.629747	0.00246632	542.473	720.411	625.302	1011.81	994.851	921.399	-1.29891	-0.410766	-0.885484	1.04368	0.95905	0.592429	-0.865054	0.865054
pid1	634.346	1074.47	-0.758126	0.0288381	445.432	712.918	744.689	1147.25	887.361	1188.81	-1.44961	-0.501514	-0.388903	1.03795	0.116797	1.18528	-0.780009	0.780009
pip5k1ca	524.464	854.135	-0.701148	0.014073	461.341	648.691	463.362	879.023	873.639	809.743	-1.17205	-0.208789	-1.16165	0.97546	0.947775	0.619254	-0.847496	0.847496
pir	335.082	170.229	0.98189	0.037078	338.847	376.797	289.601	139.865	257.289	113.533	0.812235	1.16987	0.348163	-1.06289	0.0436659	-1.31104	0.776755	-0.776755
pkd1b	1301.42	2073.73	-0.672225	0.0208583	1269.48	1360.54	1274.24	2296.26	1788.44	2136.48	-0.919037	-0.71888	-0.908567	1.33799	0.221726	0.98677	-0.848828	0.848828
pkdccb	222.46	118.994	0.902134	0.00146953	238.624	195.892	232.863	120.39	131.503	105.088	1.14817	0.42555	1.05074	-0.851214	-0.663283	-1.10997	0.874822	-0.874822
pkp2	444.192	736.583	-0.726657	0.000578672	402.48	489.194	440.903	709.946	760.432	739.371	-1.15084	-0.619757	-0.915517	0.732235	1.04143	0.912445	-0.89537	0.89537
pla2g4aa	403.213	765.454	-0.922181	0.000293431	337.256	407.84	464.544	830.336	760.432	705.593	-1.19772	-0.855557	-0.580685	1.19251	0.853643	0.587809	-0.877986	0.877986
plat	46.5091	113.744	-1.27489	0.00628191	30.2258	51.3815	57.9202	115.079	99.4851	126.669	-1.28229	-0.738657	-0.570632	0.898149	0.497447	1.19598	-0.86386	0.86386
plcb3	545.26	1165.25	-1.09518	1.07549e-05	545.654	677.593	412.534	1167.61	1031.44	1296.71	-0.860732	-0.493928	-1.23082	0.868364	0.489817	1.2273	-0.861828	0.861828
plch1	394.079	740.162	-0.907638	0.0281306	324.529	423.897	433.811	631.162	699.826	889.497	-1.14929	-0.678526	-0.63156	0.303399	0.628698	1.52727	-0.81979	0.81979
plek2	13.3884	44.1627	-1.72286	0.026186	14.3175	12.8454	13.0025	25.6714	51.4578	55.359	-0.733547	-0.808235	-0.800263	-0.157495	1.1508	1.34874	-0.780682	0.780682
plekha6	1604.12	3090.55	-0.945647	0.000482532	1447.65	1706.29	1658.41	3095.61	3070.31	3105.73	-1.09868	-0.782837	-0.841311	0.913789	0.882894	0.926147	-0.90761	0.90761
plpp1a	5262.23	3330.35	0.659867	0.00217883	5408.82	4596.5	5781.38	3319.57	3316.17	3355.32	0.988501	0.266738	1.31953	-0.867834	-0.870861	-0.836075	0.858257	-0.858257
plppr3a	4727.26	2307.46	1.03459	1.50835e-10	5157.47	5017.19	4007.13	2468.88	2433.38	2020.13	1.17781	1.07707	0.351719	-0.75295	-0.778442	-1.07521	0.868866	-0.868866
plxdc2	640.395	1122.81	-0.811205	3.70277e-08	679.284	639.057	602.843	1169.38	1190.39	1008.66	-0.741957	-0.889482	-1.02229	1.05535	1.13242	0.465959	-0.884575	0.884575
pnrc2	43399.9	24308	0.836261	0.000179771	43873.5	32956.9	53369.3	23746.9	26379.5	22797.6	0.811459	-0.0726496	1.58051	-0.818548	-0.605337	-0.895432	0.773106	-0.773106
podxl	366.895	620.19	-0.756237	0.000462696	349.982	361.811	388.893	533.788	601.484	725.297	-0.942944	-0.86525	-0.687369	0.264341	0.708993	1.52223	-0.831854	0.831854
pou3f1	120.005	197.001	-0.710492	0.00327865	114.54	128.454	117.022	200.945	202.401	187.658	-1.02856	-0.703034	-0.970475	0.99296	1.02702	0.682093	-0.90069	0.90069
pou5f3	930.049	1647.21	-0.823044	6.20379e-06	844.73	920.584	1024.83	1474.78	1813.6	1653.26	-1.07961	-0.895126	-0.641583	0.452722	1.27678	0.88682	-0.872106	0.872106
ppfibp1a	550.832	808.903	-0.554574	0.0371875	510.656	476.349	665.491	813.517	702.113	911.078	-1.00382	-1.20734	-0.0852831	0.792858	0.131968	1.37162	-0.765483	0.765483
ppp1r12c	589.701	789.942	-0.4192	0.0473399	529.746	629.423	609.935	823.255	775.297	771.273	-1.37874	-0.52022	-0.688067	1.14927	0.736211	0.701548	-0.862343	0.862343
ppp1r14ab	644.821	324.657	0.991833	0.00103705	610.878	773.933	549.651	317.794	362.492	293.684	0.659208	1.51133	0.339233	-0.872455	-0.638865	-0.998453	0.836591	-0.836591
ppp2r3a	213.043	444.679	-1.0543	0.000234435	159.083	270.823	209.222	420.479	405.945	507.614	-1.24625	-0.426025	-0.878205	0.672521	0.56583	1.31213	-0.850159	0.850159
prdm8	1911.07	1069.31	0.83808	0.0118153	1789.68	1800.49	2143.05	1054.3	1177.81	975.82	0.620618	0.643016	1.35287	-0.903279	-0.647327	-1.0659	0.87217	-0.87217
prickle2b	4619.95	3119.13	0.566999	2.26127e-05	4150.47	4625.4	5083.98	3216	2939.95	3201.44	0.319625	0.859965	1.3817	-0.74355	-1.05762	-0.760121	0.853763	-0.853763
prkcdb	1394.77	2028.21	-0.540198	0.000116075	1444.47	1395.86	1343.99	2005.91	2211.54	1867.19	-0.731109	-0.864205	-1.00625	0.806112	1.36914	0.426308	-0.867187	0.867187
proca1	5525.92	430.213	3.68329	4.54233e-46	6011.74	5433.59	5132.44	480.674	466.551	343.413	1.08125	0.875185	0.767851	-0.89011	-0.895144	-0.939032	0.908095	-0.908095
prss35	311.799	863.066	-1.4701	2.14475e-09	338.847	321.134	275.417	915.317	914.805	759.075	-0.807194	-0.864709	-1.01316	1.06469	1.06303	0.557348	-0.895021	0.895021
psd2	590.712	376.772	0.649043	0.0179548	499.52	559.844	712.773	401.89	325.899	402.526	0.113454	0.547209	1.64685	-0.588557	-1.13497	-0.583986	0.76917	-0.76917
pstpip2	1094.28	569.909	0.942027	0.0442832	774.734	1022.28	1485.83	555.033	588.906	565.788	-0.156272	0.518127	1.78102	-0.75482	-0.662537	-0.725519	0.714292	-0.714292
ptgdsb.1	5354.45	3279.1	0.707298	0.0371322	6065.83	3448.98	6548.53	2795.52	3539.15	3502.63	1.11179	-0.551612	1.41861	-0.966981	-0.494295	-0.51751	0.659595	-0.659595
ptgs2a	1217.58	3085.26	-1.34065	2.77781e-06	1069.04	1623.87	959.821	3432.88	2754.71	3068.2	-1.01229	-0.49339	-1.11444	1.19848	0.564221	0.857416	-0.873373	0.873373
ptk2ab	2881.73	1941.39	0.568517	1.55302e-06	3105.3	2758.54	2781.35	1969.61	1825.04	2029.52	1.30009	0.650253	0.693001	-0.828218	-1.09916	-0.715959	0.881113	-0.881113
ptk7a	8289.86	11117.5	-0.423211	0.0263218	7430.76	8423.35	9015.46	11287.4	10902.2	11162.8	-1.39085	-0.783461	-0.421133	0.969149	0.733405	0.892887	-0.865147	0.865147
ptpn13	1265.4	1965.24	-0.634293	0.00692235	1197.89	1426.91	1171.41	1932.44	2075.46	1887.84	-1.04793	-0.473011	-1.11443	0.796088	1.15515	0.684124	-0.878455	0.878455
ptpn3	198.315	338.723	-0.767714	0.0440173	178.173	265.471	151.302	318.679	352.2	345.29	-1.04569	-0.0352813	-1.3567	0.580563	0.96854	0.888563	-0.812555	0.812555
ptprea	57.7591	110.615	-0.909298	0.0322621	31.8166	71.7199	69.7407	105.341	122.355	104.15	-1.59217	-0.379031	-0.439205	0.643121	1.16038	0.606906	-0.803469	0.803469
rab3db	771.924	193.272	1.99861	1.42383e-17	914.727	722.552	678.494	179.7	221.84	178.275	1.321	0.733531	0.598848	-0.92595	-0.797127	-0.930306	0.884461	-0.884461
rab40c	2314.71	1646.73	0.490074	0.00391593	2605.78	2049.91	2288.44	1695.2	1675.24	1569.76	1.53055	0.169414	0.753498	-0.699142	-0.748016	-1.0063	0.817819	-0.817819
RALGDS	179.123	358.454	-0.991809	0.000603329	130.448	201.244	205.676	340.81	370.496	364.056	-1.35276	-0.660481	-0.617144	0.704261	0.994549	0.931573	-0.876795	0.876795
ranbp3b	6222.3	5242.63	0.246754	0.0484679	6544.67	6051.24	6070.98	5381.25	5276.14	5070.51	1.41573	0.555641	0.590062	-0.61219	-0.79541	-1.15384	0.853812	-0.853812
rasgef1ba	4710.94	3521.06	0.420035	0.038141	4459.09	5228.06	4445.67	3855.13	3216.68	3491.37	0.464311	1.50497	0.446146	-0.353039	-1.21706	-0.845324	0.805141	-0.805141
rasgrp3	47.6738	148.971	-1.628	0.00255902	23.8624	58.8746	60.2843	148.717	98.3415	199.855	-1.13827	-0.603038	-0.581487	0.770376	0.000290694	1.55212	-0.774264	0.774264
rasl11b	782.952	1553.07	-0.987277	0.000302936	741.326	930.218	677.312	1345.53	1540.3	1773.36	-0.946569	-0.527525	-1.08858	0.393827	0.825909	1.34294	-0.854225	0.854225
rassf2a	1214.13	856.859	0.503487	0.00310454	1081.76	1255.63	1304.98	891.416	782.158	897.003	0.217	1.0324	1.26381	-0.675674	-1.18806	-0.649473	0.837737	-0.837737
rassf7a	388.457	602.521	-0.632069	0.000401233	375.436	359.67	430.264	581.589	635.79	590.183	-0.992355	-1.12267	-0.539142	0.711706	1.15972	0.782741	-0.884723	0.884723
rbfox1l	1669.35	2744.1	-0.716535	0.000385898	1573.33	1941.79	1492.92	3061.09	2610.63	2560.59	-1.00169	-0.418982	-1.12885	1.35115	0.638752	0.559621	-0.84984	0.84984
rbpms2a	394.277	642.704	-0.703781	0.000230834	380.208	385.361	417.262	573.623	646.081	708.408	-0.965898	-0.929907	-0.707079	0.385097	0.891219	1.32657	-0.867628	0.867628
rdh10a	8021.48	3866.96	1.05257	0.0131526	9029.55	6968.61	8066.28	4066.7	3574.6	3959.58	1.30029	0.431724	0.894329	-0.791269	-0.998662	-0.836416	0.875449	-0.875449
rdh8b	11.3345	0	5.95869	0.00294086	12.7266	0	21.2768	0	0	0	0.768448	-0.616906	1.69918	-0.616906	-0.616906	-0.616906	0.616906	-0.616906
rgs3a	444.087	798.407	-0.842633	0.00119021	373.845	557.703	400.713	735.618	803.885	855.719	-1.19226	-0.306227	-1.06278	0.551166	0.880154	1.12995	-0.853756	0.853756
rgs4	814.418	1143.07	-0.490254	0.0235695	890.864	767.51	784.878	1111.84	1232.7	1084.66	-0.458901	-1.10306	-1.01237	0.695028	1.32619	0.553118	-0.858111	0.858111
rhoub	6142.46	3563.72	0.785377	0.000220075	5959.25	5137.08	7331.04	3380.65	3441.95	3868.56	0.697557	0.179085	1.56263	-0.928536	-0.88988	-0.620856	0.813091	-0.813091
rnf130	1406.15	746.493	0.913257	0.000799544	1578.1	1057.6	1582.76	635.588	817.607	786.285	1.2142	-0.045304	1.22547	-1.06649	-0.626041	-0.701833	0.798121	-0.798121
rnf144ab	401.898	216.611	0.891	0.00695056	501.111	339.332	365.252	193.863	266.437	189.534	1.61766	0.253597	0.472148	-0.972942	-0.361025	-1.00944	0.781136	-0.781136
rnf25	3410.14	2253.7	0.597315	0.00579596	3631.86	2649.36	3949.21	2150.2	2405.94	2204.98	1.03952	-0.237248	1.45192	-0.885904	-0.553571	-0.81472	0.751398	-0.751398
rnpepl1	430.437	633.2	-0.556715	0.000536703	429.524	452.799	408.988	623.195	608.345	668.061	-0.90021	-0.695385	-1.08093	0.804125	0.673448	1.19896	-0.892176	0.892176
robo3	7302.69	5574.42	0.389534	0.0302549	7013.97	7139.88	7754.22	5915.04	5150.35	5657.88	0.569914	0.694626	1.30309	-0.518515	-1.2759	-0.773221	0.855878	-0.855878
romo1	2363.07	1812.52	0.381511	0.0477175	2672.59	2262.92	2153.69	1908.53	1804.45	1724.57	1.65892	0.496798	0.186918	-0.508512	-0.803761	-1.03036	0.780877	-0.780877
rpl10	96257.2	59640.9	0.690574	0.0484679	126363	60301.5	102107	62145.1	67131.8	49645.8	1.63076	-0.59444	0.81375	-0.53234	-0.364367	-0.953367	0.616691	-0.616691
rpl11	58643.9	42439.3	0.466535	0.0413942	71030.5	49291.9	55609.3	43871.5	45694.5	37752	1.75872	-0.107271	0.434999	-0.57255	-0.416067	-1.09783	0.695483	-0.695483
rpl13	102167	63635.8	0.682993	0.038141	132389	64329.6	109781	66014.4	68727	56165.9	1.61114	-0.604626	0.875122	-0.549774	-0.461461	-0.870406	0.627213	-0.627213
rpl13a	85978.9	59306.6	0.535763	0.0351323	102534	64712.8	90690.1	62527.5	63277.1	52115.3	1.53602	-0.407499	0.927403	-0.519795	-0.481277	-1.05485	0.685307	-0.685307
rpl19	67623.8	46405.4	0.5432	0.0263218	82532.2	50977.9	69361.2	47892.2	48609.3	42714.6	1.64827	-0.389928	0.797509	-0.589245	-0.542922	-0.923679	0.685282	-0.685282
rpl21	53225.5	37650.5	0.499406	0.0217474	62325.5	41915.5	55435.6	37029.6	40301.7	35620.2	1.55328	-0.323996	0.919555	-0.773389	-0.472426	-0.903023	0.716279	-0.716279
rpl22	20509.9	15285.7	0.423994	0.00192482	21859.6	19937.1	19733.1	15988.8	14569.4	15298.8	1.32503	0.682039	0.613808	-0.638451	-1.11318	-0.869241	0.873624	-0.873624
rpl23a	68449.1	46641.5	0.553383	0.0262887	83658.5	51048.5	70640.2	47027.3	49872.9	43024.3	1.63467	-0.406692	0.819733	-0.658419	-0.480288	-0.909007	0.682571	-0.682571
rpl26	47398.8	36521.2	0.376041	0.0387279	54532	43148.6	44515.8	37294.3	36140.5	36128.8	1.75823	0.166233	0.357436	-0.652512	-0.813874	-0.815515	0.760634	-0.760634
rpl32	50381	34678.6	0.538779	0.0235695	61533.3	39103.4	50506.4	35842.6	36250.3	31943.1	1.68931	-0.30459	0.709077	-0.594465	-0.558219	-0.941108	0.697931	-0.697931
rpl34	30286.3	23270.9	0.38003	0.0436359	35419.8	27020.2	28418.7	23357.4	23958.7	22496.4	1.79861	0.0503013	0.341389	-0.712082	-0.586919	-0.891295	0.730099	-0.730099
rpl35	35285.7	26937.2	0.389415	0.0242673	38518.8	33395.8	33942.4	27545.4	26840.4	26425.9	1.50566	0.464335	0.575446	-0.724864	-0.868169	-0.952411	0.848481	-0.848481
rpl36a	44700.5	31462.1	0.506636	0.023091	50470.7	34854.8	48775.9	29804.5	33369.8	31212.2	1.35799	-0.353654	1.17223	-0.907222	-0.516427	-0.752926	0.725525	-0.725525
rpl38	14146.2	10808.7	0.387954	0.0302549	15976.7	13043.4	13418.6	11252.9	10247	10926.4	1.65577	0.267779	0.445309	-0.579446	-1.05545	-0.733964	0.789619	-0.789619
rpl4	156688	107706	0.540779	0.0169484	185507	119545	165011	109294	112890	100934	1.54493	-0.36664	0.950965	-0.663735	-0.559502	-0.906013	0.70975	-0.70975
rpl5b	68179.7	48746.3	0.484013	0.0367888	81084.6	54033	69421.5	49744	52233.1	44261.9	1.62585	-0.318395	0.787606	-0.626646	-0.447755	-1.02066	0.698353	-0.698353
rpl6	116753	82938	0.49334	0.042933	138647	90279.4	121333	84450.9	90843.6	73519.6	1.56593	-0.386071	0.86719	-0.621294	-0.3633	-1.06245	0.682349	-0.682349
rpl7a	168207	110181	0.610349	0.0255261	204991	119498	180131	117413	116832	96297.4	1.53328	-0.458964	0.953955	-0.507559	-0.521095	-0.999613	0.676089	-0.676089
rpl9	85826.3	55891.4	0.618773	0.0416663	108340	58322.2	90816.5	56454	62436.6	48783.5	1.60521	-0.536903	0.854723	-0.616912	-0.360698	-0.945417	0.641009	-0.641009
rplp0	237577	147738	0.685343	0.0306866	301567	153253	257910	149185	165454	128575	1.55877	-0.563981	0.933933	-0.622197	-0.389351	-0.917174	0.642907	-0.642907
rplp2	11405.8	7563.34	0.592472	0.00577137	13049.6	8755.19	12412.7	7091.5	7531.13	8067.4	1.38004	-0.282353	1.13349	-0.926381	-0.756194	-0.5486	0.743725	-0.743725
rplp2l	45348	32588.8	0.47659	0.0357483	56107	36837.3	43099.7	33541.9	33563.1	30661.4	1.82076	-0.226401	0.438904	-0.576499	-0.574248	-0.882515	0.677754	-0.677754
rps14	62769.3	43170.8	0.539964	0.0472099	78871.7	47380.1	62056.2	45734.9	46090.2	37687.3	1.73222	-0.373837	0.60765	-0.483865	-0.460105	-1.02206	0.655344	-0.655344
rps15a	35329.5	26205.9	0.430887	0.0112674	40531.2	31266.7	34190.7	26989.5	26679.1	24949.1	1.66399	0.0850424	0.583376	-0.643924	-0.696812	-0.991668	0.777468	-0.777468
rps18	37454.6	28936.6	0.372147	0.0411545	43378.7	33677.3	35307.7	30218.8	28786.6	27804.3	1.76861	0.0836722	0.366833	-0.517015	-0.765746	-0.936359	0.739706	-0.739706
rps2	169772	110818	0.6154	0.0194499	200402	118618	190296	107904	118985	105564	1.39426	-0.50282	1.15986	-0.751358	-0.494309	-0.805636	0.683768	-0.683768
rps21	24013.4	18136.7	0.404786	0.0292616	28046.3	21300.8	22692.9	18649.8	18676.9	17083.4	1.75567	0.0568654	0.407452	-0.610774	-0.603955	-1.00526	0.739997	-0.739997
rps25	34801.2	25685.4	0.438095	0.0141899	39801	29146.1	35456.6	25823.6	25970.2	25262.5	1.58271	-0.181693	0.863306	-0.731888	-0.707622	-0.824816	0.754775	-0.754775
rps26	16278.9	10256.3	0.666402	0.037056	20464.4	10535.3	17837.1	10290.7	11433.9	9044.16	1.53297	-0.581987	0.973322	-0.6341	-0.390584	-0.899617	0.641434	-0.641434
rps26l	25441.4	18776.6	0.438114	0.0192507	29291.9	21023.6	26008.5	19064.1	19260.1	18005.7	1.58875	-0.240076	0.862513	-0.67348	-0.630133	-0.907569	0.737061	-0.737061
rps3	110849	70952.5	0.643651	0.0380454	141849	75044.8	115652	74992.3	77705.8	60159.3	1.6389	-0.510048	0.796207	-0.511735	-0.424447	-0.988878	0.641687	-0.641687
rps3a	108024	70403	0.617617	0.042933	137379	75237.4	111454	74506.3	77471.4	59231.3	1.64956	-0.478635	0.761681	-0.503674	-0.402127	-1.0268	0.644201	-0.644201
rps7	54148.4	39372.5	0.459669	0.00726108	62971.4	47608.1	51865.8	39772	40511	37834.6	1.69538	0.0886484	0.533925	-0.73087	-0.653588	-0.933494	0.77265	-0.77265
rps8a	79544.7	57762.7	0.461594	0.043179	94374.4	64100.5	80159.2	60234.8	61097.5	51955.8	1.64562	-0.291315	0.736126	-0.538645	-0.483446	-1.06834	0.696809	-0.696809
rpusd4	1123.94	795.107	0.498973	0.0472099	1253.57	940.923	1177.32	728.536	913.662	743.124	1.35195	-0.0855154	1.00135	-1.062	-0.210854	-0.994932	0.75593	-0.75593
rspo2	148.96	370.212	-1.30713	5.7807e-06	124.085	169.131	153.666	369.137	383.075	358.426	-1.10798	-0.739644	-0.866097	0.895777	1.00975	0.808198	-0.904573	0.904573
rxrga	242.617	148.207	0.710991	0.037056	246.579	259.048	222.225	129.242	141.795	173.583	0.930572	1.15736	0.487643	-1.20344	-0.975139	-0.396999	0.858524	-0.858524
s1pr1	69.5642	269.075	-1.94198	6.55745e-08	50.9065	73.8608	83.9252	253.173	237.849	316.203	-1.04886	-0.845539	-0.756392	0.742741	0.60701	1.30104	-0.883597	0.883597
s1pr2	508.468	836.725	-0.715428	0.00160287	416.797	511.674	596.933	817.058	823.325	869.793	-1.34995	-0.84925	-0.399306	0.762377	0.795448	1.04068	-0.866168	0.866168
sall1a	1070.47	2367.57	-1.14418	2.65036e-06	971.997	1343.41	895.99	2173.21	2304.17	2625.33	-1.00791	-0.506783	-1.11046	0.612819	0.789502	1.22283	-0.87505	0.87505
samd10b	780.709	526.786	0.566343	0.0364148	927.454	727.904	686.768	526.706	595.767	457.885	1.63941	0.444175	0.197786	-0.760936	-0.347283	-1.17315	0.760458	-0.760458
scg3	2319.26	3334.19	-0.523748	0.0028712	2437.15	2376.39	2144.23	3296.56	3634.06	3071.96	-0.657929	-0.76054	-1.15263	0.793474	1.36347	0.414155	-0.857031	0.857031
schip1	1192.17	1741.92	-0.545126	0.00854858	1026.08	1330.57	1219.87	1612.87	1790.73	1822.16	-1.35914	-0.420665	-0.761852	0.449464	0.99767	1.09453	-0.84722	0.84722
scinla	705.362	1222.65	-0.791896	0.0213167	534.519	669.029	912.539	1243.73	1273.87	1150.34	-1.3817	-0.948968	-0.165571	0.89992	0.996858	0.599465	-0.832081	0.832081
scinlb	4049.73	2478.44	0.708818	0.0177815	3969.12	4033.44	4146.61	1906.76	3064.6	2463.94	0.752413	0.82106	0.941835	-1.44852	-0.212888	-0.853901	0.838436	-0.838436
scube2	1310.51	2125.65	-0.697616	0.00837872	1264.71	1495.41	1171.41	2133.38	1812.46	2431.1	-0.90901	-0.446444	-1.09608	0.832683	0.18923	1.42962	-0.817179	0.817179
sele	110.938	398.749	-1.83734	2.98015e-05	77.9506	174.483	80.3791	414.283	415.093	366.871	-1.08937	-0.494888	-1.07441	0.981888	0.986876	0.689906	-0.886223	0.886223
sema3d	810.193	1745.69	-1.10577	2.26127e-05	692.011	1113.26	625.302	1909.42	1644.36	1683.29	-1.07201	-0.301289	-1.19406	1.15534	0.670398	0.741617	-0.855786	0.855786
sema3ga	88.5848	273.262	-1.61231	0.000374986	44.5432	123.101	98.1098	277.959	211.549	330.277	-1.23008	-0.521525	-0.746938	0.875216	0.276227	1.3471	-0.832849	0.832849
sema5bb	181.654	370.225	-1.02607	0.023091	146.356	156.285	242.319	374.448	259.576	476.65	-1.00883	-0.931528	-0.261737	0.76691	-0.127391	1.56257	-0.734031	0.734031
sema6dl	4529.88	3440.21	0.397092	0.0346853	4115.48	4625.4	4848.75	3730.32	3161.8	3428.5	0.195512	0.959851	1.29463	-0.381811	-1.23398	-0.834204	0.816665	-0.816665
sept15	13655.9	10529.6	0.37502	0.0332911	14587.9	14796.8	11582.9	10458	10647.2	10483.5	1.21323	1.31479	-0.247897	-0.794837	-0.702844	-0.782436	0.760039	-0.760039
sept9a	6799.4	4222.84	0.686925	2.59312e-05	7274.86	5655.17	7468.16	3959.59	4149.78	4559.14	1.13245	0.0924926	1.25657	-0.996197	-0.874077	-0.611239	0.827171	-0.827171
sgpp1	514.533	340.739	0.59117	0.0308951	564.744	441.024	537.831	370.907	314.464	336.845	1.30267	0.127201	1.04696	-0.538982	-1.07525	-0.862603	0.825611	-0.825611
shdb	8967.02	4669.18	0.941284	4.01255e-10	9344.53	7577.69	9978.83	4405.74	4529.43	5072.39	1.01374	0.304789	1.26825	-0.967969	-0.918338	-0.700475	0.86226	-0.86226
shhb	285.323	514.712	-0.85347	0.00653343	302.258	255.837	297.875	463.855	435.676	644.604	-0.671585	-0.990483	-0.701689	0.438548	0.244964	1.68024	-0.787919	0.787919
si:ch211-129c21.1	442.192	940.425	-1.08505	6.87997e-11	381.799	416.404	528.374	901.154	990.277	929.844	-1.11074	-0.986555	-0.584725	0.753076	1.07291	0.856035	-0.894007	0.894007
si:ch211-129o18.4	419.267	1006.54	-1.26119	0.000726018	294.303	327.557	635.94	850.696	1221.26	947.671	-1.15027	-1.05889	-0.211491	0.378634	1.39691	0.645109	-0.806885	0.806885
si:ch211-137a8.4	5274.73	6585.47	-0.319583	0.0262657	4872.71	5716.19	5235.28	6598.43	6756.98	6401	-1.36537	-0.276215	-0.897195	0.862992	1.06772	0.608061	-0.846258	0.846258
si:ch211-153f2.7	117.421	290.614	-1.30064	0.000456821	97.0406	137.017	118.205	233.698	324.756	313.388	-1.06217	-0.665245	-0.852036	0.294699	1.19881	1.08594	-0.859818	0.859818
si:ch211-156j16.1	885.985	443.164	0.996131	1.18023e-07	1006.99	842.442	808.519	494.838	400.227	434.427	1.35086	0.701694	0.567867	-0.66962	-1.04286	-0.907943	0.873475	-0.873475
si:ch211-199g17.2	1511.89	2783.85	-0.879631	0.00441325	1135.85	1993.17	1406.63	2603.43	2479.12	3269	-1.27064	-0.194229	-0.930663	0.571987	0.415909	1.40764	-0.798512	0.798512
si:ch211-207d6.2	126.383	309.488	-1.28911	0.00186724	128.857	161.637	88.6534	257.599	402.514	268.35	-0.775311	-0.49	-1.12523	0.345222	1.60652	0.438799	-0.796848	0.796848
si:ch211-207i1.2	490.548	287.034	0.774543	0.00687953	472.476	495.617	503.551	283.27	307.603	270.227	0.743359	0.948912	1.01939	-0.937314	-0.721171	-1.05318	0.903887	-0.903887
si:ch211-216b21.2	462.827	116.469	1.98943	1.44724e-11	434.296	484.912	469.272	114.193	102.916	132.299	0.75873	1.02423	0.942189	-0.92032	-0.979476	-0.825351	0.908382	-0.908382
si:ch211-219a4.3	248.286	372.057	-0.579062	0.0437654	230.67	306.148	208.04	391.267	389.936	334.969	-1.02091	-0.0516711	-1.31151	1.04138	1.02428	0.31843	-0.794696	0.794696
si:ch211-264f5.6	1363.86	1939.49	-0.508053	0.00857635	1350.61	1385.16	1355.81	2135.15	1879.92	1803.39	-0.901141	-0.797742	-0.885601	1.44716	0.683207	0.454121	-0.861495	0.861495
si:ch211-267e7.3	8005.46	6042.64	0.405282	0.00377571	8776.61	7474.93	7764.86	6531.15	5748.41	5848.35	1.4732	0.379012	0.622722	-0.414331	-1.07231	-0.988296	0.824978	-0.824978
si:ch211-27e6.1	258.75	507.589	-0.97054	0.000799544	237.034	224.794	314.424	451.462	547.74	523.565	-1.02005	-1.10548	-0.479854	0.476691	1.14872	0.979976	-0.868462	0.868462
si:ch211-37e10.2	132.088	283.277	-1.09437	0.000250127	106.586	146.651	143.027	300.09	250.428	299.314	-1.17701	-0.710549	-0.752738	1.07584	0.497656	1.0668	-0.880099	0.880099
si:ch211-51a6.2	337.797	804.222	-1.25116	2.77446e-06	324.529	320.064	368.798	781.649	775.297	855.719	-0.956849	-0.974184	-0.784995	0.817715	0.793056	1.10526	-0.905343	0.905343
si:ch211-67e16.11	533.584	1383.88	-1.37203	6.33192e-10	419.979	579.112	601.661	1202.13	1252.14	1697.36	-1.07631	-0.758397	-0.713348	0.486257	0.586168	1.47563	-0.849352	0.849352
si:ch211-79g12.1	250.956	89.4874	1.48786	0.00167266	272.032	149.863	330.973	97.3742	106.346	64.7419	0.952426	-0.190456	1.50381	-0.68148	-0.597549	-0.986753	0.755261	-0.755261
si:ch73-352p4.8	1314.94	887.43	0.565333	0.00692235	1449.25	1153.94	1341.62	853.352	789.019	1019.92	1.32082	0.200208	0.912412	-0.940468	-1.1846	-0.30838	0.811148	-0.811148
si:ch73-364h19.1	965.375	1360.92	-0.496147	0.0195706	1008.59	965.543	921.995	1418.12	1337.9	1326.74	-0.700525	-0.895608	-1.09298	1.15562	0.792042	0.741448	-0.896371	0.896371
si:ch73-61d6.3	124.411	257.899	-1.05549	0.0028712	136.811	135.947	100.474	283.27	212.692	277.733	-0.693873	-0.704912	-1.15784	1.17616	0.274999	1.10546	-0.852209	0.852209
si:dkey-117n7.5	125.249	243.469	-0.958452	0.0387818	116.131	140.229	119.387	230.157	168.095	332.154	-0.815141	-0.527235	-0.77624	0.547167	-0.194302	1.76575	-0.706205	0.706205
si:dkey-11d20.1	170.685	57.6295	1.56952	8.35887e-05	144.765	195.892	171.397	57.5393	57.1753	58.1739	0.478252	1.27709	0.894358	-0.884644	-0.890331	-0.874729	0.883234	-0.883234
si:dkey-18j18.3	351.687	733.899	-1.05751	0.00812939	230.67	369.304	455.087	595.753	829.042	776.903	-1.33147	-0.74008	-0.374141	0.225919	1.2211	0.998678	-0.815232	0.815232
si:dkey-194g4.1	470.475	255.977	0.878308	0.000560013	494.748	402.488	514.19	257.599	287.02	223.313	1.05187	0.314005	1.20736	-0.844776	-0.609475	-1.11899	0.857746	-0.857746
si:dkey-20i20.2	331.296	225.57	0.558601	0.0305938	322.938	367.163	303.786	210.682	249.284	216.745	0.708277	1.41209	0.403472	-1.07822	-0.463886	-0.981739	0.84128	-0.84128
si:dkey-240h12.4	160.57	356.079	-1.13989	0.00459183	89.0864	202.314	190.309	401.005	324.756	342.475	-1.44847	-0.479376	-0.582126	1.22117	0.568573	0.720229	-0.836657	0.836657
si:dkey-276j7.1	2125.53	1731.99	0.29463	0.0275246	2228.75	2017.79	2130.05	1726.18	1772.43	1697.36	1.32202	0.39235	0.887036	-0.892755	-0.688911	-1.01974	0.867136	-0.867136
si:dkey-33c12.3	169.505	314.209	-0.892445	0.0106084	189.309	180.906	138.299	346.121	338.478	258.029	-0.605414	-0.702228	-1.1931	1.20124	1.11318	0.186323	-0.833581	0.833581
si:dkey-38p12.3	2029.87	2825.73	-0.476404	0.0218891	1826.27	2213.68	2049.67	2791.1	2802.73	2883.36	-1.32484	-0.471584	-0.832825	0.800141	0.825768	1.00334	-0.876416	0.876416
si:dkey-40c11.2	841.328	1695.05	-1.00876	3.20562e-06	663.376	815.681	1044.93	1689.88	1587.19	1808.08	-1.23898	-0.926977	-0.457357	0.863854	0.653475	1.10598	-0.874437	0.874437
si:dkey-46g23.2	544.212	341.811	0.66981	0.0242102	585.425	465.644	581.566	393.038	365.922	266.474	1.12872	0.179381	1.09814	-0.396077	-0.610987	-1.39918	0.802082	-0.802082
si:dkey-46g23.5	148.092	65.634	1.17448	0.0411545	167.037	84.5653	192.673	57.5393	81.189	58.1739	1.03368	-0.383032	1.47406	-0.847287	-0.441031	-0.836387	0.708235	-0.708235
si:dkey-51a16.9	3705.99	1546.26	1.26111	2.31021e-21	3991.39	3718.73	3407.84	1476.55	1637.5	1524.72	1.13924	0.911725	0.652299	-0.959257	-0.824949	-0.919061	0.901089	-0.901089
si:dkey-56m19.5	11354.8	8531.43	0.412151	0.00267253	12182.6	11431.3	10450.5	8756.6	7926.79	8910.92	1.33709	0.88854	0.302921	-0.708416	-1.20386	-0.616274	0.84285	-0.84285
sik1	283.94	435.624	-0.615739	0.0222817	264.078	292.232	295.511	408.972	412.806	485.095	-1.0866	-0.766948	-0.729715	0.558483	0.602016	1.42277	-0.861089	0.861089
six4a	3443.57	2255.22	0.610526	0.0497294	3706.63	3470.39	3153.7	2397.18	2346.48	2022.01	1.24906	0.904832	0.443388	-0.65892	-0.732794	-1.20556	0.865759	-0.865759
slc15a1a	23.2281	65.9203	-1.50595	0.0296327	27.0441	33.1839	9.45636	68.1619	68.6104	60.9887	-0.707014	-0.459389	-1.41635	0.951324	0.969411	0.662019	-0.860918	0.860918
slc15a2	577.369	1143.86	-0.984542	0.000115024	491.566	629.423	611.117	1138.39	1087.47	1205.7	-1.16749	-0.731374	-0.789284	0.878766	0.717685	1.09169	-0.896048	0.896048
slc25a23a	689.878	1100.5	-0.672509	0.0468832	636.332	912.021	521.282	1133.97	1056.6	1110.93	-0.997509	0.0648614	-1.44085	0.920132	0.621998	0.831372	-0.791168	0.791168
slc6a16b	1313.58	1612.55	-0.294661	0.0386859	1245.62	1348.76	1346.35	1634.12	1590.62	1612.92	-1.29051	-0.67836	-0.692684	1.01517	0.757015	0.889362	-0.887183	0.887183
slc7a10a	218.338	380.795	-0.803038	0.000785087	232.261	219.442	203.312	354.088	424.241	364.056	-0.726702	-0.865115	-1.03927	0.588672	1.34612	0.696296	-0.877029	0.877029
slit2	1394.59	2123.42	-0.605394	0.00306473	1218.58	1365.89	1599.31	2036.89	2197.82	2135.54	-1.28552	-0.935103	-0.379873	0.66101	1.04381	0.895676	-0.866833	0.866833
smad1	3411.77	2563.51	0.412645	0.000214333	3363.01	3277.71	3594.6	2477.73	2617.49	2595.3	0.784621	0.606314	1.26869	-1.06584	-0.773714	-0.820078	0.886543	-0.886543
smoc2	47.9264	104.447	-1.13291	0.0218812	52.4974	42.8179	48.4639	118.619	81.189	113.533	-0.703875	-0.991478	-0.823721	1.26079	0.148629	1.10965	-0.839691	0.839691
socs2	64.0054	160.18	-1.32186	0.0235695	66.8148	80.2835	44.9177	190.322	189.822	100.397	-0.718194	-0.504556	-1.06552	1.24086	1.23293	-0.185521	-0.762758	0.762758
sorbs2b	630.342	971.789	-0.625031	0.00426842	660.194	722.552	508.279	1017.12	910.231	988.017	-0.695239	-0.387487	-1.44498	1.06628	0.538764	0.922662	-0.842569	0.842569
sost	170.775	74.414	1.19483	0.023091	179.764	200.174	132.389	68.1619	53.7448	101.335	0.965288	1.3099	0.165376	-0.919087	-1.16252	-0.358964	0.813523	-0.813523
sox11a	2165.68	3273.18	-0.595138	0.0222612	1931.27	2646.14	1919.64	2678.68	3233.84	3907.03	-1.02734	-0.0955275	-1.04249	-0.0531253	0.670503	1.54798	-0.721787	0.721787
sox13	370.489	1293.24	-1.79848	8.5129e-14	260.896	435.672	414.898	1249.05	1226.98	1403.68	-1.11379	-0.772853	-0.813377	0.813804	0.770766	1.11545	-0.900007	0.900007
sox19a	5774.79	9894.62	-0.776879	0.000115226	5874.93	5905.66	5543.79	9746.27	10147.5	9790.1	-0.865483	-0.851915	-1.01172	0.844195	1.02138	0.86355	-0.909707	0.909707
sox19b	959.057	2010.17	-1.06839	0.00394086	1159.71	986.952	730.504	2040.43	2046.88	1943.19	-0.548039	-0.839456	-1.27203	0.937559	0.94843	0.773539	-0.886509	0.886509
sox21a	591.757	192.594	1.61663	1.44724e-11	699.965	536.294	539.013	215.108	190.966	171.707	1.35626	0.63505	0.647029	-0.780235	-0.886619	-0.971482	0.879445	-0.879445
sox21b	136.407	374.269	-1.45928	4.35554e-11	139.993	127.383	141.845	373.563	337.334	411.908	-0.870572	-0.965745	-0.85659	0.892309	0.618873	1.18173	-0.897636	0.897636
sox9a	500.504	859.314	-0.778361	0.0028712	440.66	550.21	510.644	775.453	711.261	1091.23	-1.00741	-0.546125	-0.712726	0.402304	0.132012	1.73194	-0.75542	0.75542
sox9b	784.262	1144.9	-0.546877	0.0312912	889.274	769.651	693.861	1138.39	1303.6	992.709	-0.328422	-0.850107	-1.18064	0.758012	1.47849	0.122669	-0.786389	0.786389
sp5a	1536.02	2736.01	-0.832183	0.00324162	1431.75	2016.72	1159.59	2768.97	2895.36	2543.7	-0.975316	-0.165203	-1.35222	0.876558	1.05159	0.564591	-0.830914	0.830914
sp7	1490.88	2668.04	-0.83977	9.76196e-09	1541.51	1398	1533.11	2547.66	2976.55	2479.9	-0.804317	-1.01889	-0.816878	0.700051	1.34131	0.598727	-0.880028	0.880028
sp8b	2526.78	3668.55	-0.536778	0.0127136	2098.3	2996.18	2485.84	3606.39	3831.89	3567.37	-1.44189	-0.146419	-0.882746	0.733996	1.05936	0.677705	-0.823686	0.823686
spata13	1281.04	1605.89	-0.32626	0.0440231	1306.07	1266.34	1270.7	1590.74	1647.79	1579.14	-0.763418	-0.984189	-0.959963	0.818341	1.13535	0.753878	-0.902523	0.902523
ssh2a	857.828	1433.25	-0.740564	1.27977e-05	839.958	832.808	900.718	1454.42	1372.21	1473.11	-0.961334	-0.983827	-0.770184	0.971717	0.713094	1.03053	-0.905115	0.905115
st14a	2595.45	3395.67	-0.386867	0.00889766	2481.69	2815.28	2489.39	3272.66	3550.59	3363.76	-1.10917	-0.389142	-1.09257	0.598109	1.19801	0.794757	-0.863626	0.863626
stard8	3472.63	2508.92	0.469383	0.0223022	2985.99	3681.27	3750.63	2478.62	2306.45	2741.68	-0.00787307	1.13614	1.25027	-0.8427	-1.12598	-0.409858	0.792845	-0.792845
stm	8391.46	4357.76	0.945575	0.000661965	6167.65	11978.3	7028.44	4442.92	4166.94	4463.44	-0.0696665	1.88623	0.220082	-0.650218	-0.743115	-0.643311	0.678881	-0.678881
stox2b	3763.69	3078.89	0.290065	0.0414967	3705.04	3812.93	3773.09	3154.92	3198.39	2883.36	0.724167	0.999515	0.89783	-0.679792	-0.568868	-1.37285	0.873837	-0.873837
stx2b	103.051	235.524	-1.17818	0.000322761	73.1782	140.229	95.7457	212.453	233.275	260.844	-1.24429	-0.376215	-0.95212	0.558847	0.828429	1.18535	-0.857543	0.857543
stxbp5a	167.195	367.468	-1.13112	0.00615581	128.857	234.428	138.299	360.285	276.729	465.391	-1.0629	-0.252562	-0.990428	0.713492	0.072131	1.52027	-0.768631	0.768631
sub1a	7297.61	5793.54	0.332379	0.0307223	8016.19	6785.56	7091.09	6075.26	5421.36	5884	1.56049	0.254652	0.578851	-0.49906	-1.19293	-0.702009	0.797998	-0.797998
sulf2a	4619.93	995.777	2.21376	1.19893e-19	4452.73	5189.53	4217.54	1060.49	902.227	1024.61	0.817753	1.18405	0.700826	-0.868703	-0.947386	-0.886542	0.900877	-0.900877
sun1	2100.28	2901.57	-0.464963	0.0024955	1861.27	2246.87	2192.69	2822.08	2867.91	3014.72	-1.3824	-0.549058	-0.666138	0.694073	0.793125	1.1104	-0.865865	0.865865
suox	471.397	687.557	-0.543019	0.0301642	434.296	533.083	446.813	690.472	614.063	758.137	-1.10529	-0.353212	-1.01	0.845024	0.263308	1.36017	-0.822835	0.822835
synpo2lb	2597.83	1184.82	1.13226	1.1701e-10	2529.42	2558.37	2705.7	1300.39	1094.34	1159.72	0.81902	0.856178	1.04529	-0.758487	-1.02296	-0.939034	0.906828	-0.906828
tbl1xr1a	5493.31	4364.86	0.331665	0.00710057	5305.42	5311.56	5862.94	4492.49	4145.21	4456.87	0.568891	0.578175	1.41169	-0.659977	-1.18495	-0.713826	0.852917	-0.852917
tbl2	3673.71	2586.94	0.505912	0.0386541	3808.45	2847.39	4365.29	2349.37	2783.29	2628.15	0.868596	-0.362406	1.58185	-1.00031	-0.444504	-0.643232	0.696014	-0.696014
tbx2a	2372.36	3943.81	-0.732793	0.00226992	2083.99	2574.43	2458.65	3510.78	3659.22	4661.42	-1.1175	-0.607245	-0.727695	0.366956	0.521394	1.56409	-0.817481	0.817481
tbx2b	1215.32	1783.96	-0.552276	0.00383294	1057.9	1162.51	1425.55	1627.92	1813.6	1910.35	-1.27732	-0.974848	-0.214242	0.370936	0.90785	1.18762	-0.822136	0.822136
tbxta	7439	12290.1	-0.724328	0.000846528	7655.07	7768.23	6893.69	11385.7	12347.6	13137	-0.809048	-0.767611	-1.08785	0.557007	0.909222	1.19828	-0.888168	0.888168
TESK1	128.683	281.939	-1.14167	0.00234848	163.855	90.988	131.207	277.074	241.28	327.463	-0.454246	-1.25268	-0.811987	0.786332	0.394123	1.33846	-0.839638	0.839638
tesk2	1548.67	1146.46	0.43358	0.00695056	1504.92	1538.23	1602.85	1113.61	1060.03	1265.75	0.676668	0.819897	1.09778	-1.00607	-1.23645	-0.351822	0.864781	-0.864781
tfap2c	6012.66	11540.4	-0.94054	1.00012e-05	5914.7	6528.66	5594.62	11579.6	12245.8	10795.9	-0.930088	-0.730556	-1.03411	0.910968	1.1275	0.656295	-0.898253	0.898253
tfdp2	4884.69	3007.91	0.699494	3.33054e-14	4874.3	4709.97	5069.79	2981.42	3025.72	3016.6	0.897182	0.738305	1.08618	-0.932834	-0.890008	-0.898826	0.907223	-0.907223
tgfb2	120.959	229.682	-0.91636	0.0208583	87.4956	147.722	127.661	241.665	208.118	239.263	-1.37792	-0.433013	-0.747753	1.0409	0.514569	1.00322	-0.852896	0.852896
tgm2l	65.9637	178.939	-1.43702	6.11622e-08	58.8607	61.0155	78.015	168.192	150.943	217.683	-0.963812	-0.931153	-0.6735	0.693263	0.43183	1.44337	-0.856155	0.856155
thbs1b	425.838	753.87	-0.824358	9.59276e-06	435.887	442.095	399.531	689.586	734.131	837.891	-0.825237	-0.791966	-1.0201	0.534552	0.773306	1.32944	-0.879101	0.879101
thbs2a	1306.9	3074.41	-1.23279	4.45908e-13	1143.81	1482.57	1294.34	2926.54	2958.25	3338.43	-1.06305	-0.719044	-0.910186	0.747269	0.779474	1.16554	-0.897426	0.897426
tiam2a	3002.94	1932.66	0.635833	0.00327865	2629.64	3359.06	3020.13	2055.48	1603.2	2139.3	0.246743	1.35882	0.842079	-0.628626	-1.31818	-0.500839	0.815882	-0.815882
tie1	382.011	176.388	1.11486	0.00588156	408.843	355.388	381.801	131.013	179.531	218.621	1.10599	0.649968	0.87529	-1.26418	-0.850275	-0.516793	0.877083	-0.877083
timp2a	243.206	421.226	-0.792327	0.0114178	257.714	292.232	179.671	436.413	432.245	395.019	-0.708886	-0.380449	-1.45147	0.991445	0.951786	0.597578	-0.846937	0.846937
tll1	676.888	1952.87	-1.52703	4.55284e-09	504.293	631.564	894.808	2051.94	1652.37	2154.31	-1.11087	-0.936449	-0.575686	1.0101	0.462507	1.15039	-0.874334	0.874334
tlx2	1521.33	689.226	1.14245	1.45635e-05	1689.46	1328.42	1546.12	610.802	787.876	668.999	1.23376	0.471272	0.931023	-1.04431	-0.670341	-0.921403	0.878686	-0.878686
tmem11	2136.98	1490.96	0.518524	0.0239107	2478.51	1725.56	2206.88	1520.81	1627.21	1324.86	1.51356	-0.201366	0.894886	-0.667712	-0.425371	-1.114	0.735693	-0.735693
tmem154	174.881	326.11	-0.897816	0.0024955	165.446	148.792	210.404	311.597	353.343	313.388	-0.982705	-1.17514	-0.463237	0.706009	1.18837	0.726701	-0.873692	0.873692
tnfaip8l2b	407.194	685.155	-0.747176	1.46205e-05	383.39	441.024	397.167	655.063	739.849	660.555	-1.04124	-0.672584	-0.953111	0.696492	1.23882	0.731622	-0.888977	0.888977
tnfrsf19	1059.91	1672.59	-0.655705	0.00248584	832.004	1199.97	1147.77	1580.12	1635.21	1802.45	-1.46038	-0.454537	-0.59724	0.584599	0.735206	1.19235	-0.837386	0.837386
tnk2b	274.665	86.3028	1.66675	2.15888e-11	289.531	259.048	275.417	84.0959	80.0454	94.7671	1.05124	0.757376	0.915171	-0.929203	-0.96825	-0.82633	0.907928	-0.907928
tns3.2	3152.03	2073.73	0.604506	2.03379e-05	2828.49	3198.5	3429.11	2023.61	1958.83	2238.76	0.34344	0.932801	1.30014	-0.938628	-1.04182	-0.595934	0.858795	-0.858795
tp53inp2	3387.13	2463.92	0.458987	0.0115656	3475.96	3199.57	3485.85	2333.44	2493.99	2564.34	1.05569	0.525588	1.07466	-1.13557	-0.827651	-0.692719	0.885313	-0.885313
tp63	2883.5	5920.12	-1.03731	1.33809e-08	2659.87	3435.06	2555.58	5727.37	5915.36	6117.64	-1.02754	-0.570266	-1.08906	0.781921	0.89281	1.01213	-0.89562	0.89562
tpd52	309.84	200.376	0.632509	0.00889766	287.94	320.064	321.516	207.141	213.836	180.151	0.528041	1.04469	1.06805	-0.771452	-0.663788	-1.20554	0.880259	-0.880259
tpd52l2a	2578.7	1651.19	0.642951	0.00331768	3046.44	2398.87	2290.8	1588.97	1959.97	1404.62	1.55924	0.475268	0.294372	-0.880436	-0.259415	-1.18903	0.776292	-0.776292
tpm4a	12418.6	9625.67	0.367271	0.0387818	14153.6	10984.9	12117.1	9080.59	9596.31	10200.1	1.67458	-0.0198877	0.585571	-1.03824	-0.762458	-0.439561	0.746754	-0.746754
tppp	344.525	184.142	0.905323	0.0357483	343.619	286.88	403.077	132.783	210.405	209.238	0.798513	0.227069	1.39734	-1.3249	-0.543136	-0.554888	0.807641	-0.807641
tpt1	197221	129471	0.607173	0.0392054	240904	135054	215706	127312	144811	116290	1.49741	-0.54624	1.0109	-0.695709	-0.357855	-0.908508	0.654024	-0.654024
trib1	511.592	286.029	0.839534	0.00071489	504.293	456.01	574.474	279.73	305.316	273.042	0.813835	0.441317	1.35531	-0.918758	-0.721347	-0.970356	0.870154	-0.870154
trim35-28	1533.28	2004.48	-0.386116	0.0242057	1514.47	1664.55	1420.82	1979.35	2004.57	2029.52	-0.942208	-0.3864	-1.28905	0.779494	0.872878	0.965283	-0.872552	0.872552
trpm6	309.768	525.748	-0.766931	0.0134255	342.028	274.034	313.242	609.031	433.389	534.824	-0.571325	-1.08429	-0.788496	1.44301	0.117922	0.883175	-0.814703	0.814703
tsc1b	2114.62	1593.42	0.408603	0.0450469	1966.27	2126.98	2250.61	1535.86	1515.15	1729.27	0.363778	0.884642	1.28534	-1.03116	-1.09828	-0.404328	0.844587	-0.844587
tshz2	122.109	52.7468	1.21926	0.00695056	95.4498	145.581	125.297	54.8836	58.3188	45.0378	0.193609	1.40353	0.913974	-0.785465	-0.702555	-1.0231	0.837038	-0.837038
tspan33a	41.9866	124.633	-1.56706	6.77113e-06	42.9524	42.8179	40.1895	101.8	146.369	125.731	-0.85098	-0.853817	-0.909238	0.389889	1.32966	0.894484	-0.871345	0.871345
tspan7	21032.8	16490.7	0.350908	0.025461	22538.9	19897.5	20662.2	16061.4	16878.2	16532.6	1.42808	0.429391	0.718511	-1.02098	-0.712183	-0.84282	0.858661	-0.858661
tspeara	80.665	345.521	-2.10523	2.47937e-16	90.6773	79.2131	72.1048	330.187	344.195	362.179	-0.8411	-0.919869	-0.968709	0.804538	0.900788	1.02435	-0.909892	0.909892
tuba1a	17289.9	11539.6	0.583215	0.0452948	21781.6	12922.4	17165.7	12057.6	12453.9	10107.2	1.71722	-0.347857	0.641236	-0.549454	-0.457066	-1.00408	0.670199	-0.670199
tuba4l	300.333	174.928	0.775185	0.0216518	335.665	223.723	341.611	180.585	161.234	182.966	1.21233	-0.171985	1.28587	-0.705456	-0.944753	-0.676008	0.775405	-0.775405
twist2	358.475	640.617	-0.838633	0.00397671	389.753	339.332	346.339	543.525	695.252	683.074	-0.667898	-0.974625	-0.931996	0.267537	1.19053	1.11645	-0.858173	0.858173
ube2e2	3555.33	5215.27	-0.552775	3.47067e-06	3636.64	3539.97	3489.4	5187.39	5527.71	4930.7	-0.805096	-0.90905	-0.963433	0.862546	1.22852	0.586514	-0.892526	0.892526
ubl3a	1217.4	1954.08	-0.681607	0.000126283	1127.9	1365.89	1158.4	1776.64	1852.48	2233.13	-1.04094	-0.499845	-0.971582	0.434021	0.606459	1.47189	-0.837456	0.837456
ubtfl	2403.33	1865.58	0.365559	0.00379117	2496.01	2392.45	2321.54	1773.1	1987.41	1836.23	1.17499	0.838432	0.60798	-1.17436	-0.477861	-0.969184	0.873801	-0.873801
ucp2	12105.2	6829.1	0.82573	0.00202523	15642.6	9816	10857.1	6613.48	7619.18	6254.63	1.75274	0.0990068	0.394492	-0.809944	-0.524501	-0.911794	0.748746	-0.748746
unm_hu7912	62.3485	127.302	-1.03359	0.0249511	62.0423	48.1701	76.8329	115.964	112.064	153.879	-0.829669	-1.18075	-0.45535	0.53497	0.436265	1.49453	-0.821922	0.821922
USP53	121.953	239.338	-0.968021	0.0141899	119.312	129.524	117.022	204.486	336.191	177.336	-0.731019	-0.609306	-0.75831	0.284151	1.85392	-0.0394378	-0.699545	0.699545
usp54a	979.672	1506.79	-0.620063	0.0275246	836.776	1049.04	1053.2	1494.25	1365.35	1660.77	-1.29667	-0.619511	-0.606226	0.800803	0.389573	1.33203	-0.840801	0.840801
vasna	1509.43	2058.26	-0.44705	0.00284971	1452.43	1562.85	1513.02	2030.69	1932.53	2211.55	-1.05014	-0.700244	-0.858153	0.782184	0.471121	1.35524	-0.869513	0.869513
vasnb	431.711	715.538	-0.724225	0.00655899	340.437	491.335	463.362	639.129	771.867	735.618	-1.3782	-0.486353	-0.651683	0.387147	1.17166	0.957423	-0.838745	0.838745
vgll4l	1262.98	1655.22	-0.391049	0.0184287	1329.93	1187.13	1271.88	1525.23	1692.39	1748.03	-0.557928	-1.17478	-0.808684	0.285668	1.00769	1.24803	-0.847131	0.847131
vim	2617.08	1601.1	0.708144	0.00236687	3157.8	2646.14	2047.3	1688.11	1605.48	1509.71	1.58744	0.812947	-0.0935305	-0.637239	-0.76232	-0.907299	0.768953	-0.768953
wnt2bb	346.533	947.658	-1.45444	4.45908e-13	388.162	327.557	323.88	863.975	926.24	1052.76	-0.77155	-0.952139	-0.963093	0.64624	0.831775	1.20877	-0.895594	0.895594
wnt3	107.975	196.879	-0.865776	0.00600978	103.404	107.045	113.476	226.616	193.253	170.768	-0.9439	-0.873799	-0.749963	1.42845	0.786062	0.353148	-0.855887	0.855887
wnt3a	45.3593	137.284	-1.59625	0.000106524	41.3616	43.8883	50.8279	145.176	110.92	155.756	-0.950222	-0.902164	-0.770175	1.02429	0.372756	1.22551	-0.874187	0.874187
wnt4	326.83	541.914	-0.730604	0.00278288	343.619	342.543	294.329	618.769	550.027	456.946	-0.699474	-0.707768	-1.07937	1.42123	0.8914	0.173989	-0.828872	0.828872
wnt4b	42.7675	3.85083	3.54773	5.89919e-06	28.6349	41.7474	57.9202	0	6.86104	4.69144	0.228058	0.789557	1.4821	-0.998137	-0.704336	-0.797242	0.833239	-0.833239
wrap73	1199.82	899.957	0.413239	0.0184873	1331.52	1081.15	1186.77	885.22	941.106	873.546	1.53154	0.170017	0.74439	-0.895459	-0.591552	-0.958941	0.815317	-0.815317
xk	1123.54	430.701	1.38448	1.08758e-16	1046.77	1066.17	1257.7	396.579	441.393	454.131	0.696657	0.746778	1.24162	-0.983178	-0.867393	-0.834483	0.895018	-0.895018
xylt1	325.435	608.066	-0.899434	0.00385376	262.487	341.473	372.344	685.16	522.582	616.455	-1.22262	-0.749851	-0.565068	1.30729	0.334184	0.896061	-0.845846	0.845846
zeb2b	50.0423	103.973	-1.03561	0.017693	36.5891	67.4382	46.0998	111.538	107.49	92.8905	-1.27126	-0.300979	-0.972126	1.08606	0.95874	0.499562	-0.848122	0.848122
zfp36l1a	4389.48	7808.48	-0.830411	1.88235e-09	3854.58	4643.6	4670.26	7890.85	7802.14	7732.43	-1.18368	-0.767554	-0.753493	0.945019	0.898236	0.86147	-0.901575	0.901575
zfp36l2	1544.69	2086.51	-0.43365	0.00981696	1522.42	1480.43	1631.22	2090.89	2126.92	2041.71	-0.970675	-1.10972	-0.610454	0.911453	1.03075	0.748642	-0.896949	0.896949
zgc:101810	510.782	812.411	-0.665167	0.000493639	453.386	591.957	487.003	734.733	859.917	842.583	-1.1783	-0.394103	-0.988063	0.413893	1.12234	1.02424	-0.85349	0.85349
zgc:110158	2312.04	4020.95	-0.797767	0.00928177	1869.22	2862.38	2204.51	4051.65	3806.73	4204.47	-1.30097	-0.304987	-0.964724	0.887681	0.642064	1.04093	-0.856893	0.856893
zgc:112994	81.5428	151.016	-0.885321	0.0318594	71.5873	74.9313	98.1098	163.766	153.23	136.052	-1.11393	-1.03059	-0.45287	1.18358	0.920982	0.492823	-0.865796	0.865796
zgc:113162	86.669	162.537	-0.906498	0.00689122	89.0864	95.2698	75.6509	167.307	169.239	151.064	-0.835537	-0.690072	-1.15161	1.00462	1.05008	0.622518	-0.892407	0.892407
zgc:153293	945.289	623.397	0.60039	0.0136346	895.637	788.919	1151.31	613.457	598.054	658.678	0.522592	0.0214891	1.72314	-0.802411	-0.87474	-0.590072	0.755741	-0.755741
zgc:162730	2388.94	3529.54	-0.563674	0.0102207	2791.91	2402.08	1972.83	3401.9	3996.55	3190.18	-0.230433	-0.767242	-1.35834	0.609565	1.42844	0.318014	-0.78534	0.78534
zgc:171551	27.2135	91.8062	-1.7363	0.0115656	12.7266	19.268	49.6459	75.2437	106.346	93.8288	-1.20598	-1.03736	-0.254274	0.405588	1.20735	0.884677	-0.832538	0.832538
zgc:172128	64.6634	0	8.48204	0.00530651	89.0864	104.904	0	0	0	0	1.12749	1.44172	-0.642303	-0.642303	-0.642303	-0.642303	0.642303	-0.642303
zgc:194627	501.149	310.577	0.690317	0.00377571	521.792	550.21	431.447	282.385	308.747	340.599	1.02574	1.27718	0.226361	-1.09253	-0.859284	-0.577459	0.843091	-0.843091
zgc:77784	205.361	85.8693	1.26113	6.16919e-05	195.672	241.921	178.489	96.489	92.624	68.495	0.722058	1.38919	0.474196	-0.708628	-0.764379	-1.11243	0.861813	-0.861813
zgc:92140	340.713	538.065	-0.656621	0.000653788	326.12	330.768	365.252	489.527	588.906	535.763	-0.998972	-0.957979	-0.65385	0.442185	1.31866	0.84996	-0.870267	0.870267
zgc:92242	1605.12	2122.51	-0.401738	0.0414967	1495.38	1795.14	1524.84	1865.16	2229.84	2272.53	-1.10447	-0.20587	-1.01616	0.00402854	1.09724	1.22524	-0.775503	0.775503
zgc:92360	1592.78	2179.73	-0.454055	0.00114643	1754.68	1530.74	1492.92	2165.25	2261.86	2112.09	-0.390255	-1.0545	-1.16667	0.827519	1.11407	0.669837	-0.870474	0.870474
zic5	512.907	821.905	-0.680103	0.0474734	529.746	571.619	437.357	810.861	861.06	793.792	-0.781595	-0.543854	-1.30616	0.814503	1.09952	0.717585	-0.877202	0.877202
znf703	4824.48	6760.19	-0.486768	0.0115656	5227.47	5192.74	4053.23	6610.82	7417.93	6251.81	-0.469854	-0.49874	-1.44657	0.680815	1.35216	0.382194	-0.805056	0.805056
znf710a	427.37	788.634	-0.880067	6.44266e-05	349.982	492.406	439.721	828.566	723.84	813.496	-1.25143	-0.560658	-0.816187	1.06977	0.561831	0.996677	-0.876092	0.876092
znf710b	1665.78	1157.93	0.523479	0.00352688	1880.36	1655.98	1461.01	1165.83	1169.81	1138.14	1.51916	0.791597	0.15938	-0.797743	-0.784862	-0.887534	0.82338	-0.82338
zranb3	966.205	710.835	0.442727	0.0343788	1011.77	949.486	937.362	708.176	758.145	666.185	1.19411	0.76484	0.681271	-0.898404	-0.553991	-1.18783	0.880075	-0.880075
	11259.3	5432.29	1.05144	8.20388e-05	11697.4	8607.46	13473	5203.32	5521.99	5571.55	0.943197	0.0736437	1.44288	-0.884341	-0.794662	-0.780714	0.819906	-0.819906
