# Supplementary material for: Tbx16 and mesogenin 1 promote presomitic mesoderm differentiation by repressing the mesodermal progenitor cell state
Source: PLoS Genet. 2026 Jun 8;22(6):e1012176. doi: 10.1371/journal.pgen.1012176 (PMC13268175; doi:10.1371/journal.pgen.1012176)
Supplement: S3 Table — (XLSX) [file pgen.1012176.s006.xlsx]

## Sheet: DEseq2 differentially expressed
comparison	gene	p_val_adj	avg_log2FC		comparison	number of significant genes
pPSM to aPSM	tob1a	2.45489e-234	-2.4133		mesodermal-progenitor to PZ	307
pPSM to aPSM	msgn1	2.28239e-170	-2.73708		pPSM to aPSM	307
pPSM to aPSM	tbx16	2.13336e-160	-1.9383		NMP to mesodermal-progenitor	467
pPSM to aPSM	tsc22d2	1.27994e-148	2.65601		NMP to neuronal	341
pPSM to aPSM	ripply1	1.80677e-139	2.18316		PZ to pPSM	243
pPSM to aPSM	mespba	9.28158e-139	5.18299
pPSM to aPSM	rbm24a	1.99935e-126	1.93709
pPSM to aPSM	ripply2	1.09469e-124	2.86886
pPSM to aPSM	efemp2b	5.93799e-111	1.49532
pPSM to aPSM	zgc:92429	5.30357e-103	2.22689
pPSM to aPSM	itm2cb	6.02759e-97	-1.82946
pPSM to aPSM	cdx4	7.00489e-97	-1.59982
pPSM to aPSM	tbx16l	4.84889e-96	-2.20734
pPSM to aPSM	kazald2	1.03946e-92	2.72399
pPSM to aPSM	gadd45ba	1.02576e-87	3.1193
pPSM to aPSM	hoxd10a	2.23186e-87	-1.81541
pPSM to aPSM	sb:cb81	1.17044e-82	-1.81432
pPSM to aPSM	fzd10	6.70054e-82	-1.8956
pPSM to aPSM	qkia	1.16031e-71	0.879178
pPSM to aPSM	vox	1.02421e-67	-2.48099
pPSM to aPSM	hoxd11a	2.34755e-66	-2.1429
pPSM to aPSM	cpa6	2.30902e-65	1.61074
pPSM to aPSM	ism1	2.95346e-62	-1.67572
pPSM to aPSM	rem1	2.01386e-61	-2.46587
pPSM to aPSM	tcf15	3.75877e-61	0.849052
pPSM to aPSM	rasgef1ba	6.88626e-60	1.70021
pPSM to aPSM	mespbb	1.1708e-58	4.67025
pPSM to aPSM	zic2b	1.57468e-58	1.39096
pPSM to aPSM	snai1a	1.42341e-57	-1.49255
pPSM to aPSM	ttn.1	6.20607e-57	1.65117
pPSM to aPSM	ahnak	7.76901e-57	1.9967
pPSM to aPSM	hes6	5.56774e-55	-1.34744
pPSM to aPSM	vent	5.41102e-53	-2.28745
pPSM to aPSM	nr2f5	7.16082e-53	2.02318
pPSM to aPSM	ved	1.64746e-51	-2.12413
pPSM to aPSM	meis1a	3.24767e-51	2.60759
pPSM to aPSM	meox1	4.93491e-51	0.791884
pPSM to aPSM	ston2	3.60318e-49	1.92961
pPSM to aPSM	bmpr1ba	1.41015e-48	2.18178
pPSM to aPSM	pcdh8	1.8318e-48	1.05127
pPSM to aPSM	egfl6	2.50166e-46	2.3131
pPSM to aPSM	cpn1.1	2.99862e-46	1.97734
pPSM to aPSM	hsp90aa1.1	5.48712e-46	1.02499
pPSM to aPSM	gadd45bb	3.31638e-45	3.9301
pPSM to aPSM	ttn.2	1.22392e-42	2.03876
pPSM to aPSM	phkg2	3.97835e-42	-1.87059
pPSM to aPSM	her12	9.86167e-41	-1.57614
pPSM to aPSM	plpp1a	4.87848e-40	2.73533
pPSM to aPSM	lmo4b	3.87391e-38	0.957983
pPSM to aPSM	apoc1	2.64967e-37	-1.49001
pPSM to aPSM	btc	2.70482e-37	2.74543
pPSM to aPSM	myclb	5.90257e-37	-1.43703
pPSM to aPSM	hey1	8.32034e-37	2.21299
pPSM to aPSM	mdka	8.49337e-37	0.85077
pPSM to aPSM	arl4d	1.2196e-36	-2.12009
pPSM to aPSM	cdx1a	1.55042e-36	-1.72796
pPSM to aPSM	enah	1.71509e-36	1.22579
pPSM to aPSM	rbm38	2.29325e-35	-1.46483
pPSM to aPSM	fzd7b	4.84801e-35	-1.3024
pPSM to aPSM	net1	2.05257e-34	0.88163
pPSM to aPSM	ier2a	1.64747e-33	-1.73847
pPSM to aPSM	fxr2	5.00648e-33	1.22993
pPSM to aPSM	rhov	6.27941e-33	1.19135
pPSM to aPSM	mycb	1.00812e-32	1.09942
pPSM to aPSM	midn	2.13545e-31	1.26915
pPSM to aPSM	hoxc11a	7.09834e-30	-2.24903
pPSM to aPSM	gnai2a	2.21256e-29	0.756708
pPSM to aPSM	cbx1b	2.63204e-29	-1.75565
pPSM to aPSM	emp2	8.61133e-29	1.28056
pPSM to aPSM	her2	4.88411e-28	-1.45429
pPSM to aPSM	si:ch211-131k2.3	5.50096e-28	1.33845
pPSM to aPSM	efemp2a	6.57641e-28	1.7958
pPSM to aPSM	cx43.4	7.42335e-28	-0.864956
pPSM to aPSM	ntmt1	1.35024e-27	0.92321
pPSM to aPSM	unc45b	2.67189e-27	0.710453
pPSM to aPSM	mafbb	4.2673e-27	2.60543
pPSM to aPSM	znfl1g	1.73182e-26	0.79075
pPSM to aPSM	lbx2	8.90359e-26	-1.22454
pPSM to aPSM	tfdp2	1.99485e-25	1.28784
pPSM to aPSM	efnb2a	3.01778e-25	1.37735
pPSM to aPSM	rarga	1.63273e-24	-1.99149
pPSM to aPSM	apoeb	1.67833e-24	-0.956505
pPSM to aPSM	gid8b	4.14354e-24	-1.34335
pPSM to aPSM	ier5l	4.25029e-24	0.783244
pPSM to aPSM	rgcc	4.9902e-24	3.84415
pPSM to aPSM	mespab	8.93839e-24	2.64726
pPSM to aPSM	rreb1b	1.58301e-23	1.45721
pPSM to aPSM	dmrt2a	4.02521e-23	1.95001
pPSM to aPSM	pgp	4.8396e-23	2.09311
pPSM to aPSM	snai2	1.47228e-22	2.10236
pPSM to aPSM	zbtb18	2.71825e-22	0.729921
pPSM to aPSM	mycn	3.3448e-22	-1.49757
pPSM to aPSM	znfl1b	1.23851e-21	0.991844
pPSM to aPSM	fibinb	1.4468e-21	-1.45591
pPSM to aPSM	spry4	8.38155e-20	-1.04604
pPSM to aPSM	stmn1a	8.66843e-20	-0.889309
pPSM to aPSM	greb1l	1.03625e-19	0.940159
pPSM to aPSM	myl10	1.28192e-18	0.714077
pPSM to aPSM	ptmab	1.55267e-18	-0.718337
pPSM to aPSM	lhfpl6	1.77766e-18	0.691538
pPSM to aPSM	her6	3.6845e-18	1.0639
pPSM to aPSM	tenm3	1.0972e-17	1.52743
pPSM to aPSM	zgc:162939	1.36526e-17	-1.99403
pPSM to aPSM	col4a1	1.41012e-17	2.62749
pPSM to aPSM	rgma	2.16893e-17	0.884105
pPSM to aPSM	dld	2.78506e-17	0.833094
pPSM to aPSM	tjp2b	2.84565e-17	0.929756
pPSM to aPSM	her11	3.62483e-17	0.995577
pPSM to aPSM	dkk1b	5.95952e-17	-2.30899
pPSM to aPSM	uncx4.1	7.25568e-17	3.53998
pPSM to aPSM	arl4aa	8.18213e-17	0.600466
pPSM to aPSM	hoxa11b	9.03068e-17	-0.903324
pPSM to aPSM	lratb.1	9.87031e-17	-2.77234
pPSM to aPSM	myf5	1.84685e-16	-0.767874
pPSM to aPSM	twist1a	2.01316e-16	4.14505
pPSM to aPSM	nr2f2	2.3118e-16	1.8011
pPSM to aPSM	pcna	3.37486e-16	-0.864145
pPSM to aPSM	aldh1a2	6.46879e-16	0.824622
pPSM to aPSM	thbs4b	1.16667e-15	2.60126
pPSM to aPSM	tcf12	1.76828e-15	1.05936
pPSM to aPSM	rras2	1.9966e-15	1.42884
pPSM to aPSM	mef2d	2.00115e-15	0.743902
pPSM to aPSM	dlc	2.40786e-15	0.656548
pPSM to aPSM	hoxb10a	3.54609e-15	-1.00822
pPSM to aPSM	blf	6.92072e-15	-2.24882
pPSM to aPSM	rdh10a	9.95083e-15	1.20273
pPSM to aPSM	ntd5	1.78355e-14	0.796645
pPSM to aPSM	hs3st3b1b	2.15754e-14	1.93247
pPSM to aPSM	smyd2b	3.09357e-14	1.78043
pPSM to aPSM	tgfbi	7.78468e-14	0.978563
pPSM to aPSM	snai1b	4.40432e-13	1.9386
pPSM to aPSM	scarb1	4.57638e-13	1.15929
pPSM to aPSM	plk3	7.29191e-13	1.48127
pPSM to aPSM	rnd3a	8.68294e-13	0.659823
pPSM to aPSM	cygb1	9.97938e-13	2.44252
pPSM to aPSM	zbtb16a	1.58698e-12	-0.867757
pPSM to aPSM	mgst1.1	2.11612e-12	-1.37602
pPSM to aPSM	dact2	2.41332e-12	-1.26754
pPSM to aPSM	hspb9	2.493e-12	-2.72247
pPSM to aPSM	zgc:100951	3.39963e-12	-2.76783
pPSM to aPSM	znfl2a	5.32772e-12	-1.3118
pPSM to aPSM	cabp5a	5.72217e-12	1.56737
pPSM to aPSM	thrap3a	6.15354e-12	2.00654
pPSM to aPSM	rgmd	6.45542e-12	1.20961
pPSM to aPSM	hoxd9a	1.50261e-11	-0.8873
pPSM to aPSM	metrn	1.62277e-11	-1.16344
pPSM to aPSM	her15.1.1	2.59615e-11	-1.73884
pPSM to aPSM	greb1	3.93549e-11	-0.944602
pPSM to aPSM	rgs12a	4.00309e-11	1.20992
pPSM to aPSM	six1b	4.22991e-11	4.078
pPSM to aPSM	si:dkey-196j8.2	4.89666e-11	1.01298
pPSM to aPSM	pmp22a	6.21705e-11	-1.24866
pPSM to aPSM	msx3	6.72933e-11	-1.17883
pPSM to aPSM	dgkaa	9.24825e-11	1
pPSM to aPSM	wif1	1.21323e-10	0.951228
pPSM to aPSM	nt5dc2	3.69992e-10	-0.923487
pPSM to aPSM	hoxa9a	5.04809e-10	-0.760057
pPSM to aPSM	hoxc10a	1.23852e-09	-1.19686
pPSM to aPSM	nme2b.2	1.36705e-09	2.32193
pPSM to aPSM	hoxd12a	1.43342e-09	-1.38519
pPSM to aPSM	cited4a	1.50049e-09	1.00651
pPSM to aPSM	cmtm6	1.88966e-09	-1.00268
pPSM to aPSM	nasp	2.02503e-09	-0.814734
pPSM to aPSM	fgf18b	2.36084e-09	2.71621
pPSM to aPSM	zc4h2	2.91594e-09	-0.918645
pPSM to aPSM	dhrs3b	4.09775e-09	-1.75107
pPSM to aPSM	id2a	5.13689e-09	0.934765
pPSM to aPSM	pcmtd1	5.79998e-09	-0.759778
pPSM to aPSM	hoxa11a	9.29791e-09	-2.06465
pPSM to aPSM	foxd2	9.6642e-09	2.52607
pPSM to aPSM	emd	1.20926e-08	-1.76129
pPSM to aPSM	col5a1	1.35508e-08	0.788291
pPSM to aPSM	hoxa10b	1.78965e-08	-0.849474
pPSM to aPSM	pbxip1b	2.27488e-08	1.50447
pPSM to aPSM	slbp	2.76923e-08	-0.914763
pPSM to aPSM	zcchc24	2.86279e-08	0.675871
pPSM to aPSM	rprmb	3.14522e-08	1
pPSM to aPSM	hoxc9a	3.72996e-08	-1.23102
pPSM to aPSM	ephb3a	6.13754e-08	-1.55582
pPSM to aPSM	znfl1	6.50037e-08	0.607745
pPSM to aPSM	plekhg4	9.17648e-08	0.688292
pPSM to aPSM	inka1b	1.18619e-07	0.69883
pPSM to aPSM	mcm3	1.21187e-07	-0.769545
pPSM to aPSM	arid3b	1.49206e-07	-0.600409
pPSM to aPSM	lmo4a	1.64072e-07	-0.913105
pPSM to aPSM	notum1b	1.74491e-07	-1.32478
pPSM to aPSM	raraa	1.87961e-07	-0.716544
pPSM to aPSM	cox17	2.34966e-07	0.595158
pPSM to aPSM	timm50	3.04208e-07	-0.81788
pPSM to aPSM	rpa3	3.62061e-07	-0.739707
pPSM to aPSM	fn1a	3.99037e-07	-0.724348
pPSM to aPSM	mespaa	6.14311e-07	1.8822
pPSM to aPSM	eva1bb	7.78929e-07	-1.89214
pPSM to aPSM	nexn	9.34411e-07	1.44556
pPSM to aPSM	esco2	1.10456e-06	-0.907087
pPSM to aPSM	pcdh10b	1.11809e-06	0.600197
pPSM to aPSM	hoxa9b	1.35362e-06	-0.734389
pPSM to aPSM	mgst1.2	2.06094e-06	-2.01415
pPSM to aPSM	sparc	2.44402e-06	1.0756
pPSM to aPSM	atp1b3a	2.66662e-06	-0.787455
pPSM to aPSM	lef1	3.02999e-06	-1.29295
pPSM to aPSM	smyd1b	3.43787e-06	1.44151
pPSM to aPSM	fstl1a	3.52724e-06	1.44057
pPSM to aPSM	gatm	3.65516e-06	1.09498
pPSM to aPSM	vkorc1l1	3.81341e-06	-0.728571
pPSM to aPSM	tmsb2	3.81921e-06	-1.90046
pPSM to aPSM	rnd1b	5.48734e-06	-1.22811
pPSM to aPSM	im:7152348	7.07779e-06	3.6845
pPSM to aPSM	hoxc6b	7.53248e-06	-0.632129
pPSM to aPSM	pim1	9.45108e-06	0.870821
pPSM to aPSM	fat2	1.00617e-05	1.80735
pPSM to aPSM	vrtn	1.01663e-05	-2.04231
pPSM to aPSM	dusp6	1.13787e-05	-0.877389
pPSM to aPSM	fgf8a	2.44465e-05	1.49678
pPSM to aPSM	hgfa	3.50189e-05	2.5025
pPSM to aPSM	il17rd	3.50829e-05	-0.733672
pPSM to aPSM	hoxb7a	3.52243e-05	-0.728204
pPSM to aPSM	hoxb5b	3.66879e-05	-1.53605
pPSM to aPSM	rac3a	4.64855e-05	1.04731
pPSM to aPSM	cxxc5a	4.68711e-05	1.70571
pPSM to aPSM	zgc:56585	4.95093e-05	-1.36296
pPSM to aPSM	sash1a	5.38246e-05	-0.84669
pPSM to aPSM	pole4	5.86102e-05	-0.662719
pPSM to aPSM	sinhcafl.1	6.16049e-05	-0.693763
pPSM to aPSM	ca9	9.6327e-05	-1.75673
pPSM to aPSM	palld	0.000106222	-0.928549
pPSM to aPSM	skia	0.000115326	2.60204
pPSM to aPSM	adgrv1	0.00013009	0.845157
pPSM to aPSM	kirrel3l	0.000146236	1.23001
pPSM to aPSM	si:ch73-234b20.5	0.000158417	-1.36388
pPSM to aPSM	plxnb1a	0.000167144	1.01618
pPSM to aPSM	atp1b3b	0.000179355	0.929179
pPSM to aPSM	src	0.000200019	1.32992
pPSM to aPSM	hells	0.000209621	-0.671913
pPSM to aPSM	itpkcb	0.00020976	0.736966
pPSM to aPSM	cul1b	0.000213223	-1.26455
pPSM to aPSM	si:dkey-235d18.5	0.000217297	-1.51211
pPSM to aPSM	pclaf	0.000300311	-0.618646
pPSM to aPSM	cdca7a	0.000347071	-0.795316
pPSM to aPSM	foxd5	0.000353372	1.01718
pPSM to aPSM	nrarpb	0.000458771	1.7885
pPSM to aPSM	tspan18a	0.000481147	0.641426
pPSM to aPSM	akr1b1	0.000510809	-1.49608
pPSM to aPSM	col4a2	0.00054396	2.35548
pPSM to aPSM	rarab	0.000678971	-0.925361
pPSM to aPSM	aplnrb	0.000763984	-1.59826
pPSM to aPSM	atp8a2	0.000798768	2.32193
pPSM to aPSM	hoxa2b	0.000837877	-0.790701
pPSM to aPSM	p4ha2	0.000840912	0.59309
pPSM to aPSM	fbxl14b	0.000850674	-1.47249
pPSM to aPSM	chchd7	0.000925998	0.754149
pPSM to aPSM	map7d1a	0.000948192	0.649814
pPSM to aPSM	hoxd4a	0.000948498	-1.2277
pPSM to aPSM	zgc:110540	0.00121182	-0.818044
pPSM to aPSM	hoxb5a	0.0013997	-1.21895
pPSM to aPSM	sntg2	0.00164533	-1.95936
pPSM to aPSM	trim109	0.00169607	0.800062
pPSM to aPSM	mcm6	0.00170366	-0.666462
pPSM to aPSM	axin2	0.00170719	-1.16888
pPSM to aPSM	gnai2b	0.00175668	-1.11417
pPSM to aPSM	smyd2a	0.00209033	0.885829
pPSM to aPSM	jcada	0.00213154	-1.0614
pPSM to aPSM	pcdh1a	0.00238418	-1.36773
pPSM to aPSM	tnfrsf9a	0.00239876	-3.33787
pPSM to aPSM	aebp1	0.00260478	-1.2406
pPSM to aPSM	pax3a	0.00269182	1.39348
pPSM to aPSM	tiam2a	0.00304497	0.975955
pPSM to aPSM	tbx18	0.00312716	4.56478
pPSM to aPSM	wnt5b	0.003185	-1.36678
pPSM to aPSM	uncx	0.00364941	4.78136
pPSM to aPSM	mgat1b	0.00379292	-1.04289
pPSM to aPSM	znf703	0.00393316	-0.805383
pPSM to aPSM	tjp1a	0.00433547	0.665794
pPSM to aPSM	dnmbp	0.00446654	1.45943
pPSM to aPSM	sulf1	0.00446994	-0.676856
pPSM to aPSM	pkig	0.00575974	0.816288
pPSM to aPSM	lfng	0.00830565	0.809722
pPSM to aPSM	egln2	0.0089389	-1.44361
pPSM to aPSM	msx1a	0.00916304	-1.30986
pPSM to aPSM	sema3aa	0.00975414	-1.54362
pPSM to aPSM	si:ch211-242b18.1	0.0101255	0.756396
pPSM to aPSM	zgc:110339	0.0101448	-0.806013
pPSM to aPSM	nr2f1a	0.0103862	2.16993
pPSM to aPSM	mcm2	0.0105241	-0.686842
pPSM to aPSM	ttpa	0.0115915	0.955013
pPSM to aPSM	crabp2a	0.0128196	-0.697499
pPSM to aPSM	nfil3	0.0173663	-1.63524
pPSM to aPSM	rcor2	0.0184107	-0.624612
pPSM to aPSM	CABZ01072309.1	0.020474	1.83399
pPSM to aPSM	hoxc8a	0.0217685	-0.901058
pPSM to aPSM	si:dkey-57k2.7.1	0.0232508	-1.05745
pPSM to aPSM	fbxo18	0.0233128	-1.00389
pPSM to aPSM	ramp2	0.0285124	-0.971986
pPSM to aPSM	ptgdsb.2	0.0294772	-1.0462
pPSM to aPSM	tsku	0.0297072	-0.806781
pPSM to aPSM	zgc:92107	0.0297669	-0.650519
pPSM to aPSM	her15.1	0.0300791	-1.30378
pPSM to aPSM	rin2	0.0314796	0.59323
pPSM to aPSM	dnajc9	0.032476	-0.695483
pPSM to aPSM	shroom2a	0.0327016	0.598637
pPSM to aPSM	hoxb1b	0.0329134	-0.772725
pPSM to aPSM	ca7	0.0336994	1.71187
pPSM to aPSM	ttyh2l	0.0354123	1.922
pPSM to aPSM	nkd1	0.0360092	-0.774847
pPSM to aPSM	chaf1a	0.0399404	-0.61425
pPSM to aPSM	vwde	0.0440147	3.11548
pPSM to aPSM	fhdc2	0.0499337	-0.676056
PZ to pPSM	meox1	1.74803e-224	2.03679
PZ to pPSM	vent	3.39708e-112	-2.54198
PZ to pPSM	efemp2b	6.99314e-96	1.46057
PZ to pPSM	tcf15	3.39149e-88	0.60364
PZ to pPSM	arl4aa	9.11818e-75	1.22644
PZ to pPSM	tbx6	2.91853e-71	1.39184
PZ to pPSM	net1	2.34209e-61	0.925038
PZ to pPSM	tbxta	2.15345e-60	-2.25147
PZ to pPSM	snai1a	1.18414e-57	-1.59348
PZ to pPSM	cmtm6	8.5263e-55	-1.87751
PZ to pPSM	hoxd12a	1.31601e-52	-2.34601
PZ to pPSM	zic3	2.50493e-52	1.03807
PZ to pPSM	rbm38	5.59609e-52	-1.84782
PZ to pPSM	bambia	3.02111e-51	-2.84176
PZ to pPSM	fhdc2	7.1598e-50	1.35252
PZ to pPSM	grin2da	1.96555e-45	1.39139
PZ to pPSM	her11	3.90328e-45	2.27843
PZ to pPSM	ved	8.63437e-45	-3.39981
PZ to pPSM	wls	2.81055e-41	-1.58649
PZ to pPSM	zbtb18	6.9732e-41	0.997893
PZ to pPSM	unc45b	2.47628e-39	0.774708
PZ to pPSM	hsp90aa1.1	1.7706e-38	1.03991
PZ to pPSM	stmn1a	2.49206e-38	-1.36726
PZ to pPSM	cyp26a1	1.10727e-37	-2.11741
PZ to pPSM	znfl1g	1.11185e-37	0.985786
PZ to pPSM	rhov	3.04105e-37	1.37027
PZ to pPSM	ube2e2	9.22546e-36	-1.73027
PZ to pPSM	lmo3	1.52033e-35	-2.45758
PZ to pPSM	thbs2a	3.00189e-33	-2.45943
PZ to pPSM	wif1	7.95547e-33	2.34611
PZ to pPSM	zcchc24	1.42756e-32	1.14323
PZ to pPSM	fam49al	3.24663e-31	0.939919
PZ to pPSM	hoxc11b	4.35014e-31	-2.62423
PZ to pPSM	aplnrb	2.15605e-30	-2.39672
PZ to pPSM	sfrp1a	4.72566e-30	1.3821
PZ to pPSM	enc3	8.29541e-30	-2.23563
PZ to pPSM	ptmaa	9.13343e-30	-1.49226
PZ to pPSM	dhrs3b	2.508e-29	-2.25936
PZ to pPSM	tbx16	3.86926e-29	-1.34511
PZ to pPSM	inka1b	9.09227e-29	-2.03832
PZ to pPSM	col11a1a	1.98706e-27	-2.08816
PZ to pPSM	cdx4	3.32996e-27	-1.37214
PZ to pPSM	tagln3b	3.80584e-26	-1.94968
PZ to pPSM	fgfrl1a	1.02235e-25	1.09311
PZ to pPSM	flrt3	3.39785e-25	-1.73216
PZ to pPSM	vrtn	5.74356e-25	-2.39984
PZ to pPSM	gxylt1b	9.23538e-24	-2.26649
PZ to pPSM	gdf3	1.43289e-23	-2.62591
PZ to pPSM	large2	1.66282e-23	0.684169
PZ to pPSM	emp2	2.70907e-23	1.08396
PZ to pPSM	mycn	4.29596e-23	-1.53664
PZ to pPSM	slc25a32a	4.70728e-23	-2.38957
PZ to pPSM	aldh1a2	7.42679e-23	0.935727
PZ to pPSM	arl4d	1.52648e-22	-1.59923
PZ to pPSM	hoxc11a	3.67262e-21	-1.68205
PZ to pPSM	si:dkey-18j18.3	4.86914e-21	-2.45131
PZ to pPSM	dkk1b	8.69507e-21	-3.26141
PZ to pPSM	ptgdsb.1	9.14223e-21	-1.56099
PZ to pPSM	tbx16l	2.14762e-20	-1.36731
PZ to pPSM	ptmab	3.90222e-20	-1.32524
PZ to pPSM	mespab	4.28656e-20	1.68644
PZ to pPSM	eve1	4.79296e-20	-2.63509
PZ to pPSM	sp5l	7.61946e-20	-1.51034
PZ to pPSM	efna1b	1.91662e-19	-2.69399
PZ to pPSM	axin2	3.3007e-19	-1.81214
PZ to pPSM	hoxa13b	1.32933e-18	-3.21412
PZ to pPSM	tjp2b	5.31591e-17	0.869007
PZ to pPSM	phkg2	8.08429e-17	-1.45396
PZ to pPSM	itm2cb	9.48197e-17	-1.27411
PZ to pPSM	irf2bpl	1.54308e-16	0.654549
PZ to pPSM	mespaa	1.9403e-16	1.68182
PZ to pPSM	kif26ab	1.94309e-16	-1.66358
PZ to pPSM	msx1a	2.21937e-16	-2.05938
PZ to pPSM	ptgdsb.2	1.35544e-15	-1.76845
PZ to pPSM	znfl1b	2.20692e-15	1.46727
PZ to pPSM	zgc:92429	2.26429e-15	0.882527
PZ to pPSM	vox	2.84016e-15	-2.07842
PZ to pPSM	ntmt1	3.2288e-15	0.657571
PZ to pPSM	si:ch211-137a8.4	3.7736e-15	-1.65303
PZ to pPSM	kazald2	9.30542e-15	1.51728
PZ to pPSM	si:ch211-131k2.3	1.12147e-14	0.933573
PZ to pPSM	lef1	6.37248e-14	-1.60321
PZ to pPSM	dmrt2a	7.13412e-14	2.11622
PZ to pPSM	cpn1.1	2.39027e-13	1.1689
PZ to pPSM	pcdh10b	2.73358e-13	0.622195
PZ to pPSM	hspb9	3.14852e-13	1.25184
PZ to pPSM	nfil3	3.1651e-13	-2.0793
PZ to pPSM	si:dkey-52l18.4	3.85509e-13	0.830873
PZ to pPSM	zgc:66433	5.99948e-13	-2.08806
PZ to pPSM	si:ch211-200p22.4	1.21086e-12	0.918058
PZ to pPSM	igfbp5b	1.94302e-12	0.714957
PZ to pPSM	tubb5	2.11229e-12	-1.65864
PZ to pPSM	nt5dc2	2.42915e-12	-1.25787
PZ to pPSM	adamts18	3.50485e-12	-2.11548
PZ to pPSM	rasgef1ba	6.02307e-12	0.652077
PZ to pPSM	wu:fb59d01	7.38129e-12	-1.66099
PZ to pPSM	si:dkeyp-2e4.3	7.77923e-12	-1.77161
PZ to pPSM	ier2b	2.92843e-11	0.626128
PZ to pPSM	aebp1	4.22711e-11	-1.6994
PZ to pPSM	samd10b	5.78883e-11	1.18619
PZ to pPSM	trim109	7.00289e-11	1.60204
PZ to pPSM	ripply2	8.5176e-11	0.787696
PZ to pPSM	dgkaa	8.88714e-11	0.697325
PZ to pPSM	prdx1	1.08592e-10	-1.29039
PZ to pPSM	znfl1h	1.70202e-10	0.801663
PZ to pPSM	pip5k1ca	2.11385e-10	-3.40475
PZ to pPSM	pik3r3b	2.27131e-10	0.800691
PZ to pPSM	CABZ01076996.1	2.7222e-10	-3.77998
PZ to pPSM	prkar2aa	4.98509e-10	-1.56339
PZ to pPSM	cabp5a	6.93604e-10	2.32193
PZ to pPSM	ccnd2a	1.59392e-09	0.750576
PZ to pPSM	stxbp5a	1.61812e-09	-3.01159
PZ to pPSM	cxcr4b	1.90831e-09	-1.84394
PZ to pPSM	szl	4.06258e-09	-3.50499
PZ to pPSM	wnt11	4.28625e-09	-2.48631
PZ to pPSM	bmp4	5.38557e-09	-2.76377
PZ to pPSM	bmp2a	5.72745e-09	-2.78319
PZ to pPSM	znf703	8.35932e-09	-1.50213
PZ to pPSM	blf	1.22752e-08	-1.6074
PZ to pPSM	shroom4	3.84439e-08	-1.56595
PZ to pPSM	si:ch211-226l4.6	1.10104e-07	-1.30122
PZ to pPSM	vkorc1l1	1.41898e-07	-1.14343
PZ to pPSM	foxd3	1.49578e-07	-1.86942
PZ to pPSM	nr2f5	2.73353e-07	0.70044
PZ to pPSM	znfl1	2.89517e-07	1.05598
PZ to pPSM	parvb	4.61439e-07	-2.02554
PZ to pPSM	wnt8a.1	7.82156e-07	-2.12102
PZ to pPSM	fzd10	8.06442e-07	-1.09764
PZ to pPSM	sox6	1.03388e-06	-2.23919
PZ to pPSM	zgc:162939	1.04407e-06	-1.32552
PZ to pPSM	tenm3	1.17766e-06	1.01792
PZ to pPSM	rdh8a	1.24599e-06	-2.20318
PZ to pPSM	egfl6	1.26811e-06	1
PZ to pPSM	cav1	1.26884e-06	-2.89129
PZ to pPSM	nusap1	1.37285e-06	-1.13094
PZ to pPSM	fgf24	1.46319e-06	-2.0163
PZ to pPSM	cdc20	1.49468e-06	-1.1723
PZ to pPSM	kpna2	1.518e-06	-1.35497
PZ to pPSM	hspb1	1.86721e-06	-1.2596
PZ to pPSM	htr5aa	2.16013e-06	-2.66073
PZ to pPSM	tob1a	2.17227e-06	-0.990227
PZ to pPSM	cdx1a	2.62778e-06	-1.20654
PZ to pPSM	ptbp1b	2.71309e-06	-1.10545
PZ to pPSM	ptk7a	2.91615e-06	-1.5038
PZ to pPSM	cav2	3.44553e-06	-2.80735
PZ to pPSM	ptbp1a	3.80032e-06	-1.24938
PZ to pPSM	cdc14b	3.87213e-06	-1.17885
PZ to pPSM	hoxd3a	4.07667e-06	-1.39144
PZ to pPSM	rprmb	4.13093e-06	0.773491
PZ to pPSM	zswim5	4.26351e-06	-1.31201
PZ to pPSM	atp1b3a	4.75846e-06	-1.12458
PZ to pPSM	smarcd1	6.86407e-06	-1.10553
PZ to pPSM	dusp23a	7.59254e-06	0.725284
PZ to pPSM	ubl3a	7.9271e-06	-1.59352
PZ to pPSM	arhgap35b	9.23991e-06	-1.42068
PZ to pPSM	ube2c	9.26357e-06	-1.00369
PZ to pPSM	si:ch211-254n4.3	1.05338e-05	1.7997
PZ to pPSM	sash1a	1.08563e-05	-1.19744
PZ to pPSM	bzw2	1.09587e-05	0.76184
PZ to pPSM	nrgna	1.20952e-05	1.33342
PZ to pPSM	rpa3	1.42992e-05	-1.05612
PZ to pPSM	nova2	1.44113e-05	-1.21333
PZ to pPSM	cbx1b	1.47619e-05	-1.20273
PZ to pPSM	fgf10a	1.729e-05	-2.3332
PZ to pPSM	her4.2.1	1.7427e-05	-1.24124
PZ to pPSM	chd4a	2.0212e-05	-1.17205
PZ to pPSM	sox11a	2.04927e-05	-1.42362
PZ to pPSM	hey1	2.44009e-05	0.890589
PZ to pPSM	hes6	2.44667e-05	-1.04366
PZ to pPSM	plod2	3.68587e-05	1.02308
PZ to pPSM	msx2b	4.39286e-05	-2.12883
PZ to pPSM	mcamb	4.50422e-05	-2.52725
PZ to pPSM	FO704836.1	4.82398e-05	-2.37255
PZ to pPSM	rhoub	6.19814e-05	-1.30061
PZ to pPSM	msgn1	6.37482e-05	-1.16474
PZ to pPSM	efcab2	8.67397e-05	-1.79666
PZ to pPSM	sult6b1	9.09118e-05	-1.88514
PZ to pPSM	smyd2b	0.000110764	1.55141
PZ to pPSM	clip2	0.000116377	-1.45381
PZ to pPSM	sst6	0.000137174	-2.53064
PZ to pPSM	dld	0.000159925	-1.17764
PZ to pPSM	si:dkey-44g23.5	0.0002034	-1.12109
PZ to pPSM	ptgs1	0.000260991	0.604862
PZ to pPSM	zgc:114130	0.000401594	-1.22651
PZ to pPSM	timm50	0.000429855	-1.12141
PZ to pPSM	macf1a	0.000465743	-1.38362
PZ to pPSM	aurka	0.000472836	-1.20198
PZ to pPSM	ca8	0.000473759	-2.40439
PZ to pPSM	her15.1	0.0005891	-1.89692
PZ to pPSM	sp5a	0.000848291	-1.41163
PZ to pPSM	her12	0.00100323	-1.06343
PZ to pPSM	plk3	0.00159717	-1.62318
PZ to pPSM	lin28a	0.0016504	-1.1622
PZ to pPSM	fbxo18	0.00176633	-1.29445
PZ to pPSM	vav3b	0.00191512	0.592825
PZ to pPSM	sort1a	0.0020485	-1.34524
PZ to pPSM	clstn1	0.00240403	-1.90821
PZ to pPSM	grasp	0.00242651	-1.81714
PZ to pPSM	kif11	0.0026081	-1.08722
PZ to pPSM	dsc2l	0.00266592	-1.89855
PZ to pPSM	arf1	0.00291672	-1.05681
PZ to pPSM	mespbb	0.00340475	0.799975
PZ to pPSM	g2e3	0.00359616	-1.11723
PZ to pPSM	znfl1k	0.00393371	0.627003
PZ to pPSM	cul1b	0.00402164	-1.39411
PZ to pPSM	hunk	0.00447481	1.36257
PZ to pPSM	marcksa	0.0046872	-1.28608
PZ to pPSM	b3gnt7l	0.00493217	-2.02647
PZ to pPSM	enpp1	0.00497255	-1.29481
PZ to pPSM	hexb	0.00651292	-1.12203
PZ to pPSM	nasp	0.00733608	-1.0245
PZ to pPSM	aspm	0.00828577	-1.00762
PZ to pPSM	znfl2a	0.00898026	-1.16495
PZ to pPSM	nid1b	0.0108768	-1.31275
PZ to pPSM	hmgb1b	0.0115469	-0.98087
PZ to pPSM	fam198a	0.0148033	2
PZ to pPSM	glulb	0.0148927	-1.10524
PZ to pPSM	cenpl	0.0154528	-1.519
PZ to pPSM	enc1	0.0162366	-1.18171
PZ to pPSM	pmp22a	0.0174623	-1.20189
PZ to pPSM	zc4h2	0.018157	-1.06001
PZ to pPSM	fam84a	0.0192545	1.16046
PZ to pPSM	vimr1	0.0206947	-3.39993
PZ to pPSM	depdc7a	0.0211496	-1.34632
PZ to pPSM	si:dkey-261h17.1	0.0221645	-1.24493
PZ to pPSM	si:ch211-69g19.2	0.0224675	-1.12195
PZ to pPSM	gapdhs	0.022535	-1.40784
PZ to pPSM	mapkapk3	0.0250222	-1.59826
PZ to pPSM	ddx39b	0.0250541	-1.18679
PZ to pPSM	gdf11	0.0256798	-1.85958
PZ to pPSM	syngr2b	0.026562	0.745071
PZ to pPSM	ccnb1	0.0267149	-1.00514
PZ to pPSM	si:ch211-51e12.7	0.0272816	-0.889723
PZ to pPSM	rargb	0.0279086	-3.07325
PZ to pPSM	her15.1.1	0.0306568	-1.82687
PZ to pPSM	hoxd9a	0.0314505	-0.977904
PZ to pPSM	fgf13b	0.0346264	1.29698
PZ to pPSM	rarga	0.0357189	-1.12268
PZ to pPSM	kifc1	0.0378469	-1.03263
PZ to pPSM	tll1	0.0396191	-2.89947
PZ to pPSM	sdc4	0.0429401	-1.00989
PZ to pPSM	cks1b	0.0440004	-0.999363
PZ to pPSM	pde7a	0.0498548	-1.35036
mesodermal-progenitor to PZ	foxd3	0	-2.65133
mesodermal-progenitor to PZ	apela	5.43495e-232	-1.76129
mesodermal-progenitor to PZ	her4.2.1	1.20807e-224	-1.51141
mesodermal-progenitor to PZ	bmp2a	4.46139e-221	-3.07248
mesodermal-progenitor to PZ	myf5	2.47558e-207	3.39375
mesodermal-progenitor to PZ	fgf8a	9.81117e-191	-2.21517
mesodermal-progenitor to PZ	tbxta	2.72338e-176	-1.36588
mesodermal-progenitor to PZ	tuba8l2	5.71807e-158	2.8735
mesodermal-progenitor to PZ	tcf15	4.17891e-153	3.41732
mesodermal-progenitor to PZ	sox2	4.38276e-144	-2.0617
mesodermal-progenitor to PZ	msgn1	5.66625e-139	3.4001
mesodermal-progenitor to PZ	her4.4	2.01803e-109	-2.3356
mesodermal-progenitor to PZ	ism1	7.74856e-109	4.16586
mesodermal-progenitor to PZ	dkk1b	3.99407e-108	3.69125
mesodermal-progenitor to PZ	foxc1a	1.14939e-97	3.14984
mesodermal-progenitor to PZ	sb:cb81	1.65053e-97	2.99834
mesodermal-progenitor to PZ	lbx2	1.76738e-92	3.39101
mesodermal-progenitor to PZ	msx1b	2.00686e-84	-1.24483
mesodermal-progenitor to PZ	hoxa13b	4.21469e-76	-1.61775
mesodermal-progenitor to PZ	gid8b	4.68097e-75	2.92219
mesodermal-progenitor to PZ	fn1b	5.46851e-73	2.08645
mesodermal-progenitor to PZ	tbx16l	7.8923e-73	2.38522
mesodermal-progenitor to PZ	fzd7b	9.04311e-68	2.85106
mesodermal-progenitor to PZ	rem1	1.48374e-67	4.36494
mesodermal-progenitor to PZ	pcdh8	3.61134e-67	2.39821
mesodermal-progenitor to PZ	wnt8a.1	5.41891e-64	-1.36923
mesodermal-progenitor to PZ	tob1a	1.00845e-62	2.01724
mesodermal-progenitor to PZ	rdh8a	7.09016e-62	-1.28193
mesodermal-progenitor to PZ	fgf3	3.95332e-61	-2.19663
mesodermal-progenitor to PZ	wnt11	6.98065e-60	-1.36651
mesodermal-progenitor to PZ	apoc1	6.24404e-59	2.50885
mesodermal-progenitor to PZ	ephb4b	1.96366e-58	-1.7486
mesodermal-progenitor to PZ	has2	6.33964e-57	3.75851
mesodermal-progenitor to PZ	rasl11b	9.29481e-54	-2.55534
mesodermal-progenitor to PZ	crabp2b	1.40685e-53	3.39338
mesodermal-progenitor to PZ	lmo4a	3.74866e-51	3.23373
mesodermal-progenitor to PZ	her4.3	1.73547e-48	-2.81568
mesodermal-progenitor to PZ	her4.2	2.25126e-46	-1.78978
mesodermal-progenitor to PZ	calm1b	2.31829e-46	-0.937381
mesodermal-progenitor to PZ	eve1	5.69539e-46	-0.809699
mesodermal-progenitor to PZ	gnaia	9.12222e-46	2.23212
mesodermal-progenitor to PZ	ubl3a	1.13045e-44	-0.6746
mesodermal-progenitor to PZ	fgf17	1.63642e-40	2.45046
mesodermal-progenitor to PZ	wnt8a	3.48465e-39	-1.52852
mesodermal-progenitor to PZ	cxcl12a	1.03942e-38	2.76867
mesodermal-progenitor to PZ	lfng	1.35513e-38	-1.24817
mesodermal-progenitor to PZ	pdcd4b	2.45336e-38	2.70695
mesodermal-progenitor to PZ	angptl7	4.07946e-38	3.51019
mesodermal-progenitor to PZ	tbx16	1.09268e-37	1.84917
mesodermal-progenitor to PZ	fzd10	1.61537e-37	2.27151
mesodermal-progenitor to PZ	adam8a	2.6836e-36	-0.700215
mesodermal-progenitor to PZ	rhoub	6.75751e-35	2.93546
mesodermal-progenitor to PZ	six4a	7.19734e-35	3.86051
mesodermal-progenitor to PZ	meis1b	1.39478e-34	3.05933
mesodermal-progenitor to PZ	ankrd50l	2.69547e-34	-1.05381
mesodermal-progenitor to PZ	meox1	6.31364e-34	2.45009
mesodermal-progenitor to PZ	fgf4	8.81027e-34	-1.7924
mesodermal-progenitor to PZ	foxc1b	1.09585e-32	3.17284
mesodermal-progenitor to PZ	zgc:110158	1.33662e-32	-1.05311
mesodermal-progenitor to PZ	cdkn1ca	4.64881e-31	2.02225
mesodermal-progenitor to PZ	sp9	4.79803e-31	-1.16337
mesodermal-progenitor to PZ	aplnra	8.03612e-31	2.4801
mesodermal-progenitor to PZ	tll1	6.30353e-30	-1.59976
mesodermal-progenitor to PZ	hey2	8.70062e-30	-1.41761
mesodermal-progenitor to PZ	cdh6	2.94709e-29	-1.04339
mesodermal-progenitor to PZ	dlc	3.75873e-29	1.85211
mesodermal-progenitor to PZ	metrnla	4.29942e-29	2.14476
mesodermal-progenitor to PZ	hhip	1.39786e-27	3.17688
mesodermal-progenitor to PZ	fkbp7	1.62271e-26	1.90828
mesodermal-progenitor to PZ	blf	6.05461e-26	2.58613
mesodermal-progenitor to PZ	ripply1	1.48183e-25	2.52451
mesodermal-progenitor to PZ	lpar1	2.79156e-25	2.65382
mesodermal-progenitor to PZ	draxin	3.40109e-25	2.58233
mesodermal-progenitor to PZ	cxcl12b	6.9034e-24	2.31677
mesodermal-progenitor to PZ	foxp4	1.67398e-23	-1.07317
mesodermal-progenitor to PZ	asph	5.41075e-23	1.79782
mesodermal-progenitor to PZ	ankrd45	1.09273e-22	-1.27785
mesodermal-progenitor to PZ	CT030188.1	1.55855e-22	2.25012
mesodermal-progenitor to PZ	zgc:92140	6.58941e-22	-1.26411
mesodermal-progenitor to PZ	lrrc17	1.40815e-21	-0.826851
mesodermal-progenitor to PZ	appa	9.08349e-21	1.97649
mesodermal-progenitor to PZ	gli2a	1.55024e-20	2.05392
mesodermal-progenitor to PZ	myod1	3.45973e-20	2.42565
mesodermal-progenitor to PZ	rab36	6.57791e-20	-1.14649
mesodermal-progenitor to PZ	palld	7.38423e-20	2.87898
mesodermal-progenitor to PZ	zfand5a	6.29852e-19	2.01417
mesodermal-progenitor to PZ	nrarpa	1.88763e-18	1.66017
mesodermal-progenitor to PZ	si:ch211-248e11.2	6.11484e-18	-1.15528
mesodermal-progenitor to PZ	dact2	6.25751e-18	2.01187
mesodermal-progenitor to PZ	unc45b	8.8322e-18	2.34319
mesodermal-progenitor to PZ	efnb2b	1.07171e-17	3.10544
mesodermal-progenitor to PZ	actc1a	1.27887e-17	2.34557
mesodermal-progenitor to PZ	atp1b3a	5.02981e-17	1.70954
mesodermal-progenitor to PZ	syne2b	5.44885e-17	2.69288
mesodermal-progenitor to PZ	mych	5.57361e-17	1.95256
mesodermal-progenitor to PZ	spry2	1.82282e-16	1.73039
mesodermal-progenitor to PZ	cfap45	3.1812e-16	-1.49881
mesodermal-progenitor to PZ	fn1a	3.46274e-16	1.73222
mesodermal-progenitor to PZ	phc2a	5.67824e-16	1.81638
mesodermal-progenitor to PZ	cul1b	6.48494e-16	2.52033
mesodermal-progenitor to PZ	s1pr1	1.73989e-15	-2.06054
mesodermal-progenitor to PZ	myca	4.98145e-15	2.64689
mesodermal-progenitor to PZ	b3gnt7l	5.90835e-15	-0.632268
mesodermal-progenitor to PZ	cxcr4b	7.54835e-15	2.56478
mesodermal-progenitor to PZ	large2	8.40908e-15	2.43592
mesodermal-progenitor to PZ	tcf7l1a	1.53824e-14	2.18925
mesodermal-progenitor to PZ	cks2	1.54403e-14	2.06722
mesodermal-progenitor to PZ	zgc:92107	2.22209e-14	1.8658
mesodermal-progenitor to PZ	gas1a	2.75657e-14	1.77806
mesodermal-progenitor to PZ	rnft2	3.42782e-14	1.87063
mesodermal-progenitor to PZ	shdb	4.13926e-14	1.86387
mesodermal-progenitor to PZ	aplnrb	4.24294e-14	2.01009
mesodermal-progenitor to PZ	rcan1a	5.43914e-14	-0.822695
mesodermal-progenitor to PZ	arl4aa	8.05485e-14	2.31586
mesodermal-progenitor to PZ	notch1a	9.32511e-14	1.53789
mesodermal-progenitor to PZ	tp53i11b	1.23367e-13	2.65951
mesodermal-progenitor to PZ	zic3	1.62168e-13	2.08746
mesodermal-progenitor to PZ	zbtb18	2.15665e-13	2.24407
mesodermal-progenitor to PZ	tmem136a	2.42503e-13	1.78809
mesodermal-progenitor to PZ	rnd3a	2.57411e-13	2.02114
mesodermal-progenitor to PZ	si:dkey-248g21.1	2.58757e-13	-0.681987
mesodermal-progenitor to PZ	prrx1b	3.70166e-13	-1.65055
mesodermal-progenitor to PZ	prickle1a	3.86904e-13	1.99521
mesodermal-progenitor to PZ	spata13	5.58889e-13	-0.880261
mesodermal-progenitor to PZ	grifin	8.39985e-13	-2.11151
mesodermal-progenitor to PZ	crabp2a	9.70765e-13	1.72192
mesodermal-progenitor to PZ	mfap2	9.88482e-13	1.57408
mesodermal-progenitor to PZ	tcf3b	1.20358e-12	1.74912
mesodermal-progenitor to PZ	ephb3a	1.46362e-12	2.35291
mesodermal-progenitor to PZ	timm50	1.84519e-12	1.60322
mesodermal-progenitor to PZ	tiam1a	2.36269e-12	2.29469
mesodermal-progenitor to PZ	hoxc6b	2.82193e-12	1.5002
mesodermal-progenitor to PZ	her1	3.24684e-12	1.77512
mesodermal-progenitor to PZ	mgst1.1	5.75944e-12	1.90456
mesodermal-progenitor to PZ	pnrc2	9.72372e-12	1.29674
mesodermal-progenitor to PZ	phkg2	1.50072e-11	1.6231
mesodermal-progenitor to PZ	egln2	1.6073e-11	3.64866
mesodermal-progenitor to PZ	aldh1a2	1.78118e-11	2.73383
mesodermal-progenitor to PZ	CCDC69	1.87845e-11	2.37474
mesodermal-progenitor to PZ	fzd7a	2.43525e-11	1.93171
mesodermal-progenitor to PZ	hpcal4	3.35844e-11	-1.45943
mesodermal-progenitor to PZ	tp53inp2	3.68532e-11	1.74287
mesodermal-progenitor to PZ	pou5f3	6.16988e-11	-1.0658
mesodermal-progenitor to PZ	si:dkey-51a16.9	6.96518e-11	2.50148
mesodermal-progenitor to PZ	fhdc2	7.30156e-11	2.67807
mesodermal-progenitor to PZ	epha4a	7.80826e-11	1.86611
mesodermal-progenitor to PZ	vrtn	7.92325e-11	2.00792
mesodermal-progenitor to PZ	lypd6b	1.13498e-10	-0.896622
mesodermal-progenitor to PZ	smkr1	1.22015e-10	-0.878908
mesodermal-progenitor to PZ	inka1b	1.86817e-10	1.74718
mesodermal-progenitor to PZ	si:ch211-51e12.7	2.6461e-10	1.31506
mesodermal-progenitor to PZ	esrrga	6.38464e-10	-1.31034
mesodermal-progenitor to PZ	rnd1b	8.11747e-10	1.97528
mesodermal-progenitor to PZ	rbfox2	8.82752e-10	1.46579
mesodermal-progenitor to PZ	rab32a	1.00925e-09	-0.751321
mesodermal-progenitor to PZ	pax3a	1.92188e-09	-0.915787
mesodermal-progenitor to PZ	olfml2bb	2.36985e-09	-0.789233
mesodermal-progenitor to PZ	antxr2a	3.23168e-09	2.57462
mesodermal-progenitor to PZ	hhla2a.1	3.27694e-09	-1.8953
mesodermal-progenitor to PZ	greb1l	4.31936e-09	2.19555
mesodermal-progenitor to PZ	hipk3a	5.29914e-09	1.9562
mesodermal-progenitor to PZ	marveld1	6.37905e-09	-2.16227
mesodermal-progenitor to PZ	pcdh10b	8.31131e-09	2.93546
mesodermal-progenitor to PZ	pcdh1a	9.46535e-09	3.14296
mesodermal-progenitor to PZ	si:dkey-40c11.2	2.19956e-08	-0.840522
mesodermal-progenitor to PZ	nusap1	2.58691e-08	1.4547
mesodermal-progenitor to PZ	tspan7	2.58928e-08	1.31522
mesodermal-progenitor to PZ	qkia	2.98803e-08	1.3319
mesodermal-progenitor to PZ	mgst1.2	3.46747e-08	2.74766
mesodermal-progenitor to PZ	jcada	3.85307e-08	2.01408
mesodermal-progenitor to PZ	clic4	3.93074e-08	1.75864
mesodermal-progenitor to PZ	hoxa2b	4.95787e-08	1.79101
mesodermal-progenitor to PZ	gnai2b	5.57614e-08	1.94882
mesodermal-progenitor to PZ	lgals2a	5.99036e-08	-1.25565
mesodermal-progenitor to PZ	fstl1b	7.4262e-08	1.733
mesodermal-progenitor to PZ	aspm	1.02163e-07	1.51772
mesodermal-progenitor to PZ	notum1b	1.08019e-07	2.39689
mesodermal-progenitor to PZ	dnajb13	1.32548e-07	-1.28011
mesodermal-progenitor to PZ	si:dkey-44g23.5	1.32605e-07	1.51597
mesodermal-progenitor to PZ	sypb	1.48655e-07	2.20907
mesodermal-progenitor to PZ	igfbp5b	2.08062e-07	3.11356
mesodermal-progenitor to PZ	mdka	2.10055e-07	1.50144
mesodermal-progenitor to PZ	cers2b	2.30245e-07	1.6056
mesodermal-progenitor to PZ	daw1	2.66197e-07	-0.752072
mesodermal-progenitor to PZ	prr18	3.11505e-07	-1.2003
mesodermal-progenitor to PZ	ncs1a	3.27068e-07	-1.09576
mesodermal-progenitor to PZ	kdm5ba	3.42481e-07	1.8325
mesodermal-progenitor to PZ	snai1a	3.56875e-07	1.31437
mesodermal-progenitor to PZ	si:dkey-114c15.5	4.47244e-07	-0.869213
mesodermal-progenitor to PZ	si:dkey-196j8.2	4.78683e-07	3.08453
mesodermal-progenitor to PZ	spag6	6.12785e-07	-0.648288
mesodermal-progenitor to PZ	auts2b	6.67254e-07	2.72991
mesodermal-progenitor to PZ	ccdc173	7.28413e-07	-1.25154
mesodermal-progenitor to PZ	ube2c	8.9353e-07	1.31619
mesodermal-progenitor to PZ	zbtb16a	9.28523e-07	1.49733
mesodermal-progenitor to PZ	spon1b	1.01579e-06	2.86507
mesodermal-progenitor to PZ	plk1	1.02294e-06	1.41143
mesodermal-progenitor to PZ	tex9	1.11486e-06	-0.733826
mesodermal-progenitor to PZ	hsp90aa1.1	1.19007e-06	1.95526
mesodermal-progenitor to PZ	rsph4a	1.48745e-06	-0.962847
mesodermal-progenitor to PZ	arrb2a	2.06995e-06	1.67205
mesodermal-progenitor to PZ	gnai2a	4.08832e-06	1.52902
mesodermal-progenitor to PZ	fibinb	5.87587e-06	1.80923
mesodermal-progenitor to PZ	sox6	6.25503e-06	2.52607
mesodermal-progenitor to PZ	rsl24d1	6.83899e-06	1.21069
mesodermal-progenitor to PZ	vat1l	1.2225e-05	-1.66297
mesodermal-progenitor to PZ	tspan18b	1.45711e-05	1.94301
mesodermal-progenitor to PZ	yap1	1.56144e-05	1.6241
mesodermal-progenitor to PZ	sox5	1.56842e-05	1.98351
mesodermal-progenitor to PZ	fgfrl1a	1.77998e-05	2.58496
mesodermal-progenitor to PZ	mef2d	1.98568e-05	1.69116
mesodermal-progenitor to PZ	pif1	1.99458e-05	1.94373
mesodermal-progenitor to PZ	arl4ab	2.59072e-05	2.15071
mesodermal-progenitor to PZ	grip1	2.71006e-05	-1.9542
mesodermal-progenitor to PZ	znfl1	2.72149e-05	2.04855
mesodermal-progenitor to PZ	pprc1	2.97473e-05	1.46044
mesodermal-progenitor to PZ	tle3b	3.27859e-05	1.97998
mesodermal-progenitor to PZ	hmmr	3.36604e-05	1.71795
mesodermal-progenitor to PZ	znfl1b	3.45896e-05	2.22817
mesodermal-progenitor to PZ	jmjd1cb	3.71923e-05	1.84467
mesodermal-progenitor to PZ	magi1b	4.92155e-05	2.12588
mesodermal-progenitor to PZ	vash2	4.9952e-05	1.79126
mesodermal-progenitor to PZ	cdh2	6.01521e-05	1.32351
mesodermal-progenitor to PZ	zcchc24	8.75017e-05	2.33168
mesodermal-progenitor to PZ	fzr1a	9.19188e-05	1.40752
mesodermal-progenitor to PZ	si:dkey-57k2.7.1	9.45281e-05	1.96806
mesodermal-progenitor to PZ	helb	9.74901e-05	1.85148
mesodermal-progenitor to PZ	asip1	0.000118611	2.77864
mesodermal-progenitor to PZ	znfl1g	0.000141987	1.73525
mesodermal-progenitor to PZ	galnt1	0.000166302	1.65415
mesodermal-progenitor to PZ	pcmtd1	0.000203212	1.37424
mesodermal-progenitor to PZ	cdk1	0.000300994	1.27424
mesodermal-progenitor to PZ	mespaa	0.000349659	1.90689
mesodermal-progenitor to PZ	ppp1r3ca	0.00035655	1.60001
mesodermal-progenitor to PZ	stard8	0.000377807	2
mesodermal-progenitor to PZ	notch2	0.000379785	1.9927
mesodermal-progenitor to PZ	si:ch73-335l21.4	0.000382728	1.80735
mesodermal-progenitor to PZ	rnf24	0.000500052	2.53874
mesodermal-progenitor to PZ	wnt2bb	0.000534517	-1.41504
mesodermal-progenitor to PZ	lgals1l1	0.000543249	2.46366
mesodermal-progenitor to PZ	scinlb	0.00065443	2.59864
mesodermal-progenitor to PZ	hoxc11a	0.000660556	1.42306
mesodermal-progenitor to PZ	apoeb	0.000708669	1.35254
mesodermal-progenitor to PZ	aurka	0.000848857	1.48496
mesodermal-progenitor to PZ	rbm24a	0.00091655	1.76163
mesodermal-progenitor to PZ	ier5	0.000931387	1.36646
mesodermal-progenitor to PZ	gse1	0.00103889	1.72778
mesodermal-progenitor to PZ	dnaaf4	0.00120299	-0.683973
mesodermal-progenitor to PZ	usp54a	0.00128214	-0.868755
mesodermal-progenitor to PZ	serinc5	0.00136037	1.4039
mesodermal-progenitor to PZ	CABZ01076996.1	0.00139545	-0.669062
mesodermal-progenitor to PZ	cdc14b	0.00157239	1.35924
mesodermal-progenitor to PZ	wu:fc23c09	0.00164178	-1.40054
mesodermal-progenitor to PZ	cenpe	0.00170487	1.49847
mesodermal-progenitor to PZ	lrig1	0.00184238	1.89655
mesodermal-progenitor to PZ	sipa1l2	0.00196575	1.57984
mesodermal-progenitor to PZ	myoc	0.00197049	2.69632
mesodermal-progenitor to PZ	cdca8	0.00204612	1.35582
mesodermal-progenitor to PZ	atoh8	0.00216507	2.50479
mesodermal-progenitor to PZ	nhlh2	0.00261693	2.75077
mesodermal-progenitor to PZ	sntg2	0.00309885	3.83289
mesodermal-progenitor to PZ	ribc2	0.00315519	1.80436
mesodermal-progenitor to PZ	lasp1	0.00317766	1.49841
mesodermal-progenitor to PZ	cldn11b	0.00332803	1.62432
mesodermal-progenitor to PZ	sall3b	0.00334319	-0.608421
mesodermal-progenitor to PZ	sfrp1a	0.00346048	2.46949
mesodermal-progenitor to PZ	ehbp1	0.00380737	2.02906
mesodermal-progenitor to PZ	lmbr1l	0.00404211	2.32805
mesodermal-progenitor to PZ	ddx21	0.00471312	1.33402
mesodermal-progenitor to PZ	kifc1	0.00479045	1.34918
mesodermal-progenitor to PZ	rap1b	0.00486171	1.39437
mesodermal-progenitor to PZ	catip	0.00496659	-0.608421
mesodermal-progenitor to PZ	ccnd1	0.00527148	0.587681
mesodermal-progenitor to PZ	adgrl2a	0.00614438	1.48819
mesodermal-progenitor to PZ	nolc1	0.00619045	1.2535
mesodermal-progenitor to PZ	kcnj19a	0.00624058	2.79874
mesodermal-progenitor to PZ	szl	0.00646238	2.657
mesodermal-progenitor to PZ	nol10	0.00684319	1.50798
mesodermal-progenitor to PZ	itgb4	0.00736141	-0.978626
mesodermal-progenitor to PZ	enpp1	0.00769888	1.60273
mesodermal-progenitor to PZ	nop58	0.00879494	1.21887
mesodermal-progenitor to PZ	sox21a	0.00950927	-1.28011
mesodermal-progenitor to PZ	vav3b	0.0104595	3.12338
mesodermal-progenitor to PZ	myclb	0.0117851	1.32143
mesodermal-progenitor to PZ	pho	0.0122336	1.41724
mesodermal-progenitor to PZ	dgkaa	0.0129441	2.28204
mesodermal-progenitor to PZ	CDPF1	0.0153158	1.28783
mesodermal-progenitor to PZ	rarab	0.0164673	1.58691
mesodermal-progenitor to PZ	wapla	0.0179217	1.78077
mesodermal-progenitor to PZ	znhit3	0.0181274	1.45426
mesodermal-progenitor to PZ	hspb9	0.0224766	4.27798
mesodermal-progenitor to PZ	tnfaip6	0.02332	2.10692
mesodermal-progenitor to PZ	il34	0.0239203	3.22239
mesodermal-progenitor to PZ	hnrnpabb	0.0247792	0.658813
mesodermal-progenitor to PZ	si:ch73-281n10.2	0.027672	1.28308
mesodermal-progenitor to PZ	tjp2b	0.0285	1.8686
mesodermal-progenitor to PZ	spsb4a	0.0304691	1.87168
mesodermal-progenitor to PZ	tuba1c	0.0307093	-0.585654
mesodermal-progenitor to PZ	mycb	0.0320729	1.55281
mesodermal-progenitor to PZ	tent4b	0.0321244	1.52263
mesodermal-progenitor to PZ	kcnd2	0.035316	2.41238
mesodermal-progenitor to PZ	ror2	0.0375297	1.59718
mesodermal-progenitor to PZ	akap1b	0.0439571	1.43618
mesodermal-progenitor to PZ	hspe1	0.0445858	1.24451
mesodermal-progenitor to PZ	golim4b	0.0446904	2.72247
mesodermal-progenitor to PZ	erf	0.0464333	1.49559
mesodermal-progenitor to PZ	fryl	0.0464703	1.62129
NMP to mesodermal-progenitor	snai1a	1.6349e-247	2.9431
NMP to mesodermal-progenitor	tbx16	2.81455e-192	2.25299
NMP to mesodermal-progenitor	vent	2.84042e-174	2.35529
NMP to mesodermal-progenitor	tagln3b	3.85472e-174	2.42027
NMP to mesodermal-progenitor	sox19a	1.81234e-165	-3.15381
NMP to mesodermal-progenitor	zic2b	1.34874e-156	-3.1567
NMP to mesodermal-progenitor	calm1b	7.70491e-146	-2.86822
NMP to mesodermal-progenitor	efna1b	2.35629e-132	2.18197
NMP to mesodermal-progenitor	her9	1.13921e-123	-3.7361
NMP to mesodermal-progenitor	cyp26a1	3.48552e-123	1.83801
NMP to mesodermal-progenitor	zic2a	1.67947e-116	-3.53051
NMP to mesodermal-progenitor	tbxta	1.35777e-110	1.38511
NMP to mesodermal-progenitor	mdkb	7.20308e-107	-3.47573
NMP to mesodermal-progenitor	rbm38	1.38814e-104	1.76794
NMP to mesodermal-progenitor	nkx1.2la	4.55562e-100	-3.55536
NMP to mesodermal-progenitor	ube2e2	4.14637e-95	1.00994
NMP to mesodermal-progenitor	tob1a	1.7513e-89	1.19089
NMP to mesodermal-progenitor	timm50	5.96095e-88	2.04669
NMP to mesodermal-progenitor	itm2cb	7.48579e-87	1.0604
NMP to mesodermal-progenitor	alcamb	8.47733e-86	-2.05204
NMP to mesodermal-progenitor	notch3	1.18361e-84	-2.221
NMP to mesodermal-progenitor	id3	1.34051e-79	1.89279
NMP to mesodermal-progenitor	gbx1	1.11164e-77	-4.7569
NMP to mesodermal-progenitor	her3	1.73605e-77	-3.99254
NMP to mesodermal-progenitor	dla	3.5267e-77	-2.96746
NMP to mesodermal-progenitor	flrt3	7.61607e-75	1.78512
NMP to mesodermal-progenitor	noto	1.70445e-74	-2.69683
NMP to mesodermal-progenitor	pax3a	5.91105e-73	-3.10727
NMP to mesodermal-progenitor	nt5dc2	3.68376e-71	1.3639
NMP to mesodermal-progenitor	chrd	1.1942e-70	-2.94347
NMP to mesodermal-progenitor	tbx16l	3.24127e-70	1.87989
NMP to mesodermal-progenitor	tfap2a	2.72516e-66	-3.45164
NMP to mesodermal-progenitor	lrrc17	1.14783e-64	-2.55108
NMP to mesodermal-progenitor	hoxa13b	1.27842e-64	1.87954
NMP to mesodermal-progenitor	serinc5	4.63002e-64	-2.12789
NMP to mesodermal-progenitor	her4.2.1	5.71672e-64	-1.64404
NMP to mesodermal-progenitor	fscn1a	5.07379e-62	-2.97473
NMP to mesodermal-progenitor	zic5	1.21952e-61	-3.60422
NMP to mesodermal-progenitor	cdh6	7.62204e-58	-2.11794
NMP to mesodermal-progenitor	enc3	1.45075e-57	1.20368
NMP to mesodermal-progenitor	dlc	1.64808e-57	1.54526
NMP to mesodermal-progenitor	draxin	3.51329e-57	-2.81298
NMP to mesodermal-progenitor	dhrs3b	2.15006e-56	1.53359
NMP to mesodermal-progenitor	cmtm6	5.68526e-56	1.139
NMP to mesodermal-progenitor	wnt11	5.57937e-54	2.04547
NMP to mesodermal-progenitor	ccnd2a	7.69958e-54	-3.9145
NMP to mesodermal-progenitor	phkg2	1.06902e-53	1.3561
NMP to mesodermal-progenitor	lfng	1.31398e-53	-2.20658
NMP to mesodermal-progenitor	thbs2a	6.40966e-53	1.38435
NMP to mesodermal-progenitor	bmp2a	5.88994e-52	2.50057
NMP to mesodermal-progenitor	zic3	1.30502e-50	-2.41884
NMP to mesodermal-progenitor	gdf3	1.31963e-50	1.72609
NMP to mesodermal-progenitor	ldlrad2	2.79241e-49	-2.77706
NMP to mesodermal-progenitor	msx1b	5.54457e-49	-1.90536
NMP to mesodermal-progenitor	inka1b	2.80434e-48	2.2645
NMP to mesodermal-progenitor	ved	8.66264e-46	2.21003
NMP to mesodermal-progenitor	zeb2a	1.08314e-45	-2.59806
NMP to mesodermal-progenitor	foxj1b	2.41654e-45	-3.72792
NMP to mesodermal-progenitor	her4.2	3.18496e-45	-1.74605
NMP to mesodermal-progenitor	cdx1a	3.85272e-45	0.995351
NMP to mesodermal-progenitor	sp9	4.09159e-45	-2.06898
NMP to mesodermal-progenitor	prickle1b	9.18059e-45	0.845799
NMP to mesodermal-progenitor	her8a	2.63239e-43	-3.06672
NMP to mesodermal-progenitor	dag1	6.21953e-43	-1.97982
NMP to mesodermal-progenitor	arl4ab	1.60625e-42	-3.24249
NMP to mesodermal-progenitor	arl4d	8.88167e-42	1.28134
NMP to mesodermal-progenitor	col18a1a	3.4379e-41	-2.23116
NMP to mesodermal-progenitor	sox9b	4.5502e-41	-5.32536
NMP to mesodermal-progenitor	fn1b	1.17002e-40	0.692459
NMP to mesodermal-progenitor	CABZ01076996.1	2.22295e-40	3.33942
NMP to mesodermal-progenitor	sparc	3.9282e-40	-3.19368
NMP to mesodermal-progenitor	hnf1ba	1.72152e-39	-4.68598
NMP to mesodermal-progenitor	pou5f3	2.74417e-38	-2.6898
NMP to mesodermal-progenitor	neurog1	3.50933e-38	-3.99691
NMP to mesodermal-progenitor	msi1	8.31598e-38	-2.5801
NMP to mesodermal-progenitor	pcdh19	9.89352e-37	-2.27251
NMP to mesodermal-progenitor	scg3	1.42351e-36	-2.61958
NMP to mesodermal-progenitor	prkar2aa	1.29246e-35	1.06462
NMP to mesodermal-progenitor	vox	1.51623e-35	2.27346
NMP to mesodermal-progenitor	sox19b	7.12209e-34	-2.86323
NMP to mesodermal-progenitor	stm	1.03919e-33	-2.64499
NMP to mesodermal-progenitor	foxb1b	2.6422e-33	-3.20945
NMP to mesodermal-progenitor	asb11	9.04014e-33	-2.61043
NMP to mesodermal-progenitor	pcdh8	1.20554e-32	0.794793
NMP to mesodermal-progenitor	lrrn1	1.58682e-32	-3.05396
NMP to mesodermal-progenitor	smad3a	5.12387e-32	-1.87281
NMP to mesodermal-progenitor	sp5l	7.66763e-31	-1.34934
NMP to mesodermal-progenitor	msx3	1.42963e-29	0.799906
NMP to mesodermal-progenitor	btbd6a	2.11279e-29	-3.38702
NMP to mesodermal-progenitor	stc2a	2.78429e-29	-3.89553
NMP to mesodermal-progenitor	pip5k1ca	3.54759e-29	3.36602
NMP to mesodermal-progenitor	dld	5.35725e-29	0.852182
NMP to mesodermal-progenitor	si:dkey-18j18.3	1.06782e-28	0.750363
NMP to mesodermal-progenitor	rbp7b	1.07063e-28	-4.30238
NMP to mesodermal-progenitor	angptl2b	1.31801e-28	-2.09719
NMP to mesodermal-progenitor	hoxb6a	2.98685e-27	-2.09339
NMP to mesodermal-progenitor	btg2	3.44746e-27	-1.53382
NMP to mesodermal-progenitor	smkr1	5.15503e-27	-2.1795
NMP to mesodermal-progenitor	cldn5a	5.19617e-27	-2.02049
NMP to mesodermal-progenitor	fgf17	5.95535e-27	1.47143
NMP to mesodermal-progenitor	ubl3a	7.29027e-26	0.89806
NMP to mesodermal-progenitor	cpm	1.7455e-25	-1.89335
NMP to mesodermal-progenitor	cmtm3	2.41632e-25	-1.98385
NMP to mesodermal-progenitor	aplnrb	4.46026e-25	2.51096
NMP to mesodermal-progenitor	wnt11r	9.52285e-25	-2.96393
NMP to mesodermal-progenitor	fabp3	1.9498e-24	-1.83221
NMP to mesodermal-progenitor	map1lc3a	3.52402e-24	0.829541
NMP to mesodermal-progenitor	mgat1b	4.02744e-24	0.738944
NMP to mesodermal-progenitor	bambia	4.90619e-24	2.37629
NMP to mesodermal-progenitor	sp8b	7.07203e-24	-2.69515
NMP to mesodermal-progenitor	cbx1b	8.50691e-24	0.729465
NMP to mesodermal-progenitor	her7	1.10691e-23	2.35977
NMP to mesodermal-progenitor	tsku	2.78083e-23	0.807355
NMP to mesodermal-progenitor	sox13	4.62986e-23	-2.45731
NMP to mesodermal-progenitor	FO704836.1	1.13525e-22	3.31034
NMP to mesodermal-progenitor	wu:fb59d01	1.81903e-22	1.32032
NMP to mesodermal-progenitor	si:dkey-248g21.1	2.39246e-22	-1.91028
NMP to mesodermal-progenitor	cav1	1.01043e-21	3.65662
NMP to mesodermal-progenitor	si:ch73-222f22.2	1.39991e-21	-2.47897
NMP to mesodermal-progenitor	her4.4	1.40847e-21	-1.53339
NMP to mesodermal-progenitor	lbx2	1.65223e-21	-1.87247
NMP to mesodermal-progenitor	tuba8l2	1.66774e-21	0.731041
NMP to mesodermal-progenitor	cfap45	1.84486e-21	-2.08616
NMP to mesodermal-progenitor	spsb4a	2.81767e-21	-2.51419
NMP to mesodermal-progenitor	cav2	4.56989e-21	2.58496
NMP to mesodermal-progenitor	ssbp4	4.95476e-21	-1.66471
NMP to mesodermal-progenitor	rab36	6.1868e-21	-1.85764
NMP to mesodermal-progenitor	marcksl1b	9.07947e-21	-1.43292
NMP to mesodermal-progenitor	ndnf	1.64528e-20	-2.1141
NMP to mesodermal-progenitor	lhfpl6	2.23896e-20	0.960662
NMP to mesodermal-progenitor	trim71	3.18446e-20	-1.41911
NMP to mesodermal-progenitor	crabp2a	3.70266e-20	-1.47153
NMP to mesodermal-progenitor	msx1a	3.7235e-20	0.817136
NMP to mesodermal-progenitor	celsr1a	6.25989e-20	-2.70476
NMP to mesodermal-progenitor	cdkn1ca	7.58252e-20	-1.40867
NMP to mesodermal-progenitor	ackr3b	1.0303e-19	-2.11061
NMP to mesodermal-progenitor	si:dkey-114c15.5	4.38257e-19	-2.27483
NMP to mesodermal-progenitor	zgc:100951	4.80313e-19	3.55371
NMP to mesodermal-progenitor	aoc2	6.65371e-19	-2.01436
NMP to mesodermal-progenitor	tll1	7.68326e-19	1.61471
NMP to mesodermal-progenitor	tnfrsf19	1.1541e-18	-2.08851
NMP to mesodermal-progenitor	sox11a	1.33278e-18	-1.53253
NMP to mesodermal-progenitor	akap12b	4.30747e-18	-1.54165
NMP to mesodermal-progenitor	fgf3	4.76638e-18	1.15883
NMP to mesodermal-progenitor	zgc:66433	9.14762e-18	1.42681
NMP to mesodermal-progenitor	ctnnd2b	1.04058e-17	-2.57531
NMP to mesodermal-progenitor	sort1a	1.45801e-17	0.937319
NMP to mesodermal-progenitor	inhbaa	3.12546e-17	-5.64746
NMP to mesodermal-progenitor	si:ch211-220f16.1	3.269e-17	-2.81816
NMP to mesodermal-progenitor	prickle1a	5.80808e-17	-1.74173
NMP to mesodermal-progenitor	her1	6.74222e-17	1.0158
NMP to mesodermal-progenitor	jag2b	7.08195e-17	-3.42518
NMP to mesodermal-progenitor	sema3fb	7.57194e-17	-2.92519
NMP to mesodermal-progenitor	enpp1	8.96159e-17	1.73161
NMP to mesodermal-progenitor	ptp4a2b	1.06267e-16	-1.32337
NMP to mesodermal-progenitor	myclb	1.37991e-16	-1.21954
NMP to mesodermal-progenitor	vgll4b	3.00317e-16	0.68634
NMP to mesodermal-progenitor	olig4	4.42828e-16	-2.59904
NMP to mesodermal-progenitor	midn	5.95286e-16	-1.95981
NMP to mesodermal-progenitor	pfkfb1	9.21487e-16	-2.1637
NMP to mesodermal-progenitor	dlx3b	1.59849e-15	-2.18968
NMP to mesodermal-progenitor	stxbp5a	3.61284e-15	2.31431
NMP to mesodermal-progenitor	ppp1r1c	4.26008e-15	-2.37084
NMP to mesodermal-progenitor	apln	4.68497e-15	2.118
NMP to mesodermal-progenitor	myl9a	4.98814e-15	-3.93336
NMP to mesodermal-progenitor	kank1a	1.07156e-14	0.871844
NMP to mesodermal-progenitor	cenpl	1.2366e-14	0.823778
NMP to mesodermal-progenitor	cxcr4a	1.32971e-14	-2.01609
NMP to mesodermal-progenitor	zgc:194627	1.67408e-14	-1.93102
NMP to mesodermal-progenitor	sox3	1.75628e-14	-3.07018
NMP to mesodermal-progenitor	bida	2.41045e-14	-1.87785
NMP to mesodermal-progenitor	slc25a32a	2.5925e-14	1.24691
NMP to mesodermal-progenitor	CU459056.1	2.94829e-14	-2.14561
NMP to mesodermal-progenitor	rfx2	1.04251e-13	-1.74988
NMP to mesodermal-progenitor	meis2a	1.97424e-13	-4.77083
NMP to mesodermal-progenitor	rgl1	2.1412e-13	-1.66486
NMP to mesodermal-progenitor	macf1a	2.50822e-13	0.857981
NMP to mesodermal-progenitor	fzd7a	2.53834e-13	-1.59808
NMP to mesodermal-progenitor	msgn1	2.88464e-13	1.15899
NMP to mesodermal-progenitor	notum1a	3.47547e-13	-3.84327
NMP to mesodermal-progenitor	sb:cb81	3.97577e-13	-1.39358
NMP to mesodermal-progenitor	robo3	4.91558e-13	-1.81453
NMP to mesodermal-progenitor	gbx2	5.3447e-13	-3.46512
NMP to mesodermal-progenitor	zgc:91890	8.40533e-13	-2.152
NMP to mesodermal-progenitor	epha2a	1.04916e-12	-1.68997
NMP to mesodermal-progenitor	si:ch211-284f22.3	1.22067e-12	-1.64046
NMP to mesodermal-progenitor	s1pr1	1.26242e-12	3.8679
NMP to mesodermal-progenitor	mycn	1.35155e-12	-1.10785
NMP to mesodermal-progenitor	si:ch211-242b18.1	1.61719e-12	1.21909
NMP to mesodermal-progenitor	fgf24	1.7523e-12	1.84645
NMP to mesodermal-progenitor	si:ch73-335l21.4	3.02483e-12	-1.89667
NMP to mesodermal-progenitor	si:dkeyp-2e4.3	3.97402e-12	1.05541
NMP to mesodermal-progenitor	prdm8	5.36432e-12	-3.01681
NMP to mesodermal-progenitor	sox2	6.92402e-12	-1.09993
NMP to mesodermal-progenitor	zgc:110158	9.01985e-12	-1.40523
NMP to mesodermal-progenitor	cfap298	9.08104e-12	-1.42884
NMP to mesodermal-progenitor	nfil3	1.26044e-11	0.81843
NMP to mesodermal-progenitor	jag1b	1.43261e-11	-3.09039
NMP to mesodermal-progenitor	rab32a	1.71505e-11	1.57075
NMP to mesodermal-progenitor	dsc2l	3.30314e-11	1.0045
NMP to mesodermal-progenitor	efna5a	3.84093e-11	-2.69032
NMP to mesodermal-progenitor	shdb	3.9345e-11	0.754282
NMP to mesodermal-progenitor	foxd5	3.98332e-11	-1.48466
NMP to mesodermal-progenitor	smarcd3b	5.13596e-11	0.655963
NMP to mesodermal-progenitor	prrx1b	6.7925e-11	2.26946
NMP to mesodermal-progenitor	cyth1b	6.85154e-11	-1.61612
NMP to mesodermal-progenitor	hat1	7.51966e-11	-3.06088
NMP to mesodermal-progenitor	gulp1a	7.59704e-11	-2.30023
NMP to mesodermal-progenitor	bcam	8.40665e-11	-1.89566
NMP to mesodermal-progenitor	yap1	1.44098e-10	-1.46205
NMP to mesodermal-progenitor	bmpr1ab	1.56261e-10	-2.66297
NMP to mesodermal-progenitor	slc7a11	1.64327e-10	-2.94062
NMP to mesodermal-progenitor	adam10a	1.87913e-10	-1.33811
NMP to mesodermal-progenitor	rgs3a	1.96336e-10	-3.62678
NMP to mesodermal-progenitor	fosab	1.99402e-10	-1.3366
NMP to mesodermal-progenitor	kctd15a	2.4198e-10	-2.08092
NMP to mesodermal-progenitor	rnasekb	3.51371e-10	-1.65058
NMP to mesodermal-progenitor	gdf11	3.78111e-10	0.961781
NMP to mesodermal-progenitor	foxj1a	5.32553e-10	-2.91966
NMP to mesodermal-progenitor	cdon	6.25136e-10	-1.65956
NMP to mesodermal-progenitor	zgc:165573	6.6798e-10	-1.8807
NMP to mesodermal-progenitor	spry2	6.69288e-10	-1.12343
NMP to mesodermal-progenitor	col12a1a	7.22875e-10	-2.39722
NMP to mesodermal-progenitor	rbms2b	7.61699e-10	-1.42105
NMP to mesodermal-progenitor	antxr1c	8.66534e-10	-1.83727
NMP to mesodermal-progenitor	slc15a2	9.01598e-10	-2.59054
NMP to mesodermal-progenitor	sfrp1a	9.18199e-10	-2.68038
NMP to mesodermal-progenitor	depdc7a	1.03013e-09	1.34915
NMP to mesodermal-progenitor	fgf10a	1.05284e-09	1.81714
NMP to mesodermal-progenitor	her6	1.13489e-09	-1.40818
NMP to mesodermal-progenitor	snai1b	1.20965e-09	-3.68557
NMP to mesodermal-progenitor	lratb.1	1.45755e-09	1.75957
NMP to mesodermal-progenitor	efnb2b	1.54011e-09	-2.31719
NMP to mesodermal-progenitor	alcama	1.56443e-09	-1.91789
NMP to mesodermal-progenitor	rdh10a	1.98522e-09	-2.21175
NMP to mesodermal-progenitor	ywhaz	2.00238e-09	-1.24904
NMP to mesodermal-progenitor	ednrab	2.00436e-09	-4.87213
NMP to mesodermal-progenitor	rasl11b	3.59565e-09	0.73298
NMP to mesodermal-progenitor	cspg5a	4.40677e-09	-4.16993
NMP to mesodermal-progenitor	jcada	4.61829e-09	1.24616
NMP to mesodermal-progenitor	foxb1a	4.75507e-09	-1.43296
NMP to mesodermal-progenitor	ephb4b	5.27884e-09	1.28334
NMP to mesodermal-progenitor	ccdc120	5.34561e-09	0.925999
NMP to mesodermal-progenitor	spag6	6.01717e-09	-1.79593
NMP to mesodermal-progenitor	col14a1a	6.81555e-09	-3.06774
NMP to mesodermal-progenitor	fgf4	7.33579e-09	0.908502
NMP to mesodermal-progenitor	olfml2bb	8.33617e-09	1.45337
NMP to mesodermal-progenitor	meig1	9.00089e-09	-1.37914
NMP to mesodermal-progenitor	dnase1l4.1	9.96218e-09	-1.2955
NMP to mesodermal-progenitor	klf7a	1.11043e-08	-2.34276
NMP to mesodermal-progenitor	itga6a	1.11861e-08	-1.82081
NMP to mesodermal-progenitor	znfl1h	1.14727e-08	-1.22147
NMP to mesodermal-progenitor	rhoub	1.2218e-08	-1.72489
NMP to mesodermal-progenitor	arhgap42a	1.46482e-08	-1.52831
NMP to mesodermal-progenitor	ildr2	2.01812e-08	-2.8437
NMP to mesodermal-progenitor	cyfip2	2.47705e-08	-2.32747
NMP to mesodermal-progenitor	gadd45ba	2.7998e-08	-1.50952
NMP to mesodermal-progenitor	tbpl1	2.98078e-08	-1.14246
NMP to mesodermal-progenitor	ccdc173	3.74383e-08	-1.87971
NMP to mesodermal-progenitor	etv5a	3.93929e-08	-1.25714
NMP to mesodermal-progenitor	b3gnt2b	4.54745e-08	0.961526
NMP to mesodermal-progenitor	fthl27	4.84129e-08	-0.942509
NMP to mesodermal-progenitor	hey1	4.94439e-08	-2.08746
NMP to mesodermal-progenitor	si:ch73-160h15.3	5.56734e-08	-2.86507
NMP to mesodermal-progenitor	tlx2	7.37207e-08	-2.42626
NMP to mesodermal-progenitor	stard13a	1.17282e-07	-2.79998
NMP to mesodermal-progenitor	esrrga	1.44239e-07	1.78427
NMP to mesodermal-progenitor	tet2	1.67146e-07	-3.16993
NMP to mesodermal-progenitor	zgc:162707	1.75835e-07	2.05445
NMP to mesodermal-progenitor	wnt8a	2.61743e-07	0.716721
NMP to mesodermal-progenitor	tshz1	2.67876e-07	-3.07895
NMP to mesodermal-progenitor	ranbp1	3.70001e-07	-0.82946
NMP to mesodermal-progenitor	si:dkey-112a7.4	3.87152e-07	-1.29467
NMP to mesodermal-progenitor	mgst1.1	4.01336e-07	0.799886
NMP to mesodermal-progenitor	mgst1.2	4.32671e-07	0.630243
NMP to mesodermal-progenitor	cbx4	4.35935e-07	-2.47003
NMP to mesodermal-progenitor	grasp	5.14024e-07	1.12676
NMP to mesodermal-progenitor	her4.3	5.17422e-07	-1.60654
NMP to mesodermal-progenitor	fbxo18	5.72062e-07	0.586877
NMP to mesodermal-progenitor	rgmd	6.27199e-07	-1.74336
NMP to mesodermal-progenitor	icmt	8.66318e-07	-1.22929
NMP to mesodermal-progenitor	dnal1	8.96239e-07	-1.50499
NMP to mesodermal-progenitor	cfap126	8.99007e-07	-2.28379
NMP to mesodermal-progenitor	col15a1b	9.71143e-07	-3.82782
NMP to mesodermal-progenitor	si:ch211-137a8.4	1.01651e-06	-1.1066
NMP to mesodermal-progenitor	crip3	1.06481e-06	-3.01792
NMP to mesodermal-progenitor	zgc:56585	1.08131e-06	0.958119
NMP to mesodermal-progenitor	tcf12	1.36109e-06	0.971766
NMP to mesodermal-progenitor	pim2	1.5002e-06	0.692945
NMP to mesodermal-progenitor	kitlga	1.55128e-06	1.75336
NMP to mesodermal-progenitor	efnb2a	1.59262e-06	-1.91648
NMP to mesodermal-progenitor	auts2b	1.67012e-06	-2.36355
NMP to mesodermal-progenitor	prdm1a	1.70347e-06	-1.77591
NMP to mesodermal-progenitor	casc4	1.85489e-06	-1.63645
NMP to mesodermal-progenitor	insl5a	2.07738e-06	-1.93587
NMP to mesodermal-progenitor	dlb	2.09051e-06	-2.83176
NMP to mesodermal-progenitor	hoxc6b	2.18007e-06	-0.968793
NMP to mesodermal-progenitor	morn4	2.2854e-06	-1.76553
NMP to mesodermal-progenitor	epb41l5	2.46491e-06	-1.70338
NMP to mesodermal-progenitor	tet3	2.55506e-06	-2.56986
NMP to mesodermal-progenitor	hoxa2b	3.34014e-06	-1.30269
NMP to mesodermal-progenitor	tiam1a	3.43816e-06	-1.61915
NMP to mesodermal-progenitor	sult6b1	4.09606e-06	0.634518
NMP to mesodermal-progenitor	cxadr	4.23079e-06	-2.82517
NMP to mesodermal-progenitor	arhgef18a	5.04453e-06	-2.66588
NMP to mesodermal-progenitor	cdh11	5.47577e-06	-1.44851
NMP to mesodermal-progenitor	lpar1	5.75913e-06	1.22882
NMP to mesodermal-progenitor	kctd13	5.80709e-06	1.0679
NMP to mesodermal-progenitor	rassf8b	5.82058e-06	-3.12199
NMP to mesodermal-progenitor	abhd6a	5.88467e-06	-2.56224
NMP to mesodermal-progenitor	fibinb	6.11362e-06	-1.32456
NMP to mesodermal-progenitor	FO834825.1	6.66362e-06	4.05311
NMP to mesodermal-progenitor	hhla2a.1	8.05493e-06	4.53916
NMP to mesodermal-progenitor	mob2a	8.79443e-06	0.886499
NMP to mesodermal-progenitor	tppp3	1.02684e-05	-3.04182
NMP to mesodermal-progenitor	si:ch211-152c2.3	1.18495e-05	-2.34192
NMP to mesodermal-progenitor	cxxc5a	1.2932e-05	-2.42531
NMP to mesodermal-progenitor	myt1a	1.3533e-05	-3.63227
NMP to mesodermal-progenitor	tmsb2	1.41554e-05	0.657677
NMP to mesodermal-progenitor	mcamb	1.43632e-05	1.32193
NMP to mesodermal-progenitor	dpcd	1.5022e-05	-0.933269
NMP to mesodermal-progenitor	tmem108	1.52585e-05	-3.24793
NMP to mesodermal-progenitor	pcolce2b	1.73184e-05	-2.54137
NMP to mesodermal-progenitor	her4.1	1.74792e-05	-1.30612
NMP to mesodermal-progenitor	jun	1.76667e-05	-1.19509
NMP to mesodermal-progenitor	ywhah	1.86962e-05	-1.24932
NMP to mesodermal-progenitor	drgx	1.88131e-05	-2.83289
NMP to mesodermal-progenitor	gdf6a	1.9958e-05	-2.9386
NMP to mesodermal-progenitor	nog1	2.11294e-05	-1.87447
NMP to mesodermal-progenitor	daw1	4.01947e-05	-1.49825
NMP to mesodermal-progenitor	prss35	4.6758e-05	-2.62449
NMP to mesodermal-progenitor	arhgap27l	5.02349e-05	-2.76755
NMP to mesodermal-progenitor	nid1b	5.27126e-05	-1.05518
NMP to mesodermal-progenitor	sema3aa	6.18359e-05	0.908577
NMP to mesodermal-progenitor	znfl1b	6.71762e-05	-1.81429
NMP to mesodermal-progenitor	jmjd1cb	7.15567e-05	-1.49697
NMP to mesodermal-progenitor	aplnra	7.53483e-05	0.646363
NMP to mesodermal-progenitor	hoxb3a	8.67697e-05	-1.02562
NMP to mesodermal-progenitor	ier5l	8.90888e-05	-1.19967
NMP to mesodermal-progenitor	si:dkey-42p14.3	9.16386e-05	-1.43626
NMP to mesodermal-progenitor	parvb	9.90994e-05	0.850857
NMP to mesodermal-progenitor	zmiz1a	0.000101237	-1.13052
NMP to mesodermal-progenitor	mtbl	0.000114629	-2.13191
NMP to mesodermal-progenitor	si:ch211-222l21.1	0.000133334	-0.758978
NMP to mesodermal-progenitor	flvcr1	0.000146658	-2.60572
NMP to mesodermal-progenitor	lgi1a	0.000157633	-2.09849
NMP to mesodermal-progenitor	wu:fc23c09	0.000186046	3.23704
NMP to mesodermal-progenitor	eif4a1b	0.000186453	-1.19794
NMP to mesodermal-progenitor	sema3fa	0.000228407	-4.16993
NMP to mesodermal-progenitor	tex9	0.000240228	-1.46713
NMP to mesodermal-progenitor	gipc2	0.000246495	-2.46428
NMP to mesodermal-progenitor	lama5	0.000249843	-1.44685
NMP to mesodermal-progenitor	stmn1b	0.000252028	-2.2202
NMP to mesodermal-progenitor	lgals2a	0.000266427	-1.56426
NMP to mesodermal-progenitor	hsbp1a	0.000278876	-1.19607
NMP to mesodermal-progenitor	FO834825.3	0.00030851	3.5025
NMP to mesodermal-progenitor	hacd2	0.000339046	-1.44323
NMP to mesodermal-progenitor	ptmaa	0.000342192	-0.866366
NMP to mesodermal-progenitor	stox1	0.000344251	0.731183
NMP to mesodermal-progenitor	sp8a	0.000347454	-1.76988
NMP to mesodermal-progenitor	si:dkey-56m19.5	0.00041143	-1.06405
NMP to mesodermal-progenitor	vimr1	0.000451158	2.44931
NMP to mesodermal-progenitor	kirrel3l	0.000453395	-1.9855
NMP to mesodermal-progenitor	epb41a	0.000458285	-2
NMP to mesodermal-progenitor	grb10b	0.000472919	-2.85798
NMP to mesodermal-progenitor	slc25a24	0.000483685	-1.33969
NMP to mesodermal-progenitor	zbtb18	0.000512275	-1.31793
NMP to mesodermal-progenitor	hoxc8a	0.000595352	-1.1891
NMP to mesodermal-progenitor	rab33a	0.000611392	-2.83007
NMP to mesodermal-progenitor	dlx4b	0.000627043	-2.5025
NMP to mesodermal-progenitor	efhd2	0.000641874	-1.42939
NMP to mesodermal-progenitor	elavl3	0.000660902	-2.54844
NMP to mesodermal-progenitor	mfhas1	0.000708933	-2.14229
NMP to mesodermal-progenitor	tuba8l3	0.000735911	-3.08746
NMP to mesodermal-progenitor	actb2	0.000764445	-0.784547
NMP to mesodermal-progenitor	crestin	0.000764688	-5.3339
NMP to mesodermal-progenitor	pabpc4	0.000766146	-2.31259
NMP to mesodermal-progenitor	nudt4a	0.000801444	-1.69116
NMP to mesodermal-progenitor	vrtn	0.00082164	0.626876
NMP to mesodermal-progenitor	nr2f6b	0.000859566	-1.80735
NMP to mesodermal-progenitor	arsj	0.000862301	-4.74147
NMP to mesodermal-progenitor	zgc:154093	0.000911696	-5.49185
NMP to mesodermal-progenitor	gxylt1b	0.000925567	0.960185
NMP to mesodermal-progenitor	cox17	0.00100433	-1.1001
NMP to mesodermal-progenitor	arl2bp	0.00103478	-1.28896
NMP to mesodermal-progenitor	tcima	0.00109275	-2.62059
NMP to mesodermal-progenitor	bmp6	0.00111163	-4.32747
NMP to mesodermal-progenitor	tmem97	0.00126872	-1.74272
NMP to mesodermal-progenitor	zgc:92107	0.00137842	-1.02748
NMP to mesodermal-progenitor	hoxb5a	0.00140754	-1.22702
NMP to mesodermal-progenitor	tmeff1b	0.001426	-0.856245
NMP to mesodermal-progenitor	si:dkeyp-120h9.1	0.0014661	-1.16704
NMP to mesodermal-progenitor	lnx2b	0.00149704	-1.59516
NMP to mesodermal-progenitor	gli3	0.0015626	-1.85717
NMP to mesodermal-progenitor	prkd2	0.00179004	-1.56721
NMP to mesodermal-progenitor	ccnjl	0.00189096	-0.994264
NMP to mesodermal-progenitor	tnc	0.00198995	-3.26303
NMP to mesodermal-progenitor	timp2a	0.00211078	-2.42626
NMP to mesodermal-progenitor	myo1b	0.00217068	-1.37602
NMP to mesodermal-progenitor	fam107b	0.0022956	-0.930473
NMP to mesodermal-progenitor	ezrb	0.00241446	-1.93218
NMP to mesodermal-progenitor	si:ch211-274p24.2	0.00259377	-2.66297
NMP to mesodermal-progenitor	si:dkeyp-110a12.4	0.00276682	-2.37638
NMP to mesodermal-progenitor	blf	0.00278625	0.748743
NMP to mesodermal-progenitor	coro1b	0.0028465	-1.96963
NMP to mesodermal-progenitor	abcc6a	0.00285284	3.37851
NMP to mesodermal-progenitor	ccdc124	0.00290792	-1.22393
NMP to mesodermal-progenitor	npr3	0.00291966	-3.02975
NMP to mesodermal-progenitor	CU639469.1	0.00301348	-1.53389
NMP to mesodermal-progenitor	rhov	0.00314319	-1.28195
NMP to mesodermal-progenitor	sync	0.00323865	1.66297
NMP to mesodermal-progenitor	tfdp2	0.00332073	-1.30256
NMP to mesodermal-progenitor	arl5c	0.00377238	-1.37156
NMP to mesodermal-progenitor	CT573476.1	0.00400907	-1.04361
NMP to mesodermal-progenitor	antxr2a	0.00401365	1.73697
NMP to mesodermal-progenitor	calm3a	0.00464042	-1.19182
NMP to mesodermal-progenitor	ptges3a	0.00475585	-0.915037
NMP to mesodermal-progenitor	qpctla	0.00524293	-1.62403
NMP to mesodermal-progenitor	galnt6	0.00541301	-2
NMP to mesodermal-progenitor	mxra5a	0.00571815	-3.80735
NMP to mesodermal-progenitor	kiss1	0.00644201	-2.46512
NMP to mesodermal-progenitor	znfl1g	0.00651906	-1.17704
NMP to mesodermal-progenitor	sipa1l2	0.00739283	-1.15277
NMP to mesodermal-progenitor	tpbga	0.00760757	-1.37924
NMP to mesodermal-progenitor	si:ch211-212k18.5	0.00804314	-1.15414
NMP to mesodermal-progenitor	rasgef1ba	0.00831598	-1.35439
NMP to mesodermal-progenitor	mepce	0.00867317	0.758294
NMP to mesodermal-progenitor	litaf	0.00903842	-1.83335
NMP to mesodermal-progenitor	si:ch211-51a6.2	0.00927128	1.11151
NMP to mesodermal-progenitor	e2f5	0.00934922	-2.12928
NMP to mesodermal-progenitor	znfl1	0.00955444	-1.39559
NMP to mesodermal-progenitor	rell1	0.00956316	-1.50826
NMP to mesodermal-progenitor	si:dkey-112e7.2	0.0100305	-0.930074
NMP to mesodermal-progenitor	hif1ab	0.0103902	-0.891775
NMP to mesodermal-progenitor	schip1	0.0103994	-1.51907
NMP to mesodermal-progenitor	dnajb13	0.0104675	-1.59436
NMP to mesodermal-progenitor	swap70b	0.0109633	-2.01937
NMP to mesodermal-progenitor	insm1b	0.0116899	-2.65821
NMP to mesodermal-progenitor	serpinh1a	0.0122331	-1.39183
NMP to mesodermal-progenitor	gpx1b	0.0127112	-1.95156
NMP to mesodermal-progenitor	si:dkey-235d18.5	0.0136359	0.673594
NMP to mesodermal-progenitor	atp5if1b	0.0142793	-1.02237
NMP to mesodermal-progenitor	tnika	0.0154816	-2.7318
NMP to mesodermal-progenitor	sfrp2	0.0158508	-3.35755
NMP to mesodermal-progenitor	hoxb8a	0.016411	-1.14439
NMP to mesodermal-progenitor	cotl1	0.0167809	-1.4975
NMP to mesodermal-progenitor	hyal2b	0.0179888	-1.14737
NMP to mesodermal-progenitor	inavaa	0.0188362	-2.80735
NMP to mesodermal-progenitor	qdpra	0.020446	-1.53964
NMP to mesodermal-progenitor	notch1b	0.0207712	-2.51658
NMP to mesodermal-progenitor	zgc:55461	0.0210169	-1.09473
NMP to mesodermal-progenitor	bmi1b	0.0213203	-1.73252
NMP to mesodermal-progenitor	msantd1	0.0217632	-1.43929
NMP to mesodermal-progenitor	bmp4	0.0242244	0.663519
NMP to mesodermal-progenitor	ccdc103	0.0260909	-2.66297
NMP to mesodermal-progenitor	gas1b	0.0261944	-1.19265
NMP to mesodermal-progenitor	tshz3b	0.0263076	-1.89185
NMP to mesodermal-progenitor	zgc:162144	0.0270192	-2.18133
NMP to mesodermal-progenitor	sox10	0.0283598	-5.02237
NMP to mesodermal-progenitor	si:dkey-222f8.3	0.0327699	-1.17688
NMP to mesodermal-progenitor	ssh2a	0.0337675	0.768674
NMP to mesodermal-progenitor	gadd45gb.1	0.0345939	-1.97269
NMP to mesodermal-progenitor	tuba1a	0.037083	-1.41437
NMP to mesodermal-progenitor	itgb4	0.0380914	-1.7087
NMP to mesodermal-progenitor	afap1l1a	0.0386146	-3.13386
NMP to mesodermal-progenitor	timm23a	0.0419533	-0.915805
NMP to mesodermal-progenitor	dnmbp	0.0452442	-2.1822
NMP to neuronal	olig4	4.40145e-171	3.15192
NMP to neuronal	olig2	2.27129e-159	4.37759
NMP to neuronal	tbxta	2.74015e-145	-2.25054
NMP to neuronal	foxd3	4.14108e-132	-2.98889
NMP to neuronal	ldlrad2	3.089e-122	1.99968
NMP to neuronal	msx1b	1.88567e-99	-1.70605
NMP to neuronal	mdka	9.62416e-98	2.0285
NMP to neuronal	oc90	1.39223e-90	3.14699
NMP to neuronal	sox3	1.32268e-86	2.25539
NMP to neuronal	si:ch211-170d8.2	2.34649e-83	3.03721
NMP to neuronal	rhbdl3	3.73414e-76	3.19749
NMP to neuronal	hes6	8.34317e-69	-1.25236
NMP to neuronal	chrd	4.29105e-68	1.78114
NMP to neuronal	gadd45gb.1	8.10313e-66	2.9197
NMP to neuronal	pax6b	4.70349e-65	3.62916
NMP to neuronal	prdm8	4.36453e-63	2.554
NMP to neuronal	neurog1	9.74526e-61	1.5083
NMP to neuronal	sp5l	3.90705e-57	-1.50764
NMP to neuronal	itm2cb	5.41855e-55	-1.33902
NMP to neuronal	tfap2a	4.1234e-53	-1.91743
NMP to neuronal	olig3	4.83441e-51	4.13851
NMP to neuronal	calm1b	1.29236e-50	-1.32343
NMP to neuronal	noto	5.03548e-48	-1.54144
NMP to neuronal	sox9b	7.97437e-48	-2.45089
NMP to neuronal	sox19b	8.46084e-48	1.87198
NMP to neuronal	adam8a	1.97982e-47	-1.66654
NMP to neuronal	cdh11	2.15425e-47	1.78576
NMP to neuronal	eve1	2.13961e-46	-2.37662
NMP to neuronal	prss35	8.35183e-45	2.51506
NMP to neuronal	nkx6.1	2.75022e-44	2.97628
NMP to neuronal	sox21a	1.51611e-42	5.28929
NMP to neuronal	hoxd12a	3.47719e-40	-1.02502
NMP to neuronal	hs3st3b1b	2.72805e-39	3.02732
NMP to neuronal	foxb1b	3.40151e-39	1.76464
NMP to neuronal	zgc:194627	4.92139e-39	-2.30606
NMP to neuronal	si:ch73-265d7.2	1.31735e-37	4.14684
NMP to neuronal	alcamb	6.9328e-37	1.07561
NMP to neuronal	vent	3.72659e-36	-1.71893
NMP to neuronal	fgf8a	5.13933e-36	-1.88118
NMP to neuronal	neurod4	5.4767e-35	3.56071
NMP to neuronal	gfap	1.77039e-34	4.90436
NMP to neuronal	sox19a	1.95097e-34	1.04783
NMP to neuronal	mbd3b	2.03939e-34	1.23233
NMP to neuronal	greb1l	2.56301e-34	1.86026
NMP to neuronal	sox2	5.82293e-34	-0.880796
NMP to neuronal	mdkb	1.64351e-33	1.2448
NMP to neuronal	msx2b	1.74675e-33	-3.15501
NMP to neuronal	map7d1a	8.34899e-33	1.78916
NMP to neuronal	dlb	1.29822e-32	1.69461
NMP to neuronal	nova2	6.49826e-32	1.36531
NMP to neuronal	irx1b	7.28589e-32	2.58275
NMP to neuronal	nid1b	1.41644e-31	-1.07858
NMP to neuronal	ankrd50l	2.04954e-31	-1.44186
NMP to neuronal	dla	4.23308e-31	1.28801
NMP to neuronal	ved	1.01507e-30	-1.37625
NMP to neuronal	cdx1a	2.35539e-30	-1.46222
NMP to neuronal	znf703	1.32575e-29	-1.10762
NMP to neuronal	pou3f2b	2.88663e-29	3.7879
NMP to neuronal	kif26ab	4.37307e-29	-0.912785
NMP to neuronal	spry4	7.17429e-28	-0.733709
NMP to neuronal	foxb1a	1.05624e-27	1.3032
NMP to neuronal	zic2a	1.29139e-27	-0.850774
NMP to neuronal	pkd1b	1.38547e-27	3.36107
NMP to neuronal	prdm12b	6.72142e-27	5.59856
NMP to neuronal	pax6a	8.88777e-26	2.86589
NMP to neuronal	si:dkeyp-110a12.4	1.07504e-25	2.2201
NMP to neuronal	sfrp1a	1.6651e-25	1.8024
NMP to neuronal	cgnl1	2.46596e-25	2.22995
NMP to neuronal	zic3	3.84443e-25	-1.0746
NMP to neuronal	mgat1b	4.17362e-25	-1.65597
NMP to neuronal	nkx2.9	1.37377e-24	5.1964
NMP to neuronal	bmp2a	1.64244e-24	-2.61143
NMP to neuronal	sb:cb81	2.22701e-23	1.22903
NMP to neuronal	tbpl1	2.75667e-23	1
NMP to neuronal	si:ch211-137a8.4	4.20704e-23	1.0275
NMP to neuronal	sp8a	4.69947e-23	1.69626
NMP to neuronal	BX530077.1	5.6799e-23	4.04836
NMP to neuronal	meis1b	1.45406e-22	1.72284
NMP to neuronal	dbx1a	3.25135e-22	3.25161
NMP to neuronal	cdh6	4.38743e-22	-0.698902
NMP to neuronal	cyp26a1	4.43291e-22	-1.25642
NMP to neuronal	foxj1b	6.83244e-22	-1.28608
NMP to neuronal	rbp7b	8.6753e-22	-1.72669
NMP to neuronal	ppp1r1c	1.40838e-21	-1.87127
NMP to neuronal	col28a2a	4.92176e-21	4.21632
NMP to neuronal	etv5a	1.16883e-20	-1.04539
NMP to neuronal	hoxa13b	1.24906e-20	-2.3294
NMP to neuronal	fgfr4	1.45413e-20	1.96557
NMP to neuronal	gdf6b	1.56722e-20	4.29002
NMP to neuronal	thbs2a	3.44064e-20	-1.61453
NMP to neuronal	nkx6.2	5.54857e-20	2.11902
NMP to neuronal	sdc4	5.9059e-20	0.999475
NMP to neuronal	wnt4a	9.57307e-20	2.6172
NMP to neuronal	cep131	3.03275e-19	1.80632
NMP to neuronal	fam167ab	3.36731e-19	2.14914
NMP to neuronal	foxj1a	2.03699e-18	1.57006
NMP to neuronal	dlx3b	6.18778e-18	-1.60121
NMP to neuronal	elavl3	1.14768e-17	1.44025
NMP to neuronal	cdkn1ca	1.49072e-17	0.884265
NMP to neuronal	col4a6	1.7359e-17	1.63908
NMP to neuronal	ncalda	1.82293e-17	1.43933
NMP to neuronal	il17rd	1.90018e-17	-0.665989
NMP to neuronal	enc3	2.1153e-17	-1.14469
NMP to neuronal	wnt11r	2.94294e-17	1.98912
NMP to neuronal	myclb	2.98379e-17	-0.671655
NMP to neuronal	irx5b	3.32824e-17	4.75489
NMP to neuronal	insm1a	6.67859e-17	2.75861
NMP to neuronal	wnt8a.1	1.87934e-16	-2.02804
NMP to neuronal	stc2a	1.89139e-16	-1.38308
NMP to neuronal	mapk12b	5.16885e-16	2.20895
NMP to neuronal	sfrp1b	5.38104e-16	-2.57347
NMP to neuronal	fgf3	8.03293e-16	-3
NMP to neuronal	hey2	9.05458e-16	-1.28556
NMP to neuronal	her8a	1.09872e-15	1.00084
NMP to neuronal	insm1b	1.44765e-15	2.04569
NMP to neuronal	kctd15a	1.67529e-15	-1.63452
NMP to neuronal	stm	1.94547e-15	1.23012
NMP to neuronal	nid2a	3.07813e-15	-0.743484
NMP to neuronal	axin2	3.7085e-15	-0.925232
NMP to neuronal	cdon	4.26414e-15	-1.15074
NMP to neuronal	irx3a	1.02139e-14	2.00734
NMP to neuronal	scube2	1.31773e-14	1.62244
NMP to neuronal	adamts18	1.60203e-14	-1.35954
NMP to neuronal	dbx1b	1.65609e-14	5.04439
NMP to neuronal	col9a2	1.79905e-14	2.59561
NMP to neuronal	tsku	5.82913e-14	-1.2115
NMP to neuronal	prex2	6.11774e-14	-1.17747
NMP to neuronal	rgra	8.40328e-14	2.42626
NMP to neuronal	lrrc17	9.07351e-14	-1.98398
NMP to neuronal	sulf1	1.01965e-13	-0.688489
NMP to neuronal	sp5a	1.09012e-13	-0.819254
NMP to neuronal	ednrab	1.12988e-13	-4.67948
NMP to neuronal	lratb.1	1.15839e-13	-1.88536
NMP to neuronal	dhrs3b	1.29785e-13	-1.27376
NMP to neuronal	gbx2	1.68027e-13	-2.03449
NMP to neuronal	ndnf	2.27404e-13	1.03173
NMP to neuronal	ephb4b	2.90851e-13	-1.76977
NMP to neuronal	rdh8a	3.29435e-13	-0.732082
NMP to neuronal	wnt8a	3.52335e-13	-2.40718
NMP to neuronal	inhbaa	3.60343e-13	-1.56
NMP to neuronal	irx3b	5.54586e-13	4.57827
NMP to neuronal	stard13a	5.65671e-13	-2.65313
NMP to neuronal	cmtm3	9.80321e-13	-0.787557
NMP to neuronal	ywhaz	1.29524e-12	-0.681871
NMP to neuronal	ptk7a	1.61308e-12	-1.03388
NMP to neuronal	igsf9a	1.87333e-12	1.75995
NMP to neuronal	snai1b	4.59581e-12	-2.50499
NMP to neuronal	scg3	9.79618e-12	0.882643
NMP to neuronal	hoxa2b	1.02907e-11	0.950263
NMP to neuronal	isl1	1.23393e-11	2.52982
NMP to neuronal	pcdh18a	1.40902e-11	2.50043
NMP to neuronal	pou3f1	2.19183e-11	2.87213
NMP to neuronal	gdf3	3.47629e-11	-1.73507
NMP to neuronal	sparc	4.70186e-11	-0.901915
NMP to neuronal	cldn5a	7.85408e-11	0.877096
NMP to neuronal	tbata	8.07253e-11	3.49185
NMP to neuronal	alcama	8.33494e-11	-1.19757
NMP to neuronal	ackr3b	9.26206e-11	0.991624
NMP to neuronal	msx3	1.32675e-10	-0.844918
NMP to neuronal	fibinb	1.51241e-10	-0.797757
NMP to neuronal	si:ch211-137i24.10	1.63405e-10	2.45606
NMP to neuronal	hexb	3.54345e-10	-0.733026
NMP to neuronal	col4a5	3.54572e-10	1.23408
NMP to neuronal	tox	7.32917e-10	1.54011
NMP to neuronal	ebf2	1.16872e-09	3.54432
NMP to neuronal	hoxc11b	1.32194e-09	-0.789553
NMP to neuronal	apcdd1l	1.36562e-09	3.69116
NMP to neuronal	msx1a	1.44169e-09	-1.20721
NMP to neuronal	fndc3ba	2.26759e-09	-0.822773
NMP to neuronal	si:ch211-286o17.1	2.58173e-09	1.75899
NMP to neuronal	inavaa	2.68892e-09	1.78683
NMP to neuronal	si:ch211-153f2.7	3.29676e-09	2.16008
NMP to neuronal	zgc:112437	4.0177e-09	2.51019
NMP to neuronal	sema3fb	4.7509e-09	-1.21299
NMP to neuronal	sox1b	4.94568e-09	4.55459
NMP to neuronal	marveld1	7.6494e-09	-2.36119
NMP to neuronal	fam171a2a	1.07209e-08	1.14954
NMP to neuronal	si:ch211-212k18.5	1.26795e-08	0.937093
NMP to neuronal	prdx5	1.27008e-08	0.741117
NMP to neuronal	syne2b	1.59317e-08	1.2485
NMP to neuronal	bicc2	1.68124e-08	2.7137
NMP to neuronal	hey1	2.2471e-08	-1.2693
NMP to neuronal	whrna	3.53932e-08	2.73118
NMP to neuronal	ntn1b	3.82656e-08	3.23266
NMP to neuronal	wnt5b	4.16706e-08	-1.49476
NMP to neuronal	rasl11b	4.76988e-08	1.23372
NMP to neuronal	mxi1	4.91228e-08	1.72289
NMP to neuronal	celsr1a	5.14025e-08	1.00717
NMP to neuronal	depdc7a	5.20044e-08	-1.52195
NMP to neuronal	lef1	5.40385e-08	-1.11289
NMP to neuronal	large2	6.19839e-08	1.12736
NMP to neuronal	slit3	7.47975e-08	-1.15815
NMP to neuronal	slc15a2	9.14842e-08	1.19508
NMP to neuronal	auts2b	9.24562e-08	1.2331
NMP to neuronal	lmo3	9.51257e-08	0.795159
NMP to neuronal	nectin3b	1.27353e-07	1.23816
NMP to neuronal	sult6b1	1.39737e-07	-1.4464
NMP to neuronal	rbms1a	1.57213e-07	-0.907206
NMP to neuronal	ek1	1.70302e-07	1.47219
NMP to neuronal	inka2	1.78537e-07	1.62532
NMP to neuronal	ildr2	1.91779e-07	1.28853
NMP to neuronal	rarga	1.94592e-07	-0.746313
NMP to neuronal	zgc:56585	2.52823e-07	-0.925587
NMP to neuronal	si:ch73-160h15.3	2.63769e-07	1.24644
NMP to neuronal	nudt4a	2.84774e-07	-1.17809
NMP to neuronal	insl5a	3.19016e-07	-1.19265
NMP to neuronal	serpinh1a	3.3399e-07	-1.1305
NMP to neuronal	nog2	3.36601e-07	-1.8413
NMP to neuronal	bmp6	3.46362e-07	-3.32747
NMP to neuronal	arvcfb	4.11952e-07	2.13465
NMP to neuronal	tet3	4.2371e-07	1.28189
NMP to neuronal	sox1a	4.66991e-07	2.16993
NMP to neuronal	znfl1g	5.59877e-07	-0.753468
NMP to neuronal	hnf1ba	5.96688e-07	-0.66938
NMP to neuronal	rhoub	6.58615e-07	-0.885829
NMP to neuronal	kirrel3l	7.47907e-07	-1.50007
NMP to neuronal	st8sia2	8.05025e-07	1.67807
NMP to neuronal	ntn1a	8.14707e-07	1.9542
NMP to neuronal	cxcr4b	9.15577e-07	1.2311
NMP to neuronal	gig2h	1.10329e-06	2.31366
NMP to neuronal	smkr1	1.13419e-06	0.754181
NMP to neuronal	klf7a	1.28058e-06	-1.19338
NMP to neuronal	jag1b	1.29289e-06	-1.31901
NMP to neuronal	cfap45	1.30438e-06	-0.699134
NMP to neuronal	si:dkey-261h17.1	1.69676e-06	-0.843496
NMP to neuronal	celsr1b	1.78363e-06	1.6567
NMP to neuronal	sulf2a	1.82525e-06	2.08342
NMP to neuronal	hs6st2	2.19279e-06	1.10058
NMP to neuronal	ccdc85ca	2.43193e-06	1.83745
NMP to neuronal	bcar1	2.5407e-06	1.32002
NMP to neuronal	ptprfb	2.6267e-06	0.852925
NMP to neuronal	apoeb	4.71802e-06	-0.733951
NMP to neuronal	efna1b	7.43395e-06	-0.799701
NMP to neuronal	crlf1a	7.61757e-06	-1.05161
NMP to neuronal	robo3	9.97554e-06	0.836024
NMP to neuronal	zgc:154093	1.17848e-05	-3.49185
NMP to neuronal	lypd6b	1.24645e-05	-0.944657
NMP to neuronal	pou3f3b	1.31343e-05	2.83289
NMP to neuronal	itgb4	1.38065e-05	1.19388
NMP to neuronal	si:ch211-152f23.5	1.77382e-05	5.88264
NMP to neuronal	kcnn3	2.244e-05	2.25939
NMP to neuronal	kiss1	2.3766e-05	-2.08179
NMP to neuronal	zgc:92140	2.50164e-05	-1.13124
NMP to neuronal	rsph9	2.50595e-05	2.12146
NMP to neuronal	tppp	2.61422e-05	-0.978107
NMP to neuronal	dlx4b	2.62986e-05	-1.64268
NMP to neuronal	enkur	2.79715e-05	0.972779
NMP to neuronal	s1pr5a	3.18526e-05	-1.43093
NMP to neuronal	ccdc169	4.63675e-05	4.45943
NMP to neuronal	tnfaip8l3	4.65662e-05	2.41143
NMP to neuronal	mex3b	5.43566e-05	0.934037
NMP to neuronal	b3gnt7l	5.54457e-05	-1.152
NMP to neuronal	si:dkey-148f10.4	5.56621e-05	1.86102
NMP to neuronal	arl4cb	6.08928e-05	0.946532
NMP to neuronal	edn1	6.79053e-05	5.62936
NMP to neuronal	cyth1b	6.83839e-05	-0.591141
NMP to neuronal	tanc2a	6.95784e-05	1.69873
NMP to neuronal	mapk11	7.73587e-05	1.96438
NMP to neuronal	frzb	8.22703e-05	-2.06301
NMP to neuronal	zgc:114130	0.00010255	0.942725
NMP to neuronal	pih1d3	0.000103633	1.38355
NMP to neuronal	meis2a	0.000135451	1.04935
NMP to neuronal	si:dkey-71b5.6	0.000162506	1.08319
NMP to neuronal	znfl1i	0.000172929	-0.633998
NMP to neuronal	gig2g	0.000175186	3.18587
NMP to neuronal	myl9a	0.000210111	-1.10329
NMP to neuronal	pacrg	0.00022154	1.95533
NMP to neuronal	arl4d	0.00025264	-0.731004
NMP to neuronal	pnx	0.000266512	2.90034
NMP to neuronal	msi1	0.000307785	0.806658
NMP to neuronal	fgf4	0.000308299	-1.35453
NMP to neuronal	ccdc181	0.000314502	2.44626
NMP to neuronal	sox4a.1	0.000324355	-1
NMP to neuronal	rcn3	0.000357284	-0.813587
NMP to neuronal	rcan1a	0.000368838	-1.1375
NMP to neuronal	crip3	0.000371672	-1.40911
NMP to neuronal	tmsb2	0.000391652	-1.33744
NMP to neuronal	kalrnb	0.000420993	-1.21192
NMP to neuronal	nes	0.000467478	2.26303
NMP to neuronal	gdf11	0.00047547	-1.45003
NMP to neuronal	crabp1b	0.000504106	1.99095
NMP to neuronal	si:ch73-364h19.1	0.00050564	1.35533
NMP to neuronal	itga5	0.000653999	-1.03588
NMP to neuronal	tcf15	0.000767976	0.64394
NMP to neuronal	meis1a	0.000821824	1.65934
NMP to neuronal	sst2	0.00102024	3.23947
NMP to neuronal	CU459056.1	0.00123663	-0.639355
NMP to neuronal	midn	0.00137227	0.730839
NMP to neuronal	caly	0.00154558	-2.17834
NMP to neuronal	nxn	0.00169937	0.82415
NMP to neuronal	tll1	0.00177065	-1.94111
NMP to neuronal	crabp2b	0.0018944	1.04045
NMP to neuronal	hpcal4	0.00196727	-1.29052
NMP to neuronal	phkg2	0.00210649	-0.659099
NMP to neuronal	si:ch73-234b20.5	0.00222932	-0.735641
NMP to neuronal	agrn	0.00232899	0.940528
NMP to neuronal	si:ch211-152c2.3	0.00242309	1.0898
NMP to neuronal	eva1bb	0.00260967	-1.5502
NMP to neuronal	adgrl2a	0.00270844	0.722772
NMP to neuronal	col11a1a	0.00291585	-0.619256
NMP to neuronal	znfl1	0.00304719	-0.810623
NMP to neuronal	lamb2l	0.0031337	4.44294
NMP to neuronal	tcima	0.00314749	-1.48308
NMP to neuronal	fbxo16	0.00369504	1.68147
NMP to neuronal	nfasca	0.00379302	1.16753
NMP to neuronal	arhgef4	0.0038486	-1.06774
NMP to neuronal	si:dkey-34d22.1	0.00409488	1.5603
NMP to neuronal	sox21b	0.00419218	3.8679
NMP to neuronal	apoc1	0.00495414	-0.818723
NMP to neuronal	lratb.2	0.00643021	-1.96683
NMP to neuronal	rhov	0.0069578	-1.22485
NMP to neuronal	tspan17	0.00732104	1.27403
NMP to neuronal	si:dkey-81l17.6	0.00742245	0.702465
NMP to neuronal	fgfr2	0.00868826	1.91427
NMP to neuronal	pald1b	0.0095166	1.89482
NMP to neuronal	lama5	0.00982205	-0.622526
NMP to neuronal	bambia	0.0103972	-0.899695
NMP to neuronal	eif4a1b	0.0108603	0.641596
NMP to neuronal	sox10	0.0110669	-4.02237
NMP to neuronal	ncam1a	0.0117287	3.16993
NMP to neuronal	si:dkey-196j8.2	0.0119619	1.8625
NMP to neuronal	phlda1	0.012752	2.45943
NMP to neuronal	znf503	0.0130271	0.871895
NMP to neuronal	si:ch211-62a1.4	0.0132735	2.26589
NMP to neuronal	grifin	0.0133483	-0.839535
NMP to neuronal	unm-hu7912	0.0139119	2.10154
NMP to neuronal	epha4a	0.0150209	0.877947
NMP to neuronal	mpdu1a	0.0154858	1.34665
NMP to neuronal	fzd4	0.0207143	1.49957
NMP to neuronal	prdm13	0.0215407	4.08746
NMP to neuronal	zgc:55461	0.0239485	0.659412
NMP to neuronal	lgals2a	0.0252907	-0.646726
NMP to neuronal	si:ch73-380l10.2	0.0269479	2.35755
NMP to neuronal	adcy7	0.0298533	1.03122
NMP to neuronal	p3h2	0.0307542	1.58496
NMP to neuronal	her13	0.0316608	2.58496
NMP to neuronal	glod5	0.033407	-0.881356
NMP to neuronal	adgrg1.1	0.0337807	2.58496
NMP to neuronal	rnd3a	0.038176	0.758813
NMP to neuronal	si:zfos-943e10.1	0.038818	0.779874
NMP to neuronal	myo1cb	0.0397681	-1.27684
