# Supplementary material for: Tbx16 and mesogenin 1 promote presomitic mesoderm differentiation by repressing the mesodermal progenitor cell state
Source: PLoS Genet. 2026 Jun 8;22(6):e1012176. doi: 10.1371/journal.pgen.1012176 (PMC13268175; doi:10.1371/journal.pgen.1012176)
Supplement: S4 Table — (XLSX) [file pgen.1012176.s007.xlsx]

## Sheet: Sheet1
Gene	wt_log2	tbx16_log2	Comparison
tbxta	-2.2505	-1.7357	NMP to neuronal
foxd3	-2.9889	-2.9763	NMP to neuronal
ldlrad2	1.9997	-0.8956	NMP to neuronal
msx1b	-1.7061	-1.5933	NMP to neuronal
oc90	3.147	-1.3704	NMP to neuronal
si:ch211-170d8.2	3.0372	-0.854	NMP to neuronal
rhbdl3	3.1975	-1.3427	NMP to neuronal
hes6	-1.2524	-1.264	NMP to neuronal
chrd	1.7811	-2.3777	NMP to neuronal
prdm8	2.554	-1.9054	NMP to neuronal
neurog1	1.5083	-0.755	NMP to neuronal
sp5l	-1.5076	-1.5023	NMP to neuronal
itm2cb	-1.339	-2.6109	NMP to neuronal
tfap2a	-1.9174	-1.4375	NMP to neuronal
olig3	4.1385	-1.8632	NMP to neuronal
noto	-1.5414	-3.798	NMP to neuronal
sox9b	-2.4509	-1.3793	NMP to neuronal
sox19b	1.872	-1.5712	NMP to neuronal
adam8a	-1.6665	-1.5807	NMP to neuronal
cdh11	1.7858	-2.1125	NMP to neuronal
eve1	-2.3766	-2.6175	NMP to neuronal
prss35	2.5151	-4.9823	NMP to neuronal
nkx6.1	2.9763	-0.6643	NMP to neuronal
sox21a	5.2893	-2.198	NMP to neuronal
hoxd12a	-1.025	-3.1277	NMP to neuronal
hs3st3b1b	3.0273	-1.2445	NMP to neuronal
zgc:194627	-2.3061	0.9045	NMP to neuronal
si:ch73-265d7.2	4.1468	-1.4053	NMP to neuronal
alcamb	1.0756	-0.8369	NMP to neuronal
vent	-1.7189	-0.7941	NMP to neuronal
fgf8a	-1.8812	-2.0359	NMP to neuronal
gfap	4.9044	1.2502	NMP to neuronal
sox19a	1.0478	-1.7223	NMP to neuronal
greb1l	1.8603	-0.9675	NMP to neuronal
sox2	-0.8808	-1.8123	NMP to neuronal
mdkb	1.2448	-1.0072	NMP to neuronal
map7d1a	1.7892	-0.7376	NMP to neuronal
irx1b	2.5828	-0.8063	NMP to neuronal
nid1b	-1.0786	-0.7007	NMP to neuronal
ankrd50l	-1.4419	-0.8268	NMP to neuronal
ved	-1.3762	-0.6457	NMP to neuronal
cdx1a	-1.4622	-2.9727	NMP to neuronal
kif26ab	-0.9128	-1.1182	NMP to neuronal
spry4	-0.7337	-0.9781	NMP to neuronal
foxb1a	1.3032	-0.6395	NMP to neuronal
zic2a	-0.8508	-1.1663	NMP to neuronal
pkd1b	3.3611	-3.4311	NMP to neuronal
prdm12b	5.5986	-2.577	NMP to neuronal
pax6a	2.8659	-2.1362	NMP to neuronal
sfrp1a	1.8024	-0.8639	NMP to neuronal
nkx2.9	5.1964	-2.9442	NMP to neuronal
bmp2a	-2.6114	-4.5984	NMP to neuronal
sp8a	1.6963	-0.6697	NMP to neuronal
cdh6	-0.6989	-2.38	NMP to neuronal
foxj1b	-1.2861	-4.3724	NMP to neuronal
etv5a	-1.0454	-1.3905	NMP to neuronal
hoxa13b	-2.3294	-3.3212	NMP to neuronal
gdf6b	4.29	-3.0399	NMP to neuronal
thbs2a	-1.6145	-2.253	NMP to neuronal
nkx6.2	2.119	1.4206	NMP to neuronal
elavl3	1.4402	-2.9883	NMP to neuronal
il17rd	-0.666	-1.8956	NMP to neuronal
enc3	-1.1447	-1.9457	NMP to neuronal
myclb	-0.6717	-0.6569	NMP to neuronal
irx5b	4.7549	-1.7271	NMP to neuronal
insm1a	2.7586	-1.4035	NMP to neuronal
stc2a	-1.3831	-1.9996	NMP to neuronal
mapk12b	2.2089	-0.9599	NMP to neuronal
sfrp1b	-2.5735	-3.4116	NMP to neuronal
fgf3	-3	-3.7521	NMP to neuronal
her8a	1.0008	-1.9174	NMP to neuronal
insm1b	2.0457	-0.6975	NMP to neuronal
kctd15a	-1.6345	-1.7851	NMP to neuronal
stm	1.2301	-0.9768	NMP to neuronal
adamts18	-1.3595	-0.7818	NMP to neuronal
dbx1b	5.0444	-3.1104	NMP to neuronal
col9a2	2.5956	-0.7299	NMP to neuronal
tsku	-1.2115	-1.821	NMP to neuronal
prex2	-1.1775	-1.6665	NMP to neuronal
rgra	2.4263	-1.9818	NMP to neuronal
lrrc17	-1.984	-1.63	NMP to neuronal
sulf1	-0.6885	-1.8155	NMP to neuronal
dhrs3b	-1.2738	-1.0308	NMP to neuronal
gbx2	-2.0345	-1.2747	NMP to neuronal
ndnf	1.0317	-0.6341	NMP to neuronal
rdh8a	-0.7321	-0.8304	NMP to neuronal
wnt8a	-2.4072	-3.4097	NMP to neuronal
inhbaa	-1.56	-2.8418	NMP to neuronal
irx3b	4.5783	-1.0648	NMP to neuronal
cmtm3	-0.7876	-0.8892	NMP to neuronal
ptk7a	-1.0339	-0.8984	NMP to neuronal
snai1b	-2.505	0.972	NMP to neuronal
scg3	0.8826	-1.5598	NMP to neuronal
hoxa2b	0.9503	-0.7003	NMP to neuronal
isl1	2.5298	-2.7171	NMP to neuronal
pcdh18a	2.5004	-1.1341	NMP to neuronal
pou3f1	2.8721	3.1724	NMP to neuronal
gdf3	-1.7351	-1.5099	NMP to neuronal
sparc	-0.9019	-0.5944	NMP to neuronal
alcama	-1.1976	-0.9248	NMP to neuronal
fibinb	-0.7978	-1.3823	NMP to neuronal
si:ch211-137i24.10	2.4561	-1.8062	NMP to neuronal
col4a5	1.2341	-0.7643	NMP to neuronal
tox	1.5401	-0.9986	NMP to neuronal
ebf2	3.5443	-2.5161	NMP to neuronal
hoxc11b	-0.7896	-1.9836	NMP to neuronal
apcdd1l	3.6912	-3.591	NMP to neuronal
msx1a	-1.2072	-1.6382	NMP to neuronal
fndc3ba	-0.8228	-0.7979	NMP to neuronal
inavaa	1.7868	-0.9729	NMP to neuronal
sema3fb	-1.213	-3.4365	NMP to neuronal
sox1b	4.5546	-1.8966	NMP to neuronal
si:ch211-212k18.5	0.9371	-0.9998	NMP to neuronal
syne2b	1.2485	1.3043	NMP to neuronal
whrna	2.7312	-1.0598	NMP to neuronal
ntn1b	3.2327	-1.0674	NMP to neuronal
wnt5b	-1.4948	-0.8476	NMP to neuronal
rasl11b	1.2337	-2.9138	NMP to neuronal
mxi1	1.7229	-1.2362	NMP to neuronal
celsr1a	1.0072	-0.7667	NMP to neuronal
large2	1.1274	-0.7815	NMP to neuronal
slc15a2	1.1951	-0.6731	NMP to neuronal
ek1	1.4722	-0.7377	NMP to neuronal
rarga	-0.7463	-1.1539	NMP to neuronal
zgc:56585	-0.9256	-5.4485	NMP to neuronal
insl5a	-1.1926	-1.5923	NMP to neuronal
nog2	-1.8413	-0.7989	NMP to neuronal
bmp6	-3.3275	-1.8262	NMP to neuronal
arvcfb	2.1346	-0.9277	NMP to neuronal
tet3	1.2819	-1.6059	NMP to neuronal
sox1a	2.1699	-2.7616	NMP to neuronal
hnf1ba	-0.6694	-2.1134	NMP to neuronal
st8sia2	1.6781	-1.7856	NMP to neuronal
ntn1a	1.9542	0.8682	NMP to neuronal
klf7a	-1.1934	-1.4493	NMP to neuronal
jag1b	-1.319	-1.7502	NMP to neuronal
si:dkey-261h17.1	-0.8435	-1.0616	NMP to neuronal
sulf2a	2.0834	-1.9135	NMP to neuronal
ccdc85ca	1.8374	-1.0288	NMP to neuronal
apoeb	-0.734	-0.5851	NMP to neuronal
zgc:154093	-3.4919	-3.4453	NMP to neuronal
lypd6b	-0.9447	-1.6392	NMP to neuronal
pou3f3b	2.8329	-1.1372	NMP to neuronal
itgb4	1.1939	-0.684	NMP to neuronal
kiss1	-2.0818	-1.1471	NMP to neuronal
tnfaip8l3	2.4114	-2.7296	NMP to neuronal
mex3b	0.934	-0.6323	NMP to neuronal
b3gnt7l	-1.152	-1.2933	NMP to neuronal
meis2a	1.0493	1.1072	NMP to neuronal
myl9a	-1.1033	1.7588	NMP to neuronal
pnx	2.9003	-1.9373	NMP to neuronal
fgf4	-1.3545	-4.2266	NMP to neuronal
rcan1a	-1.1375	-1.0827	NMP to neuronal
crip3	-1.4091	-0.5979	NMP to neuronal
tmsb2	-1.3374	-1.4402	NMP to neuronal
kalrnb	-1.2119	-0.8625	NMP to neuronal
nes	2.263	-2.4902	NMP to neuronal
gdf11	-1.45	-1.5731	NMP to neuronal
crabp1b	1.991	-2.6578	NMP to neuronal
si:ch73-364h19.1	1.3553	1.6078	NMP to neuronal
itga5	-1.0359	-0.6502	NMP to neuronal
CU459056.1	-0.6394	-1.8304	NMP to neuronal
caly	-2.1783	-0.9677	NMP to neuronal
tll1	-1.9411	-2.2035	NMP to neuronal
crabp2b	1.0405	-3.1303	NMP to neuronal
hpcal4	-1.2905	-1.6968	NMP to neuronal
phkg2	-0.6591	-0.6808	NMP to neuronal
si:ch73-234b20.5	-0.7356	-0.7104	NMP to neuronal
si:ch211-152c2.3	1.0898	1.2714	NMP to neuronal
col11a1a	-0.6193	-0.6498	NMP to neuronal
lamb2l	4.4429	-1.7146	NMP to neuronal
fbxo16	1.6815	0.8118	NMP to neuronal
nfasca	1.1675	-1.9541	NMP to neuronal
arhgef4	-1.0677	-0.7595	NMP to neuronal
sox21b	3.8679	-2.2993	NMP to neuronal
lratb.2	-1.9668	1.3008	NMP to neuronal
rhov	-1.2249	1.4296	NMP to neuronal
si:dkey-81l17.6	0.7025	0.839	NMP to neuronal
pald1b	1.8948	-1.752	NMP to neuronal
lama5	-0.6225	-0.723	NMP to neuronal
bambia	-0.8997	-1.3035	NMP to neuronal
sox10	-4.0224	-1.7193	NMP to neuronal
ncam1a	3.1699	1.3	NMP to neuronal
grifin	-0.8395	-2.2935	NMP to neuronal
epha4a	0.8779	-1.1433	NMP to neuronal
mpdu1a	1.3467	-1.1817	NMP to neuronal
prdm13	4.0875	-3.779	NMP to neuronal
si:ch73-380l10.2	2.3576	-1.7183	NMP to neuronal
adcy7	1.0312	-1.2622	NMP to neuronal
p3h2	1.585	-0.9363	NMP to neuronal
her13	2.585	-2.4792	NMP to neuronal
si:zfos-943e10.1	0.7799	-0.7247	NMP to neuronal
myo1cb	-1.2768	-0.646	NMP to neuronal
tbx16	2.253	1.1441	NMP to mesodermal-progenitor
vent	2.3553	-0.7941	NMP to mesodermal-progenitor
tagln3b	2.4203	-0.7044	NMP to mesodermal-progenitor
sox19a	-3.1538	-1.7223	NMP to mesodermal-progenitor
her9	-3.7361	-0.7756	NMP to mesodermal-progenitor
zic2a	-3.5305	-1.1663	NMP to mesodermal-progenitor
tbxta	1.3851	-1.7357	NMP to mesodermal-progenitor
mdkb	-3.4757	-1.0072	NMP to mesodermal-progenitor
rbm38	1.7679	-1.1788	NMP to mesodermal-progenitor
nkx1.2la	-3.5554	-5.0226	NMP to mesodermal-progenitor
ube2e2	1.0099	-1.0507	NMP to mesodermal-progenitor
tob1a	1.1909	-1.2444	NMP to mesodermal-progenitor
timm50	2.0467	-0.6879	NMP to mesodermal-progenitor
itm2cb	1.0604	-2.6109	NMP to mesodermal-progenitor
alcamb	-2.052	-0.8369	NMP to mesodermal-progenitor
notch3	-2.221	-2.3001	NMP to mesodermal-progenitor
gbx1	-4.7569	-1.6207	NMP to mesodermal-progenitor
her3	-3.9925	-2.1669	NMP to mesodermal-progenitor
flrt3	1.7851	-0.9301	NMP to mesodermal-progenitor
noto	-2.6968	-3.798	NMP to mesodermal-progenitor
pax3a	-3.1073	-1.654	NMP to mesodermal-progenitor
nt5dc2	1.3639	-0.6886	NMP to mesodermal-progenitor
chrd	-2.9435	-2.3777	NMP to mesodermal-progenitor
tbx16l	1.8799	-1.477	NMP to mesodermal-progenitor
tfap2a	-3.4516	-1.4375	NMP to mesodermal-progenitor
lrrc17	-2.5511	-1.63	NMP to mesodermal-progenitor
hoxa13b	1.8795	-3.3212	NMP to mesodermal-progenitor
fscn1a	-2.9747	-0.7561	NMP to mesodermal-progenitor
zic5	-3.6042	-1.3478	NMP to mesodermal-progenitor
cdh6	-2.1179	-2.38	NMP to mesodermal-progenitor
enc3	1.2037	-1.9457	NMP to mesodermal-progenitor
dhrs3b	1.5336	-1.0308	NMP to mesodermal-progenitor
wnt11	2.0455	-2.0307	NMP to mesodermal-progenitor
ccnd2a	-3.9145	-1.4858	NMP to mesodermal-progenitor
phkg2	1.3561	-0.6808	NMP to mesodermal-progenitor
lfng	-2.2066	-2.6072	NMP to mesodermal-progenitor
thbs2a	1.3844	-2.253	NMP to mesodermal-progenitor
bmp2a	2.5006	-4.5984	NMP to mesodermal-progenitor
gdf3	1.7261	-1.5099	NMP to mesodermal-progenitor
ldlrad2	-2.7771	-0.8956	NMP to mesodermal-progenitor
msx1b	-1.9054	-1.5933	NMP to mesodermal-progenitor
inka1b	2.2645	-1.1817	NMP to mesodermal-progenitor
ved	2.21	-0.6457	NMP to mesodermal-progenitor
foxj1b	-3.7279	-4.3724	NMP to mesodermal-progenitor
her4.2	-1.7461	0.9255	NMP to mesodermal-progenitor
cdx1a	0.9954	-2.9727	NMP to mesodermal-progenitor
sp9	-2.069	-2.3595	NMP to mesodermal-progenitor
her8a	-3.0667	-1.9174	NMP to mesodermal-progenitor
dag1	-1.9798	-0.8827	NMP to mesodermal-progenitor
arl4ab	-3.2425	-0.6816	NMP to mesodermal-progenitor
sox9b	-5.3254	-1.3793	NMP to mesodermal-progenitor
sparc	-3.1937	-0.5944	NMP to mesodermal-progenitor
hnf1ba	-4.686	-2.1134	NMP to mesodermal-progenitor
neurog1	-3.9969	-0.755	NMP to mesodermal-progenitor
pcdh19	-2.2725	-2.3777	NMP to mesodermal-progenitor
scg3	-2.6196	-1.5598	NMP to mesodermal-progenitor
prkar2aa	1.0646	-0.958	NMP to mesodermal-progenitor
vox	2.2735	-0.6119	NMP to mesodermal-progenitor
sox19b	-2.8632	-1.5712	NMP to mesodermal-progenitor
stm	-2.645	-0.9768	NMP to mesodermal-progenitor
asb11	-2.6104	-1.2052	NMP to mesodermal-progenitor
lrrn1	-3.054	-3.2461	NMP to mesodermal-progenitor
smad3a	-1.8728	-1.309	NMP to mesodermal-progenitor
sp5l	-1.3493	-1.5023	NMP to mesodermal-progenitor
btbd6a	-3.387	-1.3241	NMP to mesodermal-progenitor
stc2a	-3.8955	-1.9996	NMP to mesodermal-progenitor
pip5k1ca	3.366	-3.3828	NMP to mesodermal-progenitor
si:dkey-18j18.3	0.7504	-1.7872	NMP to mesodermal-progenitor
angptl2b	-2.0972	-3.3855	NMP to mesodermal-progenitor
hoxb6a	-2.0934	-0.8907	NMP to mesodermal-progenitor
cpm	-1.8934	-0.9917	NMP to mesodermal-progenitor
cmtm3	-1.9838	-0.8892	NMP to mesodermal-progenitor
bambia	2.3763	-1.3035	NMP to mesodermal-progenitor
sp8b	-2.6951	-2.7225	NMP to mesodermal-progenitor
her7	2.3598	-0.7837	NMP to mesodermal-progenitor
tsku	0.8074	-1.821	NMP to mesodermal-progenitor
FO704836.1	3.3103	1.9426	NMP to mesodermal-progenitor
lbx2	-1.8725	1.1113	NMP to mesodermal-progenitor
ssbp4	-1.6647	-0.75	NMP to mesodermal-progenitor
marcksl1b	-1.4329	1.6998	NMP to mesodermal-progenitor
ndnf	-2.1141	-0.6341	NMP to mesodermal-progenitor
trim71	-1.4191	-1.0463	NMP to mesodermal-progenitor
msx1a	0.8171	-1.6382	NMP to mesodermal-progenitor
celsr1a	-2.7048	-0.7667	NMP to mesodermal-progenitor
si:dkey-114c15.5	-2.2748	0.868	NMP to mesodermal-progenitor
zgc:100951	3.5537	1.4967	NMP to mesodermal-progenitor
tll1	1.6147	-2.2035	NMP to mesodermal-progenitor
tnfrsf19	-2.0885	-1.7523	NMP to mesodermal-progenitor
sox11a	-1.5325	-1.0859	NMP to mesodermal-progenitor
fgf3	1.1588	-3.7521	NMP to mesodermal-progenitor
ctnnd2b	-2.5753	-1.2279	NMP to mesodermal-progenitor
inhbaa	-5.6475	-2.8418	NMP to mesodermal-progenitor
si:ch211-220f16.1	-2.8182	0.8955	NMP to mesodermal-progenitor
sema3fb	-2.9252	-3.4365	NMP to mesodermal-progenitor
myclb	-1.2195	-0.6569	NMP to mesodermal-progenitor
pfkfb1	-2.1637	-0.7356	NMP to mesodermal-progenitor
myl9a	-3.9334	1.7588	NMP to mesodermal-progenitor
kank1a	0.8718	-1.0915	NMP to mesodermal-progenitor
cxcr4a	-2.0161	-1.2459	NMP to mesodermal-progenitor
zgc:194627	-1.931	0.9045	NMP to mesodermal-progenitor
CU459056.1	-2.1456	-1.8304	NMP to mesodermal-progenitor
rfx2	-1.7499	-0.6949	NMP to mesodermal-progenitor
meis2a	-4.7708	1.1072	NMP to mesodermal-progenitor
macf1a	0.858	-0.8272	NMP to mesodermal-progenitor
msgn1	1.159	-0.7565	NMP to mesodermal-progenitor
notum1a	-3.8433	-2.6407	NMP to mesodermal-progenitor
gbx2	-3.4651	-1.2747	NMP to mesodermal-progenitor
s1pr1	3.8679	-3.0521	NMP to mesodermal-progenitor
mycn	-1.1078	-1.139	NMP to mesodermal-progenitor
fgf24	1.8465	-1.3418	NMP to mesodermal-progenitor
prdm8	-3.0168	-1.9054	NMP to mesodermal-progenitor
sox2	-1.0999	-1.8123	NMP to mesodermal-progenitor
zgc:110158	-1.4052	-2.2413	NMP to mesodermal-progenitor
jag1b	-3.0904	-1.7502	NMP to mesodermal-progenitor
efna5a	-2.6903	-1.0292	NMP to mesodermal-progenitor
shdb	0.7543	0.6167	NMP to mesodermal-progenitor
foxd5	-1.4847	1.2928	NMP to mesodermal-progenitor
smarcd3b	0.656	-1.0043	NMP to mesodermal-progenitor
prrx1b	2.2695	-1.5847	NMP to mesodermal-progenitor
slc7a11	-2.9406	-3.0029	NMP to mesodermal-progenitor
fosab	-1.3366	-2.2048	NMP to mesodermal-progenitor
kctd15a	-2.0809	-1.7851	NMP to mesodermal-progenitor
gdf11	0.9618	-1.5731	NMP to mesodermal-progenitor
rbms2b	-1.4211	-0.7381	NMP to mesodermal-progenitor
slc15a2	-2.5905	-0.6731	NMP to mesodermal-progenitor
sfrp1a	-2.6804	-0.8639	NMP to mesodermal-progenitor
fgf10a	1.8171	-1.5238	NMP to mesodermal-progenitor
snai1b	-3.6856	0.972	NMP to mesodermal-progenitor
alcama	-1.9179	-0.9248	NMP to mesodermal-progenitor
rdh10a	-2.2117	-1.4594	NMP to mesodermal-progenitor
rasl11b	0.733	-2.9138	NMP to mesodermal-progenitor
cspg5a	-4.1699	2.1488	NMP to mesodermal-progenitor
foxb1a	-1.433	-0.6395	NMP to mesodermal-progenitor
spag6	-1.7959	0.6445	NMP to mesodermal-progenitor
fgf4	0.9085	-4.2266	NMP to mesodermal-progenitor
olfml2bb	1.4534	-5.0944	NMP to mesodermal-progenitor
klf7a	-2.3428	-1.4493	NMP to mesodermal-progenitor
itga6a	-1.8208	-1.111	NMP to mesodermal-progenitor
etv5a	-1.2571	-1.3905	NMP to mesodermal-progenitor
b3gnt2b	0.9615	-0.7614	NMP to mesodermal-progenitor
tlx2	-2.4263	-1.4433	NMP to mesodermal-progenitor
esrrga	1.7843	-1.0107	NMP to mesodermal-progenitor
tet2	-3.1699	-0.8876	NMP to mesodermal-progenitor
wnt8a	0.7167	-3.4097	NMP to mesodermal-progenitor
tshz1	-3.079	0.7613	NMP to mesodermal-progenitor
si:dkey-112a7.4	-1.2947	0.7295	NMP to mesodermal-progenitor
cfap126	-2.2838	0.7076	NMP to mesodermal-progenitor
crip3	-3.0179	-0.5979	NMP to mesodermal-progenitor
zgc:56585	0.9581	-5.4485	NMP to mesodermal-progenitor
tcf12	0.9718	1.1091	NMP to mesodermal-progenitor
kitlga	1.7534	-1.1885	NMP to mesodermal-progenitor
insl5a	-1.9359	-1.5923	NMP to mesodermal-progenitor
morn4	-1.7655	-0.5899	NMP to mesodermal-progenitor
tet3	-2.5699	-1.6059	NMP to mesodermal-progenitor
hoxa2b	-1.3027	-0.7003	NMP to mesodermal-progenitor
cxadr	-2.8252	-0.9672	NMP to mesodermal-progenitor
cdh11	-1.4485	-2.1125	NMP to mesodermal-progenitor
rassf8b	-3.122	-1.1452	NMP to mesodermal-progenitor
fibinb	-1.3246	-1.3823	NMP to mesodermal-progenitor
FO834825.1	4.0531	5.182	NMP to mesodermal-progenitor
hhla2a.1	4.5392	-1.8515	NMP to mesodermal-progenitor
mob2a	0.8865	-0.7423	NMP to mesodermal-progenitor
si:ch211-152c2.3	-2.3419	1.2714	NMP to mesodermal-progenitor
cxxc5a	-2.4253	2.3924	NMP to mesodermal-progenitor
myt1a	-3.6323	-1.2721	NMP to mesodermal-progenitor
tmsb2	0.6577	-1.4402	NMP to mesodermal-progenitor
mcamb	1.3219	-0.6089	NMP to mesodermal-progenitor
tmem108	-3.2479	-1.2286	NMP to mesodermal-progenitor
pcolce2b	-2.5414	-0.8206	NMP to mesodermal-progenitor
jun	-1.1951	-1.0776	NMP to mesodermal-progenitor
ywhah	-1.2493	-0.9962	NMP to mesodermal-progenitor
drgx	-2.8329	-2.9614	NMP to mesodermal-progenitor
prss35	-2.6245	-4.9823	NMP to mesodermal-progenitor
arhgap27l	-2.7676	-1.1288	NMP to mesodermal-progenitor
nid1b	-1.0552	-0.7007	NMP to mesodermal-progenitor
znfl1b	-1.8143	-0.7255	NMP to mesodermal-progenitor
hoxb3a	-1.0256	-1.3835	NMP to mesodermal-progenitor
parvb	0.8509	-1.1821	NMP to mesodermal-progenitor
flvcr1	-2.6057	-2.4907	NMP to mesodermal-progenitor
wu:fc23c09	3.237	-4.4523	NMP to mesodermal-progenitor
sema3fa	-4.1699	-1.9529	NMP to mesodermal-progenitor
tex9	-1.4671	0.6371	NMP to mesodermal-progenitor
lama5	-1.4468	-0.723	NMP to mesodermal-progenitor
FO834825.3	3.5025	2.3018	NMP to mesodermal-progenitor
sp8a	-1.7699	-0.6697	NMP to mesodermal-progenitor
vimr1	2.4493	-1.3658	NMP to mesodermal-progenitor
zbtb18	-1.3179	0.6815	NMP to mesodermal-progenitor
hoxc8a	-1.1891	-1.0766	NMP to mesodermal-progenitor
efhd2	-1.4294	-0.6511	NMP to mesodermal-progenitor
elavl3	-2.5484	-2.9883	NMP to mesodermal-progenitor
mfhas1	-2.1423	-1.4737	NMP to mesodermal-progenitor
tuba8l3	-3.0875	-1.5235	NMP to mesodermal-progenitor
crestin	-5.3339	-2.3157	NMP to mesodermal-progenitor
pabpc4	-2.3126	-0.8734	NMP to mesodermal-progenitor
nr2f6b	-1.8074	1.1525	NMP to mesodermal-progenitor
arsj	-4.7415	-1.9882	NMP to mesodermal-progenitor
zgc:154093	-5.4919	-3.4453	NMP to mesodermal-progenitor
bmp6	-4.3275	-1.8262	NMP to mesodermal-progenitor
zgc:92107	-1.0275	-0.5946	NMP to mesodermal-progenitor
hoxb5a	-1.227	-1.4493	NMP to mesodermal-progenitor
tmeff1b	-0.8562	-0.8427	NMP to mesodermal-progenitor
lnx2b	-1.5952	-1.1602	NMP to mesodermal-progenitor
ccnjl	-0.9943	-1.1213	NMP to mesodermal-progenitor
fam107b	-0.9305	-0.5905	NMP to mesodermal-progenitor
blf	0.7487	-0.9208	NMP to mesodermal-progenitor
ccdc124	-1.2239	0.6378	NMP to mesodermal-progenitor
CU639469.1	-1.5339	-0.998	NMP to mesodermal-progenitor
rhov	-1.282	1.4296	NMP to mesodermal-progenitor
sync	1.663	-4.1238	NMP to mesodermal-progenitor
CT573476.1	-1.0436	-0.7749	NMP to mesodermal-progenitor
calm3a	-1.1918	1.7342	NMP to mesodermal-progenitor
qpctla	-1.624	-0.6523	NMP to mesodermal-progenitor
mxra5a	-3.8074	-4.3313	NMP to mesodermal-progenitor
kiss1	-2.4651	-1.1471	NMP to mesodermal-progenitor
sipa1l2	-1.1528	-0.8054	NMP to mesodermal-progenitor
si:ch211-212k18.5	-1.1541	-0.9998	NMP to mesodermal-progenitor
rasgef1ba	-1.3544	0.7782	NMP to mesodermal-progenitor
si:ch211-51a6.2	1.1115	-3.1132	NMP to mesodermal-progenitor
e2f5	-2.1293	0.6076	NMP to mesodermal-progenitor
hif1ab	-0.8918	-1.275	NMP to mesodermal-progenitor
schip1	-1.5191	0.7319	NMP to mesodermal-progenitor
insm1b	-2.6582	-0.6975	NMP to mesodermal-progenitor
gpx1b	-1.9516	2.0244	NMP to mesodermal-progenitor
si:dkey-235d18.5	0.6736	-1.1468	NMP to mesodermal-progenitor
tnika	-2.7318	0.7015	NMP to mesodermal-progenitor
cotl1	-1.4975	0.9226	NMP to mesodermal-progenitor
hyal2b	-1.1474	-0.8894	NMP to mesodermal-progenitor
inavaa	-2.8074	-0.9729	NMP to mesodermal-progenitor
qdpra	-1.5396	-1.1392	NMP to mesodermal-progenitor
notch1b	-2.5166	-1.9087	NMP to mesodermal-progenitor
msantd1	-1.4393	-1.5188	NMP to mesodermal-progenitor
ccdc103	-2.663	0.8341	NMP to mesodermal-progenitor
sox10	-5.0224	-1.7193	NMP to mesodermal-progenitor
ssh2a	0.7687	-1.9029	NMP to mesodermal-progenitor
tuba1a	-1.4144	-1.1526	NMP to mesodermal-progenitor
itgb4	-1.7087	-0.684	NMP to mesodermal-progenitor
afap1l1a	-3.1339	1.463	NMP to mesodermal-progenitor
timm23a	-0.9158	-0.6734	NMP to mesodermal-progenitor
dnmbp	-2.1822	-0.8534	NMP to mesodermal-progenitor
foxd3	-2.6513	-2.9763	mesodermal-progenitor to PZ
apela	-1.7613	-1.0037	mesodermal-progenitor to PZ
bmp2a	-3.0725	-4.5984	mesodermal-progenitor to PZ
fgf8a	-2.2152	-2.0359	mesodermal-progenitor to PZ
tbxta	-1.3659	-1.7357	mesodermal-progenitor to PZ
sox2	-2.0617	-1.8123	mesodermal-progenitor to PZ
msgn1	3.4001	-0.7565	mesodermal-progenitor to PZ
foxc1a	3.1498	0.6605	mesodermal-progenitor to PZ
lbx2	3.391	1.1113	mesodermal-progenitor to PZ
msx1b	-1.2448	-1.5933	mesodermal-progenitor to PZ
hoxa13b	-1.6178	-3.3212	mesodermal-progenitor to PZ
tbx16l	2.3852	-1.477	mesodermal-progenitor to PZ
tob1a	2.0172	-1.2444	mesodermal-progenitor to PZ
rdh8a	-1.2819	-0.8304	mesodermal-progenitor to PZ
fgf3	-2.1966	-3.7521	mesodermal-progenitor to PZ
wnt11	-1.3665	-2.0307	mesodermal-progenitor to PZ
rasl11b	-2.5553	-2.9138	mesodermal-progenitor to PZ
crabp2b	3.3934	-3.1303	mesodermal-progenitor to PZ
her4.2	-1.7898	0.9255	mesodermal-progenitor to PZ
eve1	-0.8097	-2.6175	mesodermal-progenitor to PZ
gnaia	2.2321	-0.6841	mesodermal-progenitor to PZ
wnt8a	-1.5285	-3.4097	mesodermal-progenitor to PZ
cxcl12a	2.7687	-0.7965	mesodermal-progenitor to PZ
lfng	-1.2482	-2.6072	mesodermal-progenitor to PZ
pdcd4b	2.707	1.1917	mesodermal-progenitor to PZ
angptl7	3.5102	-1.1026	mesodermal-progenitor to PZ
tbx16	1.8492	1.1441	mesodermal-progenitor to PZ
adam8a	-0.7002	-1.5807	mesodermal-progenitor to PZ
ankrd50l	-1.0538	-0.8268	mesodermal-progenitor to PZ
fgf4	-1.7924	-4.2266	mesodermal-progenitor to PZ
foxc1b	3.1728	-0.6924	mesodermal-progenitor to PZ
zgc:110158	-1.0531	-2.2413	mesodermal-progenitor to PZ
sp9	-1.1634	-2.3595	mesodermal-progenitor to PZ
tll1	-1.5998	-2.2035	mesodermal-progenitor to PZ
cdh6	-1.0434	-2.38	mesodermal-progenitor to PZ
metrnla	2.1448	0.6532	mesodermal-progenitor to PZ
blf	2.5861	-0.9208	mesodermal-progenitor to PZ
cxcl12b	2.3168	0.5895	mesodermal-progenitor to PZ
lrrc17	-0.8269	-1.63	mesodermal-progenitor to PZ
gli2a	2.0539	-0.8682	mesodermal-progenitor to PZ
palld	2.879	-1.3014	mesodermal-progenitor to PZ
actc1a	2.3456	-0.9295	mesodermal-progenitor to PZ
syne2b	2.6929	1.3043	mesodermal-progenitor to PZ
fn1a	1.7322	-1.5102	mesodermal-progenitor to PZ
phc2a	1.8164	-0.8119	mesodermal-progenitor to PZ
cul1b	2.5203	1.1988	mesodermal-progenitor to PZ
s1pr1	-2.0605	-3.0521	mesodermal-progenitor to PZ
myca	2.6469	-0.9514	mesodermal-progenitor to PZ
b3gnt7l	-0.6323	-1.2933	mesodermal-progenitor to PZ
large2	2.4359	-0.7815	mesodermal-progenitor to PZ
cks2	2.0672	1.0436	mesodermal-progenitor to PZ
zgc:92107	1.8658	-0.5946	mesodermal-progenitor to PZ
gas1a	1.7781	-0.6959	mesodermal-progenitor to PZ
shdb	1.8639	0.6167	mesodermal-progenitor to PZ
rcan1a	-0.8227	-1.0827	mesodermal-progenitor to PZ
zbtb18	2.2441	0.6815	mesodermal-progenitor to PZ
prrx1b	-1.6506	-1.5847	mesodermal-progenitor to PZ
grifin	-2.1115	-2.2935	mesodermal-progenitor to PZ
ephb3a	2.3529	1.1621	mesodermal-progenitor to PZ
timm50	1.6032	-0.6879	mesodermal-progenitor to PZ
phkg2	1.6231	-0.6808	mesodermal-progenitor to PZ
aldh1a2	2.7338	1.3666	mesodermal-progenitor to PZ
hpcal4	-1.4594	-1.6968	mesodermal-progenitor to PZ
epha4a	1.8661	-1.1433	mesodermal-progenitor to PZ
lypd6b	-0.8966	-1.6392	mesodermal-progenitor to PZ
inka1b	1.7472	-1.1817	mesodermal-progenitor to PZ
esrrga	-1.3103	-1.0107	mesodermal-progenitor to PZ
pax3a	-0.9158	-1.654	mesodermal-progenitor to PZ
olfml2bb	-0.7892	-5.0944	mesodermal-progenitor to PZ
hhla2a.1	-1.8953	-1.8515	mesodermal-progenitor to PZ
greb1l	2.1956	-0.9675	mesodermal-progenitor to PZ
si:dkey-40c11.2	-0.8405	-1.9772	mesodermal-progenitor to PZ
hoxa2b	1.791	-0.7003	mesodermal-progenitor to PZ
gnai2b	1.9488	0.7146	mesodermal-progenitor to PZ
notum1b	2.3969	2.7547	mesodermal-progenitor to PZ
si:dkey-44g23.5	1.516	-1.3048	mesodermal-progenitor to PZ
cers2b	1.6056	-0.9803	mesodermal-progenitor to PZ
prr18	-1.2003	-2.1603	mesodermal-progenitor to PZ
si:dkey-114c15.5	-0.8692	0.868	mesodermal-progenitor to PZ
spag6	-0.6483	0.6445	mesodermal-progenitor to PZ
zbtb16a	1.4973	-1.3721	mesodermal-progenitor to PZ
tex9	-0.7338	0.6371	mesodermal-progenitor to PZ
fibinb	1.8092	-1.3823	mesodermal-progenitor to PZ
sox6	2.5261	1.6695	mesodermal-progenitor to PZ
tspan18b	1.943	0.7291	mesodermal-progenitor to PZ
arl4ab	2.1507	-0.6816	mesodermal-progenitor to PZ
pprc1	1.4604	-1.9404	mesodermal-progenitor to PZ
hmmr	1.7179	0.8274	mesodermal-progenitor to PZ
znfl1b	2.2282	-0.7255	mesodermal-progenitor to PZ
galnt1	1.6541	1.0192	mesodermal-progenitor to PZ
mespaa	1.9069	-1.4589	mesodermal-progenitor to PZ
wnt2bb	-1.415	-2.4698	mesodermal-progenitor to PZ
lgals1l1	2.4637	-1.492	mesodermal-progenitor to PZ
scinlb	2.5986	-1.8202	mesodermal-progenitor to PZ
hoxc11a	1.4231	-1.4179	mesodermal-progenitor to PZ
apoeb	1.3525	-0.5851	mesodermal-progenitor to PZ
wu:fc23c09	-1.4005	-4.4523	mesodermal-progenitor to PZ
lrig1	1.8965	-1.0011	mesodermal-progenitor to PZ
sipa1l2	1.5798	-0.8054	mesodermal-progenitor to PZ
nhlh2	2.7508	-0.6721	mesodermal-progenitor to PZ
sall3b	-0.6084	-1.5518	mesodermal-progenitor to PZ
sfrp1a	2.4695	-0.8639	mesodermal-progenitor to PZ
nolc1	1.2535	-1.0672	mesodermal-progenitor to PZ
kcnj19a	2.7987	2.0995	mesodermal-progenitor to PZ
szl	2.657	-4.1973	mesodermal-progenitor to PZ
nol10	1.508	-0.6428	mesodermal-progenitor to PZ
itgb4	-0.9786	-0.684	mesodermal-progenitor to PZ
nop58	1.2189	-0.9891	mesodermal-progenitor to PZ
sox21a	-1.2801	-2.198	mesodermal-progenitor to PZ
myclb	1.3214	-0.6569	mesodermal-progenitor to PZ
dgkaa	2.282	2.2921	mesodermal-progenitor to PZ
rarab	1.5869	-1.0411	mesodermal-progenitor to PZ
znhit3	1.4543	-0.61	mesodermal-progenitor to PZ
hspb9	4.278	-2.1275	mesodermal-progenitor to PZ
il34	3.2224	2.2801	mesodermal-progenitor to PZ
hnrnpabb	0.6588	-0.5922	mesodermal-progenitor to PZ
tuba1c	-0.5857	-0.9496	mesodermal-progenitor to PZ
mycb	1.5528	-1.1976	mesodermal-progenitor to PZ
ror2	1.5972	-0.5959	mesodermal-progenitor to PZ
vent	-2.542	-0.7941	PZ to pPSM
tbx6	1.3918	-1.7137	PZ to pPSM
tbxta	-2.2515	-1.7357	PZ to pPSM
hoxd12a	-2.346	-3.1277	PZ to pPSM
rbm38	-1.8478	-1.1788	PZ to pPSM
bambia	-2.8418	-1.3035	PZ to pPSM
grin2da	1.3914	-3.0211	PZ to pPSM
her11	2.2784	-2.0148	PZ to pPSM
ved	-3.3998	-0.6457	PZ to pPSM
zbtb18	0.9979	0.6815	PZ to pPSM
rhov	1.3703	1.4296	PZ to pPSM
ube2e2	-1.7303	-1.0507	PZ to pPSM
thbs2a	-2.4594	-2.253	PZ to pPSM
wif1	2.3461	-1.2962	PZ to pPSM
fam49al	0.9399	-0.6355	PZ to pPSM
hoxc11b	-2.6242	-1.9836	PZ to pPSM
sfrp1a	1.3821	-0.8639	PZ to pPSM
enc3	-2.2356	-1.9457	PZ to pPSM
dhrs3b	-2.2594	-1.0308	PZ to pPSM
tbx16	-1.3451	1.1441	PZ to pPSM
inka1b	-2.0383	-1.1817	PZ to pPSM
col11a1a	-2.0882	-0.6498	PZ to pPSM
cdx4	-1.3721	-1.2263	PZ to pPSM
tagln3b	-1.9497	-0.7044	PZ to pPSM
flrt3	-1.7322	-0.9301	PZ to pPSM
gdf3	-2.6259	-1.5099	PZ to pPSM
large2	0.6842	-0.7815	PZ to pPSM
mycn	-1.5366	-1.139	PZ to pPSM
aldh1a2	0.9357	1.3666	PZ to pPSM
hoxc11a	-1.6821	-1.4179	PZ to pPSM
si:dkey-18j18.3	-2.4513	-1.7872	PZ to pPSM
ptgdsb.1	-1.561	-0.9965	PZ to pPSM
tbx16l	-1.3673	-1.477	PZ to pPSM
eve1	-2.6351	-2.6175	PZ to pPSM
sp5l	-1.5103	-1.5023	PZ to pPSM
hoxa13b	-3.2141	-3.3212	PZ to pPSM
phkg2	-1.454	-0.6808	PZ to pPSM
itm2cb	-1.2741	-2.6109	PZ to pPSM
irf2bpl	0.6545	0.6151	PZ to pPSM
mespaa	1.6818	-1.4589	PZ to pPSM
kif26ab	-1.6636	-1.1182	PZ to pPSM
msx1a	-2.0594	-1.6382	PZ to pPSM
ptgdsb.2	-1.7684	-2.4152	PZ to pPSM
znfl1b	1.4673	-0.7255	PZ to pPSM
vox	-2.0784	-0.6119	PZ to pPSM
ntmt1	0.6576	-0.9243	PZ to pPSM
hspb9	1.2518	-2.1275	PZ to pPSM
si:dkey-52l18.4	0.8309	1.4627	PZ to pPSM
tubb5	-1.6586	-1.4779	PZ to pPSM
nt5dc2	-1.2579	-0.6886	PZ to pPSM
adamts18	-2.1155	-0.7818	PZ to pPSM
rasgef1ba	0.6521	0.7782	PZ to pPSM
ier2b	0.6261	-2.1381	PZ to pPSM
samd10b	1.1862	-1.1863	PZ to pPSM
ripply2	0.7877	0.8718	PZ to pPSM
dgkaa	0.6973	2.2921	PZ to pPSM
pip5k1ca	-3.4048	-3.3828	PZ to pPSM
prkar2aa	-1.5634	-0.958	PZ to pPSM
ccnd2a	0.7506	-1.4858	PZ to pPSM
szl	-3.505	-4.1973	PZ to pPSM
wnt11	-2.4863	-2.0307	PZ to pPSM
bmp2a	-2.7832	-4.5984	PZ to pPSM
blf	-1.6074	-0.9208	PZ to pPSM
shroom4	-1.5659	-0.9562	PZ to pPSM
si:ch211-226l4.6	-1.3012	-0.8806	PZ to pPSM
foxd3	-1.8694	-2.9763	PZ to pPSM
parvb	-2.0255	-1.1821	PZ to pPSM
sox6	-2.2392	1.6695	PZ to pPSM
tenm3	1.0179	1.2282	PZ to pPSM
rdh8a	-2.2032	-0.8304	PZ to pPSM
egfl6	1	1.0895	PZ to pPSM
fgf24	-2.0163	-1.3418	PZ to pPSM
htr5aa	-2.6607	-1.5853	PZ to pPSM
tob1a	-0.9902	-1.2444	PZ to pPSM
cdx1a	-1.2065	-2.9727	PZ to pPSM
ptk7a	-1.5038	-0.8984	PZ to pPSM
hoxd3a	-1.3914	-0.9512	PZ to pPSM
arhgap35b	-1.4207	-1.4105	PZ to pPSM
nrgna	1.3334	-2.158	PZ to pPSM
fgf10a	-2.3332	-1.5238	PZ to pPSM
sox11a	-1.4236	-1.0859	PZ to pPSM
hes6	-1.0437	-1.264	PZ to pPSM
mcamb	-2.5272	-0.6089	PZ to pPSM
FO704836.1	-2.3726	1.9426	PZ to pPSM
msgn1	-1.1647	-0.7565	PZ to pPSM
efcab2	-1.7967	0.8789	PZ to pPSM
clip2	-1.4538	-0.7588	PZ to pPSM
sst6	-2.5306	-1.0496	PZ to pPSM
si:dkey-44g23.5	-1.1211	-1.3048	PZ to pPSM
ptgs1	0.6049	-2.367	PZ to pPSM
timm50	-1.1214	-0.6879	PZ to pPSM
macf1a	-1.3836	-0.8272	PZ to pPSM
ca8	-2.4044	-2.5432	PZ to pPSM
her12	-1.0634	-0.8093	PZ to pPSM
plk3	-1.6232	-1.0626	PZ to pPSM
lin28a	-1.1622	-0.8318	PZ to pPSM
clstn1	-1.9082	-0.6173	PZ to pPSM
cul1b	-1.3941	1.1988	PZ to pPSM
hunk	1.3626	-1.0287	PZ to pPSM
b3gnt7l	-2.0265	-1.2933	PZ to pPSM
nid1b	-1.3128	-0.7007	PZ to pPSM
enc1	-1.1817	-0.8802	PZ to pPSM
vimr1	-3.3999	-1.3658	PZ to pPSM
si:dkey-261h17.1	-1.2449	-1.0616	PZ to pPSM
mapkapk3	-1.5983	-2.0959	PZ to pPSM
gdf11	-1.8596	-1.5731	PZ to pPSM
rargb	-3.0732	-1.6462	PZ to pPSM
hoxd9a	-0.9779	-0.6711	PZ to pPSM
fgf13b	1.297	-2.3226	PZ to pPSM
rarga	-1.1227	-1.1539	PZ to pPSM
tll1	-2.8995	-2.2035	PZ to pPSM
pde7a	-1.3504	-1.0488	PZ to pPSM
tob1a	-2.4133	-1.2444	pPSM to aPSM
msgn1	-2.7371	-0.7565	pPSM to aPSM
tbx16	-1.9383	1.1441	pPSM to aPSM
mespba	5.183	1.3821	pPSM to aPSM
ripply2	2.8689	0.8718	pPSM to aPSM
itm2cb	-1.8295	-2.6109	pPSM to aPSM
cdx4	-1.5998	-1.2263	pPSM to aPSM
tbx16l	-2.2073	-1.477	pPSM to aPSM
hoxd10a	-1.8154	-0.9201	pPSM to aPSM
vox	-2.481	-0.6119	pPSM to aPSM
hoxd11a	-2.1429	-1.5022	pPSM to aPSM
rasgef1ba	1.7002	0.7782	pPSM to aPSM
hes6	-1.3474	-1.264	pPSM to aPSM
vent	-2.2874	-0.7941	pPSM to aPSM
ved	-2.1241	-0.6457	pPSM to aPSM
egfl6	2.3131	1.0895	pPSM to aPSM
ttn.2	2.0388	-0.7364	pPSM to aPSM
phkg2	-1.8706	-0.6808	pPSM to aPSM
her12	-1.5761	-0.8093	pPSM to aPSM
lmo4b	0.958	-1.1877	pPSM to aPSM
myclb	-1.437	-0.6569	pPSM to aPSM
cdx1a	-1.728	-2.9727	pPSM to aPSM
enah	1.2258	0.6322	pPSM to aPSM
rbm38	-1.4648	-1.1788	pPSM to aPSM
ier2a	-1.7385	-1.7428	pPSM to aPSM
rhov	1.1914	1.4296	pPSM to aPSM
mycb	1.0994	-1.1976	pPSM to aPSM
hoxc11a	-2.249	-1.4179	pPSM to aPSM
cx43.4	-0.865	-0.6836	pPSM to aPSM
ntmt1	0.9232	-0.9243	pPSM to aPSM
mafbb	2.6054	-1.2451	pPSM to aPSM
lbx2	-1.2245	1.1113	pPSM to aPSM
rarga	-1.9915	-1.1539	pPSM to aPSM
apoeb	-0.9565	-0.5851	pPSM to aPSM
rgcc	3.8442	0.9659	pPSM to aPSM
zbtb18	0.7299	0.6815	pPSM to aPSM
mycn	-1.4976	-1.139	pPSM to aPSM
znfl1b	0.9918	-0.7255	pPSM to aPSM
fibinb	-1.4559	-1.3823	pPSM to aPSM
spry4	-1.046	-0.9781	pPSM to aPSM
greb1l	0.9402	-0.9675	pPSM to aPSM
tenm3	1.5274	1.2282	pPSM to aPSM
her11	0.9956	-2.0148	pPSM to aPSM
hoxa11b	-0.9033	-1.4814	pPSM to aPSM
twist1a	4.1451	-1.396	pPSM to aPSM
pcna	-0.8641	-0.7047	pPSM to aPSM
aldh1a2	0.8246	1.3666	pPSM to aPSM
thbs4b	2.6013	-0.8214	pPSM to aPSM
tcf12	1.0594	1.1091	pPSM to aPSM
hoxb10a	-1.0082	-1.5593	pPSM to aPSM
blf	-2.2488	-0.9208	pPSM to aPSM
rdh10a	1.2027	-1.4594	pPSM to aPSM
hs3st3b1b	1.9325	-1.2445	pPSM to aPSM
tgfbi	0.9786	-0.8473	pPSM to aPSM
snai1b	1.9386	0.972	pPSM to aPSM
plk3	1.4813	-1.0626	pPSM to aPSM
cygb1	2.4425	1.5538	pPSM to aPSM
zbtb16a	-0.8678	-1.3721	pPSM to aPSM
hspb9	-2.7225	-2.1275	pPSM to aPSM
zgc:100951	-2.7678	1.4967	pPSM to aPSM
hoxd9a	-0.8873	-0.6711	pPSM to aPSM
greb1	-0.9446	-0.992	pPSM to aPSM
six1b	4.078	-1.0687	pPSM to aPSM
dgkaa	1	2.2921	pPSM to aPSM
wif1	0.9512	-1.2962	pPSM to aPSM
nt5dc2	-0.9235	-0.6886	pPSM to aPSM
hoxa9a	-0.7601	-0.8718	pPSM to aPSM
hoxc10a	-1.1969	-1.6754	pPSM to aPSM
nme2b.2	2.3219	4.0679	pPSM to aPSM
hoxd12a	-1.3852	-3.1277	pPSM to aPSM
cited4a	1.0065	1.3631	pPSM to aPSM
dhrs3b	-1.7511	-1.0308	pPSM to aPSM
id2a	0.9348	0.9202	pPSM to aPSM
hoxa11a	-2.0647	-2.2498	pPSM to aPSM
foxd2	2.5261	1.0709	pPSM to aPSM
hoxa10b	-0.8495	-0.8278	pPSM to aPSM
ephb3a	-1.5558	1.1621	pPSM to aPSM
inka1b	0.6988	-1.1817	pPSM to aPSM
mcm3	-0.7695	-0.817	pPSM to aPSM
arid3b	-0.6004	-0.9304	pPSM to aPSM
notum1b	-1.3248	2.7547	pPSM to aPSM
raraa	-0.7165	-1.4149	pPSM to aPSM
timm50	-0.8179	-0.6879	pPSM to aPSM
fn1a	-0.7243	-1.5102	pPSM to aPSM
mespaa	1.8822	-1.4589	pPSM to aPSM
hoxa9b	-0.7344	-0.7724	pPSM to aPSM
sparc	1.0756	-0.5944	pPSM to aPSM
fstl1a	1.4406	1.0989	pPSM to aPSM
tmsb2	-1.9005	-1.4402	pPSM to aPSM
im:7152348	3.6845	0.8036	pPSM to aPSM
fat2	1.8074	-1.8432	pPSM to aPSM
dusp6	-0.8774	-1.4305	pPSM to aPSM
fgf8a	1.4968	-2.0359	pPSM to aPSM
il17rd	-0.7337	-1.8956	pPSM to aPSM
hoxb7a	-0.7282	-1.0126	pPSM to aPSM
hoxb5b	-1.5361	-1.5172	pPSM to aPSM
cxxc5a	1.7057	2.3924	pPSM to aPSM
zgc:56585	-1.363	-5.4485	pPSM to aPSM
ca9	-1.7567	-0.9336	pPSM to aPSM
palld	-0.9285	-1.3014	pPSM to aPSM
skia	2.602	1.3533	pPSM to aPSM
adgrv1	0.8452	1.041	pPSM to aPSM
si:ch73-234b20.5	-1.3639	-0.7104	pPSM to aPSM
cul1b	-1.2645	1.1988	pPSM to aPSM
si:dkey-235d18.5	-1.5121	-1.1468	pPSM to aPSM
foxd5	1.0172	1.2928	pPSM to aPSM
rarab	-0.9254	-1.0411	pPSM to aPSM
hoxa2b	-0.7907	-0.7003	pPSM to aPSM
map7d1a	0.6498	-0.7376	pPSM to aPSM
hoxd4a	-1.2277	-1.0639	pPSM to aPSM
hoxb5a	-1.219	-1.4493	pPSM to aPSM
gnai2b	-1.1142	0.7146	pPSM to aPSM
pax3a	1.3935	-1.654	pPSM to aPSM
tiam2a	0.976	-1.2057	pPSM to aPSM
tbx18	4.5648	1.8718	pPSM to aPSM
wnt5b	-1.3668	-0.8476	pPSM to aPSM
dnmbp	1.4594	-0.8534	pPSM to aPSM
sulf1	-0.6769	-1.8155	pPSM to aPSM
lfng	0.8097	-2.6072	pPSM to aPSM
msx1a	-1.3099	-1.6382	pPSM to aPSM
nr2f1a	2.1699	-0.6228	pPSM to aPSM
mcm2	-0.6868	-0.9915	pPSM to aPSM
hoxc8a	-0.9011	-1.0766	pPSM to aPSM
ptgdsb.2	-1.0462	-2.4152	pPSM to aPSM
tsku	-0.8068	-1.821	pPSM to aPSM
zgc:92107	-0.6505	-0.5946	pPSM to aPSM
hoxb1b	-0.7727	-1.2484	pPSM to aPSM
ttyh2l	1.922	-0.7365	pPSM to aPSM
