# Supplementary material for: Tbx16 and mesogenin 1 promote presomitic mesoderm differentiation by repressing the mesodermal progenitor cell state
Source: PLoS Genet. 2026 Jun 8;22(6):e1012176. doi: 10.1371/journal.pgen.1012176 (PMC13268175; doi:10.1371/journal.pgen.1012176)
Supplement: S5 Table — (XLSX) [file pgen.1012176.s008.xlsx]

## Sheet: Sheet1
Gene	wt_log2	msgn1_log2	Comparison
olig4	3.1519	-1.1455	NMP to neuronal
olig2	4.3776	1.076	NMP to neuronal
tbxta	-2.2505	-0.7243	NMP to neuronal
foxd3	-2.9889	-0.9278	NMP to neuronal
chrd	1.7811	-0.9181	NMP to neuronal
pax6b	3.6292	-2.0008	NMP to neuronal
prdm8	2.554	0.8381	NMP to neuronal
olig3	4.1385	0.7818	NMP to neuronal
noto	-1.5414	-0.7968	NMP to neuronal
sox19b	1.872	-1.0684	NMP to neuronal
adam8a	-1.6665	-0.8144	NMP to neuronal
cdh11	1.7858	-0.669	NMP to neuronal
prss35	2.5151	-1.4701	NMP to neuronal
sox21a	5.2893	1.6166	NMP to neuronal
hoxd12a	-1.025	-0.6572	NMP to neuronal
zgc:194627	-2.3061	0.6903	NMP to neuronal
gfap	4.9044	-1.3107	NMP to neuronal
sox19a	1.0478	-0.7769	NMP to neuronal
greb1l	1.8603	0.704	NMP to neuronal
msx2b	-3.155	-0.617	NMP to neuronal
kif26ab	-0.9128	-0.6124	NMP to neuronal
pkd1b	3.3611	-0.6722	NMP to neuronal
bmp2a	-2.6114	-1.6749	NMP to neuronal
meis1b	1.7228	0.5888	NMP to neuronal
cdh6	-0.6989	-0.8487	NMP to neuronal
cyp26a1	-1.2564	-0.5919	NMP to neuronal
foxj1b	-1.2861	-0.9069	NMP to neuronal
hoxa13b	-2.3294	-0.8883	NMP to neuronal
gdf6b	4.29	-1.4877	NMP to neuronal
thbs2a	-1.6145	-1.2328	NMP to neuronal
nkx6.2	2.119	0.9513	NMP to neuronal
dlx3b	-1.6012	-0.7215	NMP to neuronal
irx5b	4.7549	1.1096	NMP to neuronal
fgf3	-3	-1.2385	NMP to neuronal
stm	1.2301	0.9456	NMP to neuronal
scube2	1.6224	-0.6976	NMP to neuronal
sp5a	-0.8193	-0.8322	NMP to neuronal
ednrab	-4.6795	-1.7669	NMP to neuronal
ndnf	1.0317	-0.7866	NMP to neuronal
cmtm3	-0.7876	0.6503	NMP to neuronal
pcdh18a	2.5004	2.3202	NMP to neuronal
pou3f1	2.8721	-0.7105	NMP to neuronal
ackr3b	0.9916	0.883	NMP to neuronal
si:ch211-153f2.7	2.1601	-1.3006	NMP to neuronal
marveld1	-2.3612	-0.8836	NMP to neuronal
rasl11b	1.2337	-0.9873	NMP to neuronal
lef1	-1.1129	-0.5926	NMP to neuronal
slc15a2	1.1951	-0.9845	NMP to neuronal
lmo3	0.7952	0.7947	NMP to neuronal
bmp6	-3.3275	-1.0257	NMP to neuronal
rhoub	-0.8858	0.7854	NMP to neuronal
cxcr4b	1.2311	1.621	NMP to neuronal
jag1b	-1.319	-0.6421	NMP to neuronal
celsr1b	1.6567	-0.928	NMP to neuronal
sulf2a	2.0834	2.2138	NMP to neuronal
hs6st2	1.1006	0.6786	NMP to neuronal
crlf1a	-1.0516	-0.7575	NMP to neuronal
itgb4	1.1939	-0.9068	NMP to neuronal
kcnn3	2.2594	-2.6259	NMP to neuronal
zgc:92140	-1.1312	-0.6566	NMP to neuronal
tppp	-0.9781	0.9053	NMP to neuronal
cyth1b	-0.5911	0.6583	NMP to neuronal
frzb	-2.063	1.1747	NMP to neuronal
fgf4	-1.3545	-0.7892	NMP to neuronal
crip3	-1.4091	-0.6385	NMP to neuronal
gdf11	-1.45	-0.7948	NMP to neuronal
CU459056.1	-0.6394	0.9962	NMP to neuronal
tll1	-1.9411	-1.527	NMP to neuronal
crabp2b	1.0405	1.3281	NMP to neuronal
hpcal4	-1.2905	-0.7637	NMP to neuronal
lamb2l	4.4429	-0.805	NMP to neuronal
sox21b	3.8679	-1.4593	NMP to neuronal
pald1b	1.8948	-1.1171	NMP to neuronal
her13	2.585	1.2449	NMP to neuronal
sox19a	-3.1538	-0.7769	NMP to mesodermal-progenitor
cyp26a1	1.838	-0.5919	NMP to mesodermal-progenitor
tbxta	1.3851	-0.7243	NMP to mesodermal-progenitor
nkx1.2la	-3.5554	-0.6564	NMP to mesodermal-progenitor
gbx1	-4.7569	-0.7887	NMP to mesodermal-progenitor
noto	-2.6968	-0.7968	NMP to mesodermal-progenitor
chrd	-2.9435	-0.9181	NMP to mesodermal-progenitor
hoxa13b	1.8795	-0.8883	NMP to mesodermal-progenitor
zic5	-3.6042	-0.6801	NMP to mesodermal-progenitor
cdh6	-2.1179	-0.8487	NMP to mesodermal-progenitor
ccnd2a	-3.9145	-0.813	NMP to mesodermal-progenitor
lfng	-2.2066	-0.6568	NMP to mesodermal-progenitor
thbs2a	1.3844	-1.2328	NMP to mesodermal-progenitor
bmp2a	2.5006	-1.6749	NMP to mesodermal-progenitor
inka1b	2.2645	0.6551	NMP to mesodermal-progenitor
foxj1b	-3.7279	-0.9069	NMP to mesodermal-progenitor
her4.2	-1.7461	1.0995	NMP to mesodermal-progenitor
CABZ01076996.1	3.3394	-1.3568	NMP to mesodermal-progenitor
pou5f3	-2.6898	-0.823	NMP to mesodermal-progenitor
sox19b	-2.8632	-1.0684	NMP to mesodermal-progenitor
stm	-2.645	0.9456	NMP to mesodermal-progenitor
pip5k1ca	3.366	-0.7012	NMP to mesodermal-progenitor
si:dkey-18j18.3	0.7504	-1.0575	NMP to mesodermal-progenitor
angptl2b	-2.0972	-0.9663	NMP to mesodermal-progenitor
ubl3a	0.8981	-0.6816	NMP to mesodermal-progenitor
cpm	-1.8934	0.7266	NMP to mesodermal-progenitor
cmtm3	-1.9838	0.6503	NMP to mesodermal-progenitor
sox13	-2.4573	-1.7985	NMP to mesodermal-progenitor
cav1	3.6566	-0.9207	NMP to mesodermal-progenitor
her4.4	-1.5334	1.1139	NMP to mesodermal-progenitor
lbx2	-1.8725	0.8193	NMP to mesodermal-progenitor
ndnf	-2.1141	-0.7866	NMP to mesodermal-progenitor
ackr3b	-2.1106	0.883	NMP to mesodermal-progenitor
tll1	1.6147	-1.527	NMP to mesodermal-progenitor
tnfrsf19	-2.0885	-0.6557	NMP to mesodermal-progenitor
sox11a	-1.5325	-0.5951	NMP to mesodermal-progenitor
fgf3	1.1588	-1.2385	NMP to mesodermal-progenitor
olig4	-2.599	-1.1455	NMP to mesodermal-progenitor
pfkfb1	-2.1637	1.0964	NMP to mesodermal-progenitor
dlx3b	-2.1897	-0.7215	NMP to mesodermal-progenitor
stxbp5a	2.3143	-1.1311	NMP to mesodermal-progenitor
zgc:194627	-1.931	0.6903	NMP to mesodermal-progenitor
CU459056.1	-2.1456	0.9962	NMP to mesodermal-progenitor
msgn1	1.159	1.1906	NMP to mesodermal-progenitor
notum1a	-3.8433	-1.2711	NMP to mesodermal-progenitor
s1pr1	3.8679	-1.942	NMP to mesodermal-progenitor
fgf24	1.8465	-0.9208	NMP to mesodermal-progenitor
prdm8	-3.0168	0.8381	NMP to mesodermal-progenitor
zgc:110158	-1.4052	-0.7978	NMP to mesodermal-progenitor
jag1b	-3.0904	-0.6421	NMP to mesodermal-progenitor
shdb	0.7543	0.9413	NMP to mesodermal-progenitor
cyth1b	-1.6161	0.6583	NMP to mesodermal-progenitor
gulp1a	-2.3002	-0.8841	NMP to mesodermal-progenitor
rgs3a	-3.6268	-0.8426	NMP to mesodermal-progenitor
gdf11	0.9618	-0.7948	NMP to mesodermal-progenitor
slc15a2	-2.5905	-0.9845	NMP to mesodermal-progenitor
rdh10a	-2.2117	1.0526	NMP to mesodermal-progenitor
ednrab	-4.8721	-1.7669	NMP to mesodermal-progenitor
rasl11b	0.733	-0.9873	NMP to mesodermal-progenitor
fgf4	0.9085	-0.7892	NMP to mesodermal-progenitor
rhoub	-1.7249	0.7854	NMP to mesodermal-progenitor
tlx2	-2.4263	1.1425	NMP to mesodermal-progenitor
esrrga	1.7843	-1.1423	NMP to mesodermal-progenitor
crip3	-3.0179	-0.6385	NMP to mesodermal-progenitor
cdh11	-1.4485	-0.669	NMP to mesodermal-progenitor
hhla2a.1	4.5392	-2.1453	NMP to mesodermal-progenitor
her4.1	-1.3061	1.1968	NMP to mesodermal-progenitor
gdf6a	-2.9386	-0.7055	NMP to mesodermal-progenitor
prss35	-2.6245	-1.4701	NMP to mesodermal-progenitor
efhd2	-1.4294	-0.6439	NMP to mesodermal-progenitor
mfhas1	-2.1423	-0.8023	NMP to mesodermal-progenitor
bmp6	-4.3275	-1.0257	NMP to mesodermal-progenitor
timp2a	-2.4263	-0.7923	NMP to mesodermal-progenitor
abcc6a	3.3785	-2.0454	NMP to mesodermal-progenitor
tfdp2	-1.3026	0.6995	NMP to mesodermal-progenitor
si:ch211-51a6.2	1.1115	-1.2512	NMP to mesodermal-progenitor
bmp4	0.6635	-0.9287	NMP to mesodermal-progenitor
gas1b	-1.1926	0.6844	NMP to mesodermal-progenitor
ssh2a	0.7687	-0.7406	NMP to mesodermal-progenitor
itgb4	-1.7087	-0.9068	NMP to mesodermal-progenitor
afap1l1a	-3.1339	-1.0541	NMP to mesodermal-progenitor
foxd3	-2.6513	-0.9278	mesodermal-progenitor to PZ
apela	-1.7613	-1.0441	mesodermal-progenitor to PZ
bmp2a	-3.0725	-1.6749	mesodermal-progenitor to PZ
tbxta	-1.3659	-0.7243	mesodermal-progenitor to PZ
msgn1	3.4001	1.1906	mesodermal-progenitor to PZ
her4.4	-2.3356	1.1139	mesodermal-progenitor to PZ
lbx2	3.391	0.8193	mesodermal-progenitor to PZ
hoxa13b	-1.6178	-0.8883	mesodermal-progenitor to PZ
gid8b	2.9222	1.0303	mesodermal-progenitor to PZ
fgf3	-2.1966	-1.2385	mesodermal-progenitor to PZ
rasl11b	-2.5553	-0.9873	mesodermal-progenitor to PZ
crabp2b	3.3934	1.3281	mesodermal-progenitor to PZ
lmo4a	3.2337	1.0614	mesodermal-progenitor to PZ
her4.2	-1.7898	1.0995	mesodermal-progenitor to PZ
gnaia	2.2321	1.0067	mesodermal-progenitor to PZ
ubl3a	-0.6746	-0.6816	mesodermal-progenitor to PZ
lfng	-1.2482	-0.6568	mesodermal-progenitor to PZ
angptl7	3.5102	0.902	mesodermal-progenitor to PZ
adam8a	-0.7002	-0.8144	mesodermal-progenitor to PZ
rhoub	2.9355	0.7854	mesodermal-progenitor to PZ
six4a	3.8605	0.6105	mesodermal-progenitor to PZ
meis1b	3.0593	0.5888	mesodermal-progenitor to PZ
fgf4	-1.7924	-0.7892	mesodermal-progenitor to PZ
zgc:110158	-1.0531	-0.7978	mesodermal-progenitor to PZ
tll1	-1.5998	-1.527	mesodermal-progenitor to PZ
cdh6	-1.0434	-0.8487	mesodermal-progenitor to PZ
metrnla	2.1448	0.6494	mesodermal-progenitor to PZ
zgc:92140	-1.2641	-0.6566	mesodermal-progenitor to PZ
actc1a	2.3456	0.6105	mesodermal-progenitor to PZ
s1pr1	-2.0605	-1.942	mesodermal-progenitor to PZ
cxcr4b	2.5648	1.621	mesodermal-progenitor to PZ
shdb	1.8639	0.9413	mesodermal-progenitor to PZ
ephb3a	2.3529	0.7585	mesodermal-progenitor to PZ
pnrc2	1.2967	0.8363	mesodermal-progenitor to PZ
hpcal4	-1.4594	-0.7637	mesodermal-progenitor to PZ
pou5f3	-1.0658	-0.823	mesodermal-progenitor to PZ
si:dkey-51a16.9	2.5015	1.2611	mesodermal-progenitor to PZ
inka1b	1.7472	0.6551	mesodermal-progenitor to PZ
esrrga	-1.3103	-1.1423	mesodermal-progenitor to PZ
hhla2a.1	-1.8953	-2.1453	mesodermal-progenitor to PZ
greb1l	2.1956	0.704	mesodermal-progenitor to PZ
marveld1	-2.1623	-0.8836	mesodermal-progenitor to PZ
pcdh10b	2.9355	0.767	mesodermal-progenitor to PZ
si:dkey-40c11.2	-0.8405	-1.0088	mesodermal-progenitor to PZ
notum1b	2.3969	-0.6108	mesodermal-progenitor to PZ
arrb2a	1.672	0.8818	mesodermal-progenitor to PZ
magi1b	2.1259	0.9228	mesodermal-progenitor to PZ
pcmtd1	1.3742	0.5934	mesodermal-progenitor to PZ
wnt2bb	-1.415	-1.4544	mesodermal-progenitor to PZ
scinlb	2.5986	0.7088	mesodermal-progenitor to PZ
usp54a	-0.8688	-0.6201	mesodermal-progenitor to PZ
CABZ01076996.1	-0.6691	-1.3568	mesodermal-progenitor to PZ
itgb4	-0.9786	-0.9068	mesodermal-progenitor to PZ
sox21a	-1.2801	1.6166	mesodermal-progenitor to PZ
hspb9	4.278	1.2141	mesodermal-progenitor to PZ
golim4b	2.7225	0.6433	mesodermal-progenitor to PZ
tbxta	-2.2515	-0.7243	PZ to pPSM
hoxd12a	-2.346	-0.6572	PZ to pPSM
cyp26a1	-2.1174	-0.5919	PZ to pPSM
lmo3	-2.4576	0.7947	PZ to pPSM
thbs2a	-2.4594	-1.2328	PZ to pPSM
inka1b	-2.0383	0.6551	PZ to pPSM
si:dkey-18j18.3	-2.4513	-1.0575	PZ to pPSM
ptgdsb.1	-1.561	0.7073	PZ to pPSM
hoxa13b	-3.2141	-0.8883	PZ to pPSM
kif26ab	-1.6636	-0.6124	PZ to pPSM
kazald2	1.5173	0.8953	PZ to pPSM
lef1	-1.6032	-0.5926	PZ to pPSM
pcdh10b	0.6222	0.767	PZ to pPSM
hspb9	1.2518	1.2141	PZ to pPSM
aebp1	-1.6994	-0.749	PZ to pPSM
pip5k1ca	-3.4048	-0.7012	PZ to pPSM
CABZ01076996.1	-3.78	-1.3568	PZ to pPSM
ccnd2a	0.7506	-0.813	PZ to pPSM
stxbp5a	-3.0116	-1.1311	PZ to pPSM
cxcr4b	-1.8439	1.621	PZ to pPSM
bmp4	-2.7638	-0.9287	PZ to pPSM
bmp2a	-2.7832	-1.6749	PZ to pPSM
foxd3	-1.8694	-0.9278	PZ to pPSM
nr2f5	0.7004	0.8849	PZ to pPSM
cav1	-2.8913	-0.9207	PZ to pPSM
fgf24	-2.0163	-0.9208	PZ to pPSM
ubl3a	-1.5935	-0.6816	PZ to pPSM
bzw2	0.7618	1.6853	PZ to pPSM
sox11a	-1.4236	-0.5951	PZ to pPSM
msx2b	-2.1288	-0.617	PZ to pPSM
rhoub	-1.3006	0.7854	PZ to pPSM
msgn1	-1.1647	1.1906	PZ to pPSM
sp5a	-1.4116	-0.8322	PZ to pPSM
hunk	1.3626	1.3161	PZ to pPSM
gdf11	-1.8596	-0.7948	PZ to pPSM
tll1	-2.8995	-1.527	PZ to pPSM
msgn1	-2.7371	1.1906	pPSM to aPSM
kazald2	2.724	0.8953	pPSM to aPSM
nr2f5	2.0232	0.8849	pPSM to aPSM
gadd45bb	3.9301	-0.9005	pPSM to aPSM
plpp1a	2.7353	0.6599	pPSM to aPSM
lbx2	-1.2245	0.8193	pPSM to aPSM
tfdp2	1.2878	0.6995	pPSM to aPSM
gid8b	-1.3434	1.0303	pPSM to aPSM
greb1l	0.9402	0.704	pPSM to aPSM
rdh10a	1.2027	1.0526	pPSM to aPSM
cygb1	2.4425	-1.0082	pPSM to aPSM
hspb9	-2.7225	1.2141	pPSM to aPSM
hoxd12a	-1.3852	-0.6572	pPSM to aPSM
cited4a	1.0065	0.671	pPSM to aPSM
pcmtd1	-0.7598	0.5934	pPSM to aPSM
foxd2	2.5261	1.6772	pPSM to aPSM
ephb3a	-1.5558	0.7585	pPSM to aPSM
inka1b	0.6988	0.6551	pPSM to aPSM
lmo4a	-0.9131	1.0614	pPSM to aPSM
notum1b	-1.3248	-0.6108	pPSM to aPSM
pcdh10b	0.6002	0.767	pPSM to aPSM
lef1	-1.293	-0.5926	pPSM to aPSM
ca9	-1.7567	0.8375	pPSM to aPSM
fbxl14b	-1.4725	0.6228	pPSM to aPSM
chchd7	0.7541	0.6751	pPSM to aPSM
aebp1	-1.2406	-0.749	pPSM to aPSM
tiam2a	0.976	0.6358	pPSM to aPSM
lfng	0.8097	-0.6568	pPSM to aPSM
