# Supplementary material for: Tbx16 and mesogenin 1 promote presomitic mesoderm differentiation by repressing the mesodermal progenitor cell state
Source: PLoS Genet. 2026 Jun 8;22(6):e1012176. doi: 10.1371/journal.pgen.1012176 (PMC13268175; doi:10.1371/journal.pgen.1012176)
Supplement: S6 Table — (XLSX) [file pgen.1012176.s009.xlsx]

## Sheet: shap_avg_class0_to_1
Comparison	Gene	Mean of absolute shapley value	Beta	Sigma_v	Change direction during states transition
NMP to neuronal	si:ch73-281n10.2	0.000671186	-1.44445e-05	0.624541	Negative
NMP to neuronal	mt-cyb	0.000637641	-0.00012395	0.763727	Negative
NMP to neuronal	rps28	0.000620208	-0.000260342	0.559412	Negative
NMP to neuronal	cited4b	0.000420495	-0.000399746	0.816632	Negative
NMP to neuronal	msi1	0.000276772	-0.00030215	0.591568	Negative
NMP to neuronal	her4.1	0.000868108	-0.000718598	1.32661	Negative
NMP to neuronal	sp8a	0.000171069	-0.000236614	0.402698	Negative
NMP to neuronal	hoxa2b	0.000239906	-0.000312258	0.529838	Negative
NMP to neuronal	rps5	0.00066708	-0.000342903	0.571781	Negative
NMP to neuronal	krt18a.1	0.000410667	-0.000431411	0.68589	Negative
NMP to neuronal	eef1g	0.000735683	-0.000539422	0.815562	Negative
NMP to neuronal	rps27a	0.000790094	-0.000543232	0.655123	Negative
NMP to neuronal	si:ch73-1a9.3	0.000884564	-0.000726614	0.856964	Negative
NMP to neuronal	nkx6.2	0.000190288	-0.000267729	0.306277	Negative
NMP to neuronal	marcksl1a	0.000707635	-0.000778996	0.82302	Negative
NMP to neuronal	h3f3b.1	0.000965168	-0.000697124	0.707141	Negative
NMP to neuronal	ybx1	0.000758022	-0.000590326	0.595132	Negative
NMP to neuronal	fam167ab	0.000168064	-0.000289747	0.275859	Negative
NMP to neuronal	her4.2	0.00113196	-0.00127041	1.10308	Negative
NMP to neuronal	wnt4a	0.000121314	-0.000284981	0.247195	Negative
NMP to neuronal	rps24	0.000721492	-0.000656985	0.564663	Negative
NMP to neuronal	ptmab	0.00102251	-0.000733136	0.622548	Negative
NMP to neuronal	tcf15	0.000628047	-0.00073855	0.623003	Negative
NMP to neuronal	rpl17	0.000770836	-0.000668488	0.561053	Negative
NMP to neuronal	meis1b	0.000280442	-0.000444878	0.368192	Negative
NMP to neuronal	col4a6	0.000268255	-0.000427493	0.348164	Negative
NMP to neuronal	ncalda	0.000444322	-0.000603999	0.44799	Negative
NMP to neuronal	ptgdsb.1	0.00113702	-0.00131414	0.942992	Negative
NMP to neuronal	ndnf	0.000562472	-0.000706563	0.506322	Negative
NMP to neuronal	stm	0.000646813	-0.000941664	0.673918	Negative
NMP to neuronal	hsp90ab1	0.000905036	-0.000937761	0.654317	Negative
NMP to neuronal	tox	0.000265119	-0.000467137	0.32321	Negative
NMP to neuronal	foxj1a	0.000317443	-0.000529211	0.364887	Negative
NMP to neuronal	sox1b	0.000207844	-0.000371471	0.255861	Negative
NMP to neuronal	cldn5a	0.000787128	-0.000910605	0.625228	Negative
NMP to neuronal	rplp1	0.000946758	-0.000667524	0.457521	Negative
NMP to neuronal	scube2	0.000338561	-0.00052637	0.355279	Negative
NMP to neuronal	rpl37.1	0.000908846	-0.000824962	0.547664	Negative
NMP to neuronal	rasl11b	0.000434914	-0.000545199	0.361342	Negative
NMP to neuronal	sdc4	0.000870589	-0.000972756	0.639707	Negative
NMP to neuronal	eef1a1l1	0.000969258	-0.00100883	0.658591	Negative
NMP to neuronal	rpl19	0.000987334	-0.000985959	0.639949	Negative
NMP to neuronal	hmgb2b	0.00113261	-0.00106501	0.640893	Negative
NMP to neuronal	slc25a5	0.00121561	-0.00107513	0.613557	Negative
NMP to neuronal	cep131	0.000408202	-0.00064391	0.354605	Negative
NMP to neuronal	rps15a	0.00101787	-0.000978791	0.52907	Negative
NMP to neuronal	her8a	0.000748518	-0.00102617	0.548552	Negative
NMP to neuronal	her4.2.1	0.00179301	-0.00221802	1.12043	Negative
NMP to neuronal	rpl39	0.00104426	-0.00103574	0.520311	Negative
NMP to neuronal	greb1l	0.0007203	-0.000890358	0.432863	Negative
NMP to neuronal	tmsb4x	0.00159054	-0.00175691	0.841322	Negative
NMP to neuronal	fgfr4	0.000449336	-0.000713014	0.327317	Negative
NMP to neuronal	scg3	0.000915336	-0.00126556	0.577577	Negative
NMP to neuronal	si:dkey-151g10.6	0.00127985	-0.00120746	0.534711	Negative
NMP to neuronal	si:ch73-265d7.2	0.000426626	-0.00077303	0.320561	Negative
NMP to neuronal	cgnl1	0.000525375	-0.000793342	0.326309	Negative
NMP to neuronal	tbpl1	0.00141026	-0.00169367	0.686001	Negative
NMP to neuronal	rps21	0.00130738	-0.00135562	0.547315	Negative
NMP to neuronal	col28a2a	0.000187142	-0.000555585	0.220131	Negative
NMP to neuronal	rpl28	0.0012667	-0.00135045	0.534613	Negative
NMP to neuronal	map7d1a	0.000647982	-0.00106367	0.408366	Negative
NMP to neuronal	khdrbs1a	0.00157048	-0.00178716	0.676262	Negative
NMP to neuronal	si:ch211-137a8.4	0.00213973	-0.00232581	0.810391	Negative
NMP to neuronal	mbd3b	0.00179021	-0.00201183	0.681725	Negative
NMP to neuronal	gdf6b	0.00021408	-0.000673086	0.217127	Negative
NMP to neuronal	irx1b	0.00059972	-0.00106055	0.327677	Negative
NMP to neuronal	pax6a	0.000716145	-0.000936999	0.285863	Negative
NMP to neuronal	hs3st3b1b	0.000669705	-0.0011426	0.335351	Negative
NMP to neuronal	fthl27	0.00206077	-0.00246656	0.723129	Negative
NMP to neuronal	h2afvb	0.00188344	-0.00203412	0.595646	Negative
NMP to neuronal	si:dkeyp-110a12.4	0.000623229	-0.0011744	0.330416	Negative
NMP to neuronal	dbx1a	0.000731774	-0.00161933	0.419099	Negative
NMP to neuronal	sfrp1a	0.00102055	-0.00154984	0.387222	Negative
NMP to neuronal	gfap	0.000669852	-0.00126726	0.307865	Negative
NMP to neuronal	irx5b	0.000340756	-0.000902189	0.210677	Negative
NMP to neuronal	pkd1b	0.000458059	-0.00110288	0.252705	Negative
NMP to neuronal	nova2	0.00305964	-0.00321166	0.734845	Negative
NMP to neuronal	sb:cb81	0.0026364	-0.00309199	0.695261	Negative
NMP to neuronal	nkx6.1	0.000769671	-0.00155027	0.344887	Negative
NMP to neuronal	pou3f2b	0.000592879	-0.00129892	0.25959	Negative
NMP to neuronal	foxb1a	0.00381562	-0.00388123	0.731872	Negative
NMP to neuronal	foxb1b	0.00295769	-0.00331626	0.609529	Negative
NMP to neuronal	wnt11r	0.0032065	-0.00371321	0.615864	Negative
NMP to neuronal	cdh11	0.00301901	-0.00404154	0.602753	Negative
NMP to neuronal	cdkn1ca	0.00418255	-0.0057182	0.838996	Negative
NMP to neuronal	neurog1	0.00375226	-0.0064393	0.927924	Negative
NMP to neuronal	sox21a	0.00131799	-0.00242975	0.346779	Negative
NMP to neuronal	prdm8	0.00279792	-0.00365469	0.512565	Negative
NMP to neuronal	hmgb2a	0.00450761	-0.00514235	0.664835	Negative
NMP to neuronal	olig3	0.00173914	-0.00332449	0.378279	Negative
NMP to neuronal	mdkb	0.00637457	-0.00786125	0.829093	Negative
NMP to neuronal	hmga1a	0.00516438	-0.00609105	0.609326	Negative
NMP to neuronal	dla	0.00658446	-0.00886059	0.835684	Negative
NMP to neuronal	neurod4	0.00127135	-0.00327895	0.307907	Negative
NMP to neuronal	sox19a	0.0108495	-0.0109945	1.00974	Negative
NMP to neuronal	mdka	0.00725695	-0.00830898	0.751107	Negative
NMP to neuronal	prss35	0.00246089	-0.00464567	0.378626	Negative
NMP to neuronal	oc90	0.00459123	-0.00600966	0.472557	Negative
NMP to neuronal	dlb	0.00369239	-0.00749687	0.55219	Negative
NMP to neuronal	alcamb	0.0114705	-0.0125446	0.922584	Negative
NMP to neuronal	si:ch211-222l21.1	0.00823852	-0.00944296	0.666785	Negative
NMP to neuronal	pax6b	0.00324369	-0.00550996	0.374582	Negative
NMP to neuronal	rhbdl3	0.00492151	-0.00675557	0.448645	Negative
NMP to neuronal	gadd45gb.1	0.00555872	-0.00812872	0.467826	Negative
NMP to neuronal	sox19b	0.0121783	-0.0123372	0.678785	Negative
NMP to neuronal	ldlrad2	0.0152452	-0.0148066	0.75887	Negative
NMP to neuronal	si:ch211-170d8.2	0.00806313	-0.00945081	0.464767	Negative
NMP to neuronal	BX530077.1	0.00240275	-0.00532851	0.251903	Negative
NMP to neuronal	olig2	0.0118921	-0.0155486	0.684012	Negative
NMP to neuronal	chrd	0.0233902	-0.0272232	1.0228	Negative
NMP to neuronal	sox3	0.0316513	-0.0324035	0.895076	Negative
NMP to neuronal	olig4	0.0281247	-0.0380258	0.758002	Negative
NMP to neuronal	foxd3	0.0272927	0.0347271	0.702571	Positive
NMP to neuronal	fgf8a	0.043582	0.0467259	1.0737	Positive
NMP to neuronal	sp5l	0.0316309	0.0329365	0.91083	Positive
NMP to neuronal	lrrc17	0.0242369	0.0237042	0.740522	Positive
NMP to neuronal	hes6	0.0237645	0.0252045	1.1245	Positive
NMP to neuronal	tfap2a	0.00684185	0.00880844	0.516953	Positive
NMP to neuronal	msx1b	0.0171629	0.0177505	1.09148	Positive
NMP to neuronal	noto	0.0065542	0.00865936	0.565003	Positive
NMP to neuronal	calm1b	0.0124917	0.0136448	0.902042	Positive
NMP to neuronal	tbxta	0.00953071	0.0107605	0.767412	Positive
NMP to neuronal	hoxd12a	0.0101	0.0110623	0.892248	Positive
NMP to neuronal	sox9b	0.00277614	0.00410632	0.397328	Positive
NMP to neuronal	wnt8a.1	0.00351971	0.0042015	0.448112	Positive
NMP to neuronal	apoc1	0.0101155	0.00977766	1.10688	Positive
NMP to neuronal	foxj1b	0.00225754	0.00344279	0.394189	Positive
NMP to neuronal	cx43.4	0.00646317	0.00639318	0.877127	Positive
NMP to neuronal	apoeb	0.00765097	0.00789327	1.11407	Positive
NMP to neuronal	bmp6	0.000457976	0.00143847	0.206409	Positive
NMP to neuronal	ppp1r1c	0.000617829	0.00128918	0.290984	Positive
NMP to neuronal	sst6	0.00180099	0.00325956	0.740348	Positive
NMP to neuronal	cdx1a	0.00192154	0.0022758	0.523641	Positive
NMP to neuronal	znf703	0.00180027	0.00230907	0.556855	Positive
NMP to neuronal	nkx1.2la	0.00218595	0.00262804	0.635332	Positive
NMP to neuronal	gbx1	0.00181595	0.00225161	0.589581	Positive
NMP to neuronal	adam8a	0.00113469	0.00169999	0.445152	Positive
NMP to neuronal	itm2cb	0.00194132	0.00256331	0.722964	Positive
NMP to neuronal	msx2b	0.0004656	0.000998327	0.284893	Positive
NMP to neuronal	apela	0.00278281	0.00329649	0.948014	Positive
NMP to neuronal	eve1	0.00088929	0.00134791	0.396621	Positive
NMP to neuronal	lratb.1	0.000497087	0.000909363	0.270066	Positive
NMP to neuronal	ankrd50l	0.000926166	0.00134342	0.41384	Positive
NMP to neuronal	etv5a	0.00165355	0.00188055	0.581477	Positive
NMP to neuronal	zic2a	0.00198081	0.00214194	0.670797	Positive
NMP to neuronal	kif26ab	0.00158949	0.00184099	0.596471	Positive
NMP to neuronal	inhbaa	0.000409319	0.000829922	0.280056	Positive
NMP to neuronal	cdx4	0.00222867	0.00243476	0.832429	Positive
NMP to neuronal	kctd15a	0.000405057	0.000771618	0.267418	Positive
NMP to neuronal	her15.1.1	0.00318345	0.00340924	1.19807	Positive
NMP to neuronal	akr1b1	0.000347091	0.000768618	0.270571	Positive
NMP to neuronal	dlx3b	0.000521505	0.000945294	0.34697	Positive
NMP to neuronal	nid1b	0.00119107	0.00147462	0.546957	Positive
NMP to neuronal	sp5a	0.000766348	0.00118143	0.447786	Positive
NMP to neuronal	zic2b	0.00189329	0.00214513	0.871584	Positive
NMP to neuronal	ved	0.00102614	0.00143606	0.596523	Positive
NMP to neuronal	nid2a	0.00151829	0.00178319	0.748309	Positive
NMP to neuronal	si:dkey-95p16.2	0.00190821	0.00201382	0.877843	Positive
NMP to neuronal	fibinb	0.000646531	0.000946527	0.414945	Positive
NMP to neuronal	ppp1r14c	0.000846824	0.00117713	0.522534	Positive
NMP to neuronal	adamts18	0.000444034	0.000708526	0.321793	Positive
NMP to neuronal	myclb	0.00170081	0.00154881	0.70836	Positive
NMP to neuronal	mgat1b	0.000378164	0.000713322	0.327917	Positive
NMP to neuronal	vent	0.000610129	0.000973298	0.447465	Positive
NMP to neuronal	cfap45	0.000546082	0.000897489	0.425397	Positive
NMP to neuronal	cpm	0.00110964	0.00133121	0.657859	Positive
NMP to neuronal	sfrp1b	0.000188416	0.000417473	0.20654	Positive
NMP to neuronal	thbs2a	0.000289206	0.000614799	0.307171	Positive
NMP to neuronal	sox2	0.00110883	0.00138771	0.710774	Positive
NMP to neuronal	hnrnpaba	0.00109207	0.00103182	0.555071	Positive
NMP to neuronal	her9	0.00121685	0.00142902	0.772702	Positive
NMP to neuronal	hexb	0.000720667	0.00086089	0.465931	Positive
NMP to neuronal	zgc:194627	0.000237011	0.000632343	0.34336	Positive
NMP to neuronal	her12	0.00169002	0.00189582	1.0567	Positive
NMP to neuronal	spry4	0.00101215	0.00123426	0.695182	Positive
NMP to neuronal	foxd5	0.000787903	0.00110517	0.625216	Positive
NMP to neuronal	pcp4a	0.000608073	0.00117573	0.671209	Positive
NMP to neuronal	rdh8a	0.000662507	0.0009626	0.554289	Positive
NMP to neuronal	ptk7a	0.000516781	0.000772838	0.45093	Positive
NMP to neuronal	hoxd10a	0.00140162	0.00163838	0.957958	Positive
NMP to neuronal	zic3	0.000838437	0.000948374	0.554602	Positive
NMP to neuronal	hey2	0.000237575	0.00052093	0.332379	Positive
NMP to neuronal	stc2a	0.000243457	0.00049214	0.320171	Positive
NMP to neuronal	hoxa13b	0.000177556	0.000393945	0.262207	Positive
NMP to neuronal	hoxc11b	0.00026633	0.000582232	0.399637	Positive
NMP to neuronal	rhoub	0.000336485	0.000517529	0.357464	Positive
NMP to neuronal	ephb4b	0.000210251	0.000357529	0.248707	Positive
NMP to neuronal	her2	0.00175109	0.00173806	1.20918	Positive
NMP to neuronal	ywhaz	0.000564053	0.00071906	0.509486	Positive
NMP to neuronal	znfl1g	0.000391031	0.000556293	0.399405	Positive
NMP to neuronal	tsku	0.000425784	0.000433883	0.320888	Positive
NMP to neuronal	rhov	0.000281589	0.000517848	0.396517	Positive
NMP to neuronal	prex2	0.000304219	0.000421188	0.322519	Positive
NMP to neuronal	sulf1	0.000669116	0.000773246	0.63291	Positive
NMP to neuronal	znfl1k	0.000795147	0.000884873	0.746269	Positive
NMP to neuronal	msx3	0.000238967	0.000472649	0.399187	Positive
NMP to neuronal	bmp2a	9.47875e-05	0.000330943	0.281228	Positive
NMP to neuronal	wls	0.000854201	0.000959772	0.815744	Positive
NMP to neuronal	stmn1a	0.00112673	0.00108702	0.954074	Positive
NMP to neuronal	enc3	0.000263836	0.000432438	0.386416	Positive
NMP to neuronal	hoxb10a	0.000941259	0.000976191	0.881512	Positive
NMP to neuronal	hoxd11a	0.000646646	0.000778015	0.713921	Positive
NMP to neuronal	rbms1a	0.000214218	0.000370385	0.345768	Positive
NMP to neuronal	cdon	0.00030551	0.000377257	0.35251	Positive
NMP to neuronal	pmp22a	0.000429252	0.000584252	0.562664	Positive
NMP to neuronal	zgc:153867	0.000860017	0.000869025	0.843628	Positive
NMP to neuronal	serpinh1b	0.000604209	0.000709699	0.70769	Positive
NMP to neuronal	axin2	0.000289687	0.00043161	0.430942	Positive
NMP to neuronal	il17rd	0.000445574	0.000543192	0.579638	Positive
NMP to neuronal	zgc:194246	0.000395713	0.000541423	0.620415	Positive
NMP to neuronal	dynll1	0.000853199	0.000748266	0.861099	Positive
NMP to neuronal	her15.1	0.0011398	0.00102493	1.20884	Positive
NMP to neuronal	vox	0.000289523	0.000415279	0.493522	Positive
NMP to neuronal	tmeff1b	0.000583489	0.000620123	0.748812	Positive
NMP to neuronal	tob1a	0.000390155	0.000472595	0.616763	Positive
NMP to neuronal	cyp26a1	0.000217145	0.000331344	0.434799	Positive
NMP to neuronal	dusp6	0.000519662	0.00046705	0.638725	Positive
NMP to neuronal	selenof	0.000569213	0.000551081	0.790736	Positive
NMP to neuronal	ppib	0.000644596	0.000533914	0.812222	Positive
NMP to neuronal	arid3b	0.000564899	0.000532717	0.83503	Positive
NMP to neuronal	ptmaa	0.000858146	0.000661993	1.04246	Positive
NMP to neuronal	2025-09-15	0.000277989	0.000312271	0.513595	Positive
NMP to neuronal	hspb1	0.000997957	0.000620522	1.03052	Positive
NMP to neuronal	npm1a	0.000777472	0.000427653	0.764144	Positive
NMP to neuronal	cdh6	0.000373944	0.000315143	0.661956	Positive
NMP to neuronal	mycn	0.000799078	0.000410608	0.916484	Positive
NMP to neuronal	sumo2b	0.000529852	0.000274883	0.739618	Positive
NMP to neuronal	hoxd9a	0.000399242	0.000253395	0.883773	Positive
NMP to neuronal	h3f3d	0.000591165	0.000106232	0.597741	Positive
NMP to neuronal	sec61g	0.000550304	5.0543e-05	0.774041	Positive
NMP to mesodermal-progenitor	rpl12	0.000456965	-8.81786e-05	0.816128	Negative
NMP to mesodermal-progenitor	rps26l	0.000583931	-9.38875e-05	0.505414	Negative
NMP to mesodermal-progenitor	rps24	0.000550758	-0.000153338	0.551396	Negative
NMP to mesodermal-progenitor	rps27a	0.000680718	-0.000314522	0.650298	Negative
NMP to mesodermal-progenitor	mt-co2	0.000564748	-0.000412106	0.778283	Negative
NMP to mesodermal-progenitor	foxb1a	0.000284792	-0.000301204	0.56466	Negative
NMP to mesodermal-progenitor	akap12b	0.000337163	-0.000367262	0.561873	Negative
NMP to mesodermal-progenitor	tuba1a	0.0003042	-0.000352925	0.534379	Negative
NMP to mesodermal-progenitor	rbp7b	0.000122635	-0.000228055	0.32228	Negative
NMP to mesodermal-progenitor	dnase1l4.1	0.000486956	-0.000590907	0.748499	Negative
NMP to mesodermal-progenitor	cmtm3	0.000282774	-0.00037311	0.459074	Negative
NMP to mesodermal-progenitor	ptmab	0.000627124	-0.000511531	0.627663	Negative
NMP to mesodermal-progenitor	bida	0.000226965	-0.000322705	0.383761	Negative
NMP to mesodermal-progenitor	sb:cb81	0.000413456	-0.00046449	0.546766	Negative
NMP to mesodermal-progenitor	tnfrsf19	0.000224906	-0.000328834	0.375085	Negative
NMP to mesodermal-progenitor	mycn	0.000704422	-0.00075647	0.856405	Negative
NMP to mesodermal-progenitor	arl4ab	0.000246536	-0.000367621	0.394868	Negative
NMP to mesodermal-progenitor	trim71	0.000582047	-0.000603923	0.645452	Negative
NMP to mesodermal-progenitor	fzd7a	0.00031869	-0.000412853	0.430949	Negative
NMP to mesodermal-progenitor	ackr3b	0.000254847	-0.00037584	0.37619	Negative
NMP to mesodermal-progenitor	spsb4a	0.000185089	-0.000333274	0.329245	Negative
NMP to mesodermal-progenitor	pfkfb1	0.000220302	-0.000355	0.345102	Negative
NMP to mesodermal-progenitor	ndnf	0.000275882	-0.000394295	0.379178	Negative
NMP to mesodermal-progenitor	ctnnd2b	0.000196771	-0.000317437	0.299086	Negative
NMP to mesodermal-progenitor	fzd10	0.000795712	-0.000857773	0.769855	Negative
NMP to mesodermal-progenitor	marcksl1b	0.000768344	-0.000878547	0.77811	Negative
NMP to mesodermal-progenitor	angptl2b	0.00040615	-0.000497744	0.439173	Negative
NMP to mesodermal-progenitor	midn	0.000261207	-0.000437603	0.384414	Negative
NMP to mesodermal-progenitor	rfx2	0.000553717	-0.00053476	0.442006	Negative
NMP to mesodermal-progenitor	dlb	0.000239036	-0.000382069	0.314882	Negative
NMP to mesodermal-progenitor	fabp3	0.000679106	-0.000788682	0.640714	Negative
NMP to mesodermal-progenitor	hoxb6a	0.000465146	-0.000575665	0.458064	Negative
NMP to mesodermal-progenitor	si:dkey-248g21.1	0.000538995	-0.000658849	0.518096	Negative
NMP to mesodermal-progenitor	crabp2a	0.000704351	-0.000797132	0.623263	Negative
NMP to mesodermal-progenitor	prickle1a	0.00046874	-0.00058292	0.455454	Negative
NMP to mesodermal-progenitor	myclb	0.000735897	-0.000933635	0.711673	Negative
NMP to mesodermal-progenitor	sox13	0.000315136	-0.000485321	0.3678	Negative
NMP to mesodermal-progenitor	wnt11r	0.000399087	-0.000480153	0.352615	Negative
NMP to mesodermal-progenitor	cdkn1ca	0.000887954	-0.000944081	0.68758	Negative
NMP to mesodermal-progenitor	lrrn1	0.000361853	-0.000501022	0.361922	Negative
NMP to mesodermal-progenitor	asb11	0.000419565	-0.000554824	0.395698	Negative
NMP to mesodermal-progenitor	ptmaa	0.00137722	-0.0014917	1.0414	Negative
NMP to mesodermal-progenitor	cdx4	0.00107289	-0.00112166	0.758671	Negative
NMP to mesodermal-progenitor	fgf8a	0.0014912	-0.00157997	1.06433	Negative
NMP to mesodermal-progenitor	zgc:110158	0.000670958	-0.00077653	0.523048	Negative
NMP to mesodermal-progenitor	hnrnpabb	0.000836424	-0.000905011	0.604871	Negative
NMP to mesodermal-progenitor	lbx2	0.000520701	-0.000707827	0.460743	Negative
NMP to mesodermal-progenitor	hmgb2a	0.00106583	-0.000980533	0.637451	Negative
NMP to mesodermal-progenitor	ssbp4	0.00073937	-0.000832923	0.519826	Negative
NMP to mesodermal-progenitor	si:dkey-114c15.5	0.000431751	-0.000621671	0.365562	Negative
NMP to mesodermal-progenitor	her4.1	0.00224437	-0.0023776	1.37731	Negative
NMP to mesodermal-progenitor	cldn5a	0.000731945	-0.000874393	0.504826	Negative
NMP to mesodermal-progenitor	sox2	0.00109223	-0.00135704	0.763416	Negative
NMP to mesodermal-progenitor	ranbp1	0.0013006	-0.00145808	0.81383	Negative
NMP to mesodermal-progenitor	rab36	0.000704722	-0.000831856	0.463135	Negative
NMP to mesodermal-progenitor	smad3a	0.00108101	-0.00114667	0.637518	Negative
NMP to mesodermal-progenitor	sp8b	0.000376279	-0.000602222	0.328478	Negative
NMP to mesodermal-progenitor	actb2	0.00139102	-0.00148602	0.80951	Negative
NMP to mesodermal-progenitor	znfl1h	0.00125941	-0.00136427	0.732877	Negative
NMP to mesodermal-progenitor	si:ch73-222f22.2	0.000396645	-0.000686998	0.368064	Negative
NMP to mesodermal-progenitor	stc2a	0.000390513	-0.000607039	0.316198	Negative
NMP to mesodermal-progenitor	col18a1a	0.000873391	-0.00105499	0.543583	Negative
NMP to mesodermal-progenitor	scg3	0.00058548	-0.000855123	0.429668	Negative
NMP to mesodermal-progenitor	sox19b	0.000615026	-0.000859818	0.419823	Negative
NMP to mesodermal-progenitor	cpm	0.00111287	-0.00132346	0.644637	Negative
NMP to mesodermal-progenitor	sox11a	0.00131468	-0.00147067	0.71554	Negative
NMP to mesodermal-progenitor	znfl1k	0.00138739	-0.0015635	0.752912	Negative
NMP to mesodermal-progenitor	apoeb	0.00198859	-0.00229666	1.06902	Negative
NMP to mesodermal-progenitor	btg2	0.00147022	-0.00158506	0.729214	Negative
NMP to mesodermal-progenitor	sparc	0.000565899	-0.000903428	0.403723	Negative
NMP to mesodermal-progenitor	tuba1c	0.00142667	-0.00158598	0.70568	Negative
NMP to mesodermal-progenitor	si:ch211-220f16.1	0.000412632	-0.000648728	0.283094	Negative
NMP to mesodermal-progenitor	foxb1b	0.000500592	-0.000859663	0.366727	Negative
NMP to mesodermal-progenitor	smkr1	0.000715569	-0.00106621	0.450068	Negative
NMP to mesodermal-progenitor	sox9b	0.000612242	-0.00100325	0.416305	Negative
NMP to mesodermal-progenitor	her4.4	0.00206462	-0.00197007	0.796726	Negative
NMP to mesodermal-progenitor	chrd	0.00111469	-0.00166477	0.673067	Negative
NMP to mesodermal-progenitor	fscn1a	0.00108216	-0.00131781	0.523691	Negative
NMP to mesodermal-progenitor	inhbaa	0.000350725	-0.000706925	0.273947	Negative
NMP to mesodermal-progenitor	apoc1	0.00234248	-0.0030564	1.14475	Negative
NMP to mesodermal-progenitor	foxd5	0.00130547	-0.0017197	0.63385	Negative
NMP to mesodermal-progenitor	btbd6a	0.000556232	-0.000912689	0.322574	Negative
NMP to mesodermal-progenitor	draxin	0.0012141	-0.00142651	0.487713	Negative
NMP to mesodermal-progenitor	ldlrad2	0.00102134	-0.00137811	0.467217	Negative
NMP to mesodermal-progenitor	dag1	0.00179422	-0.00174617	0.587293	Negative
NMP to mesodermal-progenitor	msi1	0.00117637	-0.00139446	0.46682	Negative
NMP to mesodermal-progenitor	sp9	0.00162069	-0.00179542	0.585538	Negative
NMP to mesodermal-progenitor	pcdh19	0.00131847	-0.00162945	0.513661	Negative
NMP to mesodermal-progenitor	hnf1ba	0.000730475	-0.00121362	0.354034	Negative
NMP to mesodermal-progenitor	sox3	0.00144009	-0.00188756	0.519177	Negative
NMP to mesodermal-progenitor	tfap2a	0.00169775	-0.00200023	0.53389	Negative
NMP to mesodermal-progenitor	sp5l	0.00298319	-0.00334937	0.893021	Negative
NMP to mesodermal-progenitor	her8a	0.0011124	-0.00152466	0.400763	Negative
NMP to mesodermal-progenitor	cfap45	0.00124199	-0.0016291	0.4166	Negative
NMP to mesodermal-progenitor	zeb2a	0.00150379	-0.00186048	0.474	Negative
NMP to mesodermal-progenitor	ccnd2a	0.00133475	-0.00174754	0.415868	Negative
NMP to mesodermal-progenitor	zic3	0.00198268	-0.00238194	0.559028	Negative
NMP to mesodermal-progenitor	si:ch211-222l21.1	0.00286218	-0.00312719	0.677845	Negative
NMP to mesodermal-progenitor	pou5f3	0.00141948	-0.00208121	0.450211	Negative
NMP to mesodermal-progenitor	cdh6	0.00299019	-0.00315693	0.653903	Negative
NMP to mesodermal-progenitor	her3	0.00230561	-0.00309974	0.59397	Negative
NMP to mesodermal-progenitor	notch3	0.00380426	-0.00393501	0.738201	Negative
NMP to mesodermal-progenitor	dla	0.00297098	-0.00336778	0.587468	Negative
NMP to mesodermal-progenitor	fthl27	0.00401821	-0.00457905	0.782345	Negative
NMP to mesodermal-progenitor	pax3a	0.0027769	-0.00318493	0.539495	Negative
NMP to mesodermal-progenitor	serinc5	0.00416519	-0.00418879	0.675337	Negative
NMP to mesodermal-progenitor	msx1b	0.00645253	-0.00711227	1.12772	Negative
NMP to mesodermal-progenitor	noto	0.00304373	-0.00372744	0.583133	Negative
NMP to mesodermal-progenitor	lfng	0.00481198	-0.00502611	0.742085	Negative
NMP to mesodermal-progenitor	foxj1b	0.00182083	-0.00270173	0.386416	Negative
NMP to mesodermal-progenitor	mdkb	0.00400354	-0.00439446	0.611205	Negative
NMP to mesodermal-progenitor	her4.3	0.00860935	-0.00942248	1.29759	Negative
NMP to mesodermal-progenitor	alcamb	0.0057003	-0.00632632	0.861066	Negative
NMP to mesodermal-progenitor	zic5	0.00297064	-0.00336761	0.454233	Negative
NMP to mesodermal-progenitor	her4.2	0.00896642	-0.009465	1.27015	Negative
NMP to mesodermal-progenitor	her4.2.1	0.00971193	-0.0105807	1.32216	Negative
NMP to mesodermal-progenitor	neurog1	0.00429209	-0.00502366	0.592229	Negative
NMP to mesodermal-progenitor	nkx1.2la	0.00466229	-0.00587521	0.588845	Negative
NMP to mesodermal-progenitor	gbx1	0.00373309	-0.00538932	0.51968	Negative
NMP to mesodermal-progenitor	lrrc17	0.00805434	-0.00833144	0.771608	Negative
NMP to mesodermal-progenitor	calm1b	0.0123373	-0.0125969	0.91265	Negative
NMP to mesodermal-progenitor	sox19a	0.0136134	-0.0148616	0.921251	Negative
NMP to mesodermal-progenitor	zic2a	0.0115803	-0.0119227	0.647204	Negative
NMP to mesodermal-progenitor	zic2b	0.0170144	-0.0170404	0.868451	Negative
NMP to mesodermal-progenitor	her9	0.0174477	-0.017092	0.734578	Negative
NMP to mesodermal-progenitor	snai1a	0.0287837	0.0307132	0.956963	Positive
NMP to mesodermal-progenitor	vent	0.0276223	0.0287096	0.932503	Positive
NMP to mesodermal-progenitor	vox	0.0251821	0.0261519	0.944064	Positive
NMP to mesodermal-progenitor	tagln3b	0.0172049	0.0185288	0.722876	Positive
NMP to mesodermal-progenitor	bmp2a	0.0159406	0.016254	0.689915	Positive
NMP to mesodermal-progenitor	tbxta	0.0231367	0.0235449	1.16668	Positive
NMP to mesodermal-progenitor	her7	0.0156284	0.0176035	0.889708	Positive
NMP to mesodermal-progenitor	tbx16	0.0145975	0.0172711	0.913417	Positive
NMP to mesodermal-progenitor	ved	0.0195684	0.0210931	1.12948	Positive
NMP to mesodermal-progenitor	efna1b	0.010281	0.0113904	0.675831	Positive
NMP to mesodermal-progenitor	cyp26a1	0.0108612	0.0117238	0.786251	Positive
NMP to mesodermal-progenitor	zgc:100951	0.00348782	0.00488897	0.409682	Positive
NMP to mesodermal-progenitor	hoxa13b	0.00484788	0.00646951	0.54587	Positive
NMP to mesodermal-progenitor	CABZ01076996.1	0.00136115	0.003328	0.285716	Positive
NMP to mesodermal-progenitor	rbm38	0.00721556	0.0085098	0.738335	Positive
NMP to mesodermal-progenitor	bambia	0.00516274	0.00616026	0.621355	Positive
NMP to mesodermal-progenitor	id3	0.00470044	0.00564079	0.650895	Positive
NMP to mesodermal-progenitor	hes6	0.008096	0.00847799	1.18531	Positive
NMP to mesodermal-progenitor	tob1a	0.0051669	0.00603586	0.859222	Positive
NMP to mesodermal-progenitor	flrt3	0.00305561	0.0034916	0.522024	Positive
NMP to mesodermal-progenitor	timm50	0.00279859	0.00338207	0.509742	Positive
NMP to mesodermal-progenitor	msgn1	0.0062268	0.00748844	1.13814	Positive
NMP to mesodermal-progenitor	lratb.1	0.00296985	0.00335016	0.527858	Positive
NMP to mesodermal-progenitor	dhrs3b	0.00294992	0.00344729	0.545369	Positive
NMP to mesodermal-progenitor	ube2e2	0.00464406	0.00535482	0.86546	Positive
NMP to mesodermal-progenitor	itm2cb	0.00557601	0.00610945	1.00825	Positive
NMP to mesodermal-progenitor	wnt11	0.00146156	0.00255135	0.429523	Positive
NMP to mesodermal-progenitor	gdf3	0.00190542	0.00247877	0.427773	Positive
NMP to mesodermal-progenitor	foxd3	0.00509155	0.00521348	0.920835	Positive
NMP to mesodermal-progenitor	thbs2a	0.00280048	0.0030204	0.535849	Positive
NMP to mesodermal-progenitor	depdc7a	0.00213451	0.00244338	0.445816	Positive
NMP to mesodermal-progenitor	pip5k1ca	0.000684359	0.00125787	0.241045	Positive
NMP to mesodermal-progenitor	cmtm6	0.0030289	0.00355842	0.694012	Positive
NMP to mesodermal-progenitor	tbx16l	0.00242847	0.00280268	0.57791	Positive
NMP to mesodermal-progenitor	prickle1b	0.0025709	0.0028609	0.64946	Positive
NMP to mesodermal-progenitor	ephb4b	0.00145158	0.00185582	0.436556	Positive
NMP to mesodermal-progenitor	cdx1a	0.00286046	0.00321944	0.761322	Positive
NMP to mesodermal-progenitor	tll1	0.000488457	0.00106703	0.260741	Positive
NMP to mesodermal-progenitor	apln	0.000207085	0.000802736	0.204652	Positive
NMP to mesodermal-progenitor	arl4d	0.00140187	0.00195147	0.50837	Positive
NMP to mesodermal-progenitor	FO704836.1	0.000317463	0.000839733	0.221846	Positive
NMP to mesodermal-progenitor	nt5dc2	0.00180288	0.00210465	0.571397	Positive
NMP to mesodermal-progenitor	enc3	0.00203284	0.00217271	0.603733	Positive
NMP to mesodermal-progenitor	fgf3	0.000671687	0.00126728	0.356728	Positive
NMP to mesodermal-progenitor	s1pr1	0.000116154	0.000519013	0.16771	Positive
NMP to mesodermal-progenitor	dlc	0.00126553	0.00153854	0.497423	Positive
NMP to mesodermal-progenitor	phkg2	0.00131687	0.0015871	0.553306	Positive
NMP to mesodermal-progenitor	cx43.4	0.00201252	0.00214018	0.849743	Positive
NMP to mesodermal-progenitor	prkar2aa	0.00113314	0.00137125	0.549918	Positive
NMP to mesodermal-progenitor	stxbp5a	0.000113674	0.000495041	0.202595	Positive
NMP to mesodermal-progenitor	fn1b	0.00148147	0.00175845	0.740625	Positive
NMP to mesodermal-progenitor	dynll1	0.00204526	0.00204975	0.892072	Positive
NMP to mesodermal-progenitor	gdf11	0.000424613	0.00058805	0.277211	Positive
NMP to mesodermal-progenitor	ubl3a	0.00086596	0.00105904	0.504665	Positive
NMP to mesodermal-progenitor	aplnrb	0.000192165	0.000495486	0.244146	Positive
NMP to mesodermal-progenitor	zgc:66433	0.00023447	0.000565893	0.278995	Positive
NMP to mesodermal-progenitor	rps26	0.000998994	0.00105277	0.52298	Positive
NMP to mesodermal-progenitor	msx3	0.00089473	0.00108064	0.561867	Positive
NMP to mesodermal-progenitor	enpp1	0.000131599	0.000471166	0.247993	Positive
NMP to mesodermal-progenitor	si:dkey-18j18.3	0.000643578	0.000997271	0.53449	Positive
NMP to mesodermal-progenitor	fgf17	0.000404858	0.000636716	0.347161	Positive
NMP to mesodermal-progenitor	sst6	0.00144126	0.0017145	0.948491	Positive
NMP to mesodermal-progenitor	wu:fb59d01	0.000320185	0.00056823	0.326844	Positive
NMP to mesodermal-progenitor	tsku	0.000611635	0.00079244	0.473896	Positive
NMP to mesodermal-progenitor	si:dkey-261h17.1	0.000682797	0.000774932	0.466966	Positive
NMP to mesodermal-progenitor	hmgb2b	0.000961645	0.00103789	0.635363	Positive
NMP to mesodermal-progenitor	vkorc1l1	0.000950507	0.00110607	0.681194	Positive
NMP to mesodermal-progenitor	msx1a	0.000458446	0.000707026	0.444731	Positive
NMP to mesodermal-progenitor	anp32e	0.0012077	0.00124722	0.821882	Positive
NMP to mesodermal-progenitor	cav1	8.5649e-05	0.000322045	0.2133	Positive
NMP to mesodermal-progenitor	lhfpl6	0.000352665	0.000586391	0.395498	Positive
NMP to mesodermal-progenitor	map1lc3a	0.000500319	0.000687287	0.472509	Positive
NMP to mesodermal-progenitor	slc25a32a	0.000335672	0.000430495	0.296371	Positive
NMP to mesodermal-progenitor	zgc:56585	0.000450559	0.000849675	0.612154	Positive
NMP to mesodermal-progenitor	sort1a	0.000372437	0.000518721	0.376148	Positive
NMP to mesodermal-progenitor	tuba8l2	0.00068164	0.000826835	0.615484	Positive
NMP to mesodermal-progenitor	h3f3b.1	0.000891956	0.000917322	0.699839	Positive
NMP to mesodermal-progenitor	inka1b	0.000259848	0.000472534	0.36163	Positive
NMP to mesodermal-progenitor	fn1a	0.000571092	0.000791243	0.638337	Positive
NMP to mesodermal-progenitor	h2afvb	0.000732524	0.000708842	0.599994	Positive
NMP to mesodermal-progenitor	hmgb1a	0.000908238	0.00101196	0.858569	Positive
NMP to mesodermal-progenitor	mgat1b	0.000441139	0.000576773	0.49556	Positive
NMP to mesodermal-progenitor	cbx1b	0.000545834	0.000632403	0.558395	Positive
NMP to mesodermal-progenitor	dld	0.000559593	0.000631901	0.568136	Positive
NMP to mesodermal-progenitor	kank1a	0.000303879	0.000412097	0.376468	Positive
NMP to mesodermal-progenitor	cdh2	0.000677861	0.00079294	0.726015	Positive
NMP to mesodermal-progenitor	yaf2	0.000524309	0.000659447	0.610579	Positive
NMP to mesodermal-progenitor	cenpl	0.0002075	0.000387107	0.36594	Positive
NMP to mesodermal-progenitor	her2	0.0011404	0.00119457	1.16258	Positive
NMP to mesodermal-progenitor	gxylt1b	0.000258054	0.000417588	0.413509	Positive
NMP to mesodermal-progenitor	znfl2a	0.000467603	0.000557441	0.556653	Positive
NMP to mesodermal-progenitor	enc1	0.0003245	0.000484046	0.488025	Positive
NMP to mesodermal-progenitor	her15.1.1	0.0012454	0.00114078	1.18919	Positive
NMP to mesodermal-progenitor	ybx1	0.000674066	0.000520316	0.588683	Positive
NMP to mesodermal-progenitor	hexb	0.000428631	0.000494347	0.581011	Positive
NMP to mesodermal-progenitor	hspb1	0.000894426	0.000850421	1.00296	Positive
NMP to mesodermal-progenitor	pcdh8	0.000382828	0.000454969	0.559339	Positive
NMP to mesodermal-progenitor	her1	0.000171695	0.000266804	0.339441	Positive
NMP to mesodermal-progenitor	eef1a1l1	0.000662937	0.000489051	0.654676	Positive
NMP to mesodermal-progenitor	arf1	0.000441956	0.000472584	0.661867	Positive
NMP to mesodermal-progenitor	si:ch73-281n10.2	0.000557962	0.000445811	0.626466	Positive
NMP to mesodermal-progenitor	hmgn7	0.000525178	0.000528837	0.749651	Positive
NMP to mesodermal-progenitor	rplp2l	0.000606856	0.000373154	0.55528	Positive
NMP to mesodermal-progenitor	prdx1	0.000407855	0.000429432	0.678169	Positive
NMP to mesodermal-progenitor	rpl31	0.000568453	0.000412233	0.656424	Positive
NMP to mesodermal-progenitor	hmgb3a	0.00052074	0.000490942	0.811934	Positive
NMP to mesodermal-progenitor	hnrnpa0l.1	0.00067434	0.000327357	0.550268	Positive
NMP to mesodermal-progenitor	rps5	0.000578818	0.000335807	0.572148	Positive
NMP to mesodermal-progenitor	slc25a5	0.000639494	0.000331849	0.62378	Positive
NMP to mesodermal-progenitor	eve1	0.000356831	0.000293055	0.561137	Positive
NMP to mesodermal-progenitor	tubb2b	0.000435323	0.000431329	0.858052	Positive
NMP to mesodermal-progenitor	pcna	0.000539196	0.000437306	0.9146	Positive
NMP to mesodermal-progenitor	dut	0.000454222	0.000399914	0.851611	Positive
NMP to mesodermal-progenitor	rplp1	0.000716432	0.000187737	0.449179	Positive
NMP to mesodermal-progenitor	rpl37.1	0.000587366	0.000126672	0.544497	Positive
NMP to mesodermal-progenitor	ctnnb1	0.000368376	0.000113129	0.800098	Positive
NMP to mesodermal-progenitor	sumo2b	0.000444612	7.10189e-05	0.725676	Positive
NMP to mesodermal-progenitor	rpl39	0.000618996	3.13044e-05	0.513596	Positive
NMP to mesodermal-progenitor	rpl19	0.000500431	2.79477e-05	0.634398	Positive
NMP to mesodermal-progenitor	rpl10a	0.000511829	4.70093e-06	0.652063	Positive
mesodermal-progenitor to PZ	timm50	0.000239875	-3.88862e-05	0.721206	Negative
mesodermal-progenitor to PZ	apoeb	0.00116729	-0.000592829	1.03115	Negative
mesodermal-progenitor to PZ	msx1b	0.000344285	-0.000478875	0.667351	Negative
mesodermal-progenitor to PZ	adam8a	0.000217707	-0.00032149	0.41842	Negative
mesodermal-progenitor to PZ	tuba1c	0.000302512	-0.000421074	0.480142	Negative
mesodermal-progenitor to PZ	hoxd12a	0.000572217	-0.000742473	0.78535	Negative
mesodermal-progenitor to PZ	thbs2a	0.000395653	-0.000550706	0.568565	Negative
mesodermal-progenitor to PZ	rps19	0.000882935	-0.000638552	0.645964	Negative
mesodermal-progenitor to PZ	her4.1	0.0008726	-0.00116688	1.13808	Negative
mesodermal-progenitor to PZ	rrm2	0.00111467	-0.00111922	0.987953	Negative
mesodermal-progenitor to PZ	eve1	0.000295446	-0.000561336	0.483412	Negative
mesodermal-progenitor to PZ	adamts18	0.000424989	-0.000474772	0.406811	Negative
mesodermal-progenitor to PZ	npm1a	0.00100338	-0.000999164	0.680626	Negative
mesodermal-progenitor to PZ	ranbp1	0.00120287	-0.00126631	0.849791	Negative
mesodermal-progenitor to PZ	mcm6	0.00112807	-0.00131163	0.795404	Negative
mesodermal-progenitor to PZ	wls	0.00122904	-0.0014666	0.82369	Negative
mesodermal-progenitor to PZ	prdx2	0.00143697	-0.00162067	0.909167	Negative
mesodermal-progenitor to PZ	rtca	0.000829736	-0.0012134	0.648806	Negative
mesodermal-progenitor to PZ	cyp26a1	0.00113578	-0.00148571	0.786369	Negative
mesodermal-progenitor to PZ	ankrd50l	0.000326109	-0.000643336	0.33206	Negative
mesodermal-progenitor to PZ	ubl3a	0.000660822	-0.00094027	0.479859	Negative
mesodermal-progenitor to PZ	wnt8a.1	0.00046893	-0.000830348	0.416965	Negative
mesodermal-progenitor to PZ	zgc:110158	0.000327176	-0.000659427	0.327204	Negative
mesodermal-progenitor to PZ	her4.2	0.00154365	-0.0019466	0.932028	Negative
mesodermal-progenitor to PZ	hey2	0.000203395	-0.000585443	0.275229	Negative
mesodermal-progenitor to PZ	pole4	0.00137053	-0.0017332	0.796757	Negative
mesodermal-progenitor to PZ	sp9	0.00041206	-0.000676056	0.306225	Negative
mesodermal-progenitor to PZ	her4.2.1	0.0017208	-0.00240072	1.0495	Negative
mesodermal-progenitor to PZ	rps7	0.00137523	-0.00122365	0.526138	Negative
mesodermal-progenitor to PZ	her2	0.00225061	-0.00269395	1.15673	Negative
mesodermal-progenitor to PZ	rasl11b	0.000324123	-0.000725294	0.297401	Negative
mesodermal-progenitor to PZ	calm1b	0.000790814	-0.001043	0.417171	Negative
mesodermal-progenitor to PZ	ube2e2	0.00178224	-0.0022237	0.871298	Negative
mesodermal-progenitor to PZ	si:dkey-18j18.3	0.00117695	-0.00135844	0.514403	Negative
mesodermal-progenitor to PZ	ptmaa	0.00256445	-0.00286379	1.03102	Negative
mesodermal-progenitor to PZ	her4.4	0.000746793	-0.00137055	0.489848	Negative
mesodermal-progenitor to PZ	mgat1b	0.00093699	-0.00143684	0.476926	Negative
mesodermal-progenitor to PZ	nasp	0.00241034	-0.00291787	0.880786	Negative
mesodermal-progenitor to PZ	mcm5	0.00235473	-0.00281441	0.839711	Negative
mesodermal-progenitor to PZ	sox2	0.00124523	-0.00175482	0.516554	Negative
mesodermal-progenitor to PZ	enc3	0.00138475	-0.00211245	0.604512	Negative
mesodermal-progenitor to PZ	hnrnpaba	0.00158079	-0.00184208	0.522735	Negative
mesodermal-progenitor to PZ	mcm3	0.00314617	-0.00363703	0.967961	Negative
mesodermal-progenitor to PZ	fthl27	0.00306214	-0.00328603	0.81799	Negative
mesodermal-progenitor to PZ	hells	0.00335692	-0.00376886	0.929879	Negative
mesodermal-progenitor to PZ	her15.1.1	0.0048929	-0.00531882	1.30111	Negative
mesodermal-progenitor to PZ	her15.1	0.00490436	-0.00558761	1.33152	Negative
mesodermal-progenitor to PZ	tll1	0.000262587	-0.00103387	0.239699	Negative
mesodermal-progenitor to PZ	hnrnpabb	0.00295669	-0.00311357	0.62266	Negative
mesodermal-progenitor to PZ	her4.3	0.00473292	-0.00612366	0.983456	Negative
mesodermal-progenitor to PZ	pcna	0.00666934	-0.00676116	1.02112	Negative
mesodermal-progenitor to PZ	fgf3	0.000907515	-0.00213209	0.30456	Negative
mesodermal-progenitor to PZ	tagln3b	0.00431091	-0.00545552	0.753529	Negative
mesodermal-progenitor to PZ	ephb4b	0.00159261	-0.0029475	0.39094	Negative
mesodermal-progenitor to PZ	stmn1a	0.00727303	-0.00784101	0.991214	Negative
mesodermal-progenitor to PZ	hoxa13b	0.00233478	-0.00409679	0.514607	Negative
mesodermal-progenitor to PZ	wnt11	0.00137976	-0.00337177	0.418559	Negative
mesodermal-progenitor to PZ	apela	0.00741267	-0.00966619	0.852004	Negative
mesodermal-progenitor to PZ	ptmab	0.00722992	-0.00794155	0.671391	Negative
mesodermal-progenitor to PZ	tbxta	0.0211172	-0.0240209	1.07998	Negative
mesodermal-progenitor to PZ	fgf8a	0.0181466	-0.023693	0.939883	Negative
mesodermal-progenitor to PZ	foxd3	0.0223199	-0.0296026	0.757099	Negative
mesodermal-progenitor to PZ	bmp2a	0.0278635	-0.0326712	0.634454	Negative
mesodermal-progenitor to PZ	msgn1	0.160853	0.17576	1.5844	Positive
mesodermal-progenitor to PZ	apoc1	0.0298619	0.0288597	1.43263	Positive
mesodermal-progenitor to PZ	tuba8l2	0.0138248	0.0145826	0.955843	Positive
mesodermal-progenitor to PZ	myf5	0.0168715	0.017029	1.20923	Positive
mesodermal-progenitor to PZ	tcf15	0.00776234	0.00757184	0.893283	Positive
mesodermal-progenitor to PZ	dkk1b	0.00570785	0.00572833	0.862745	Positive
mesodermal-progenitor to PZ	tob1a	0.00524549	0.00604553	0.943366	Positive
mesodermal-progenitor to PZ	tbx16l	0.00471475	0.00504821	0.863694	Positive
mesodermal-progenitor to PZ	id1	0.00503876	0.00552473	0.998476	Positive
mesodermal-progenitor to PZ	fzd10	0.00421136	0.0046815	0.87489	Positive
mesodermal-progenitor to PZ	ism1	0.00334194	0.00315139	0.620611	Positive
mesodermal-progenitor to PZ	rps26	0.00191661	0.00227579	0.509896	Positive
mesodermal-progenitor to PZ	foxc1a	0.00283501	0.00296321	0.688524	Positive
mesodermal-progenitor to PZ	eef1a1l1	0.00191191	0.00226494	0.650382	Positive
mesodermal-progenitor to PZ	pnrc2	0.00240727	0.00272082	0.803945	Positive
mesodermal-progenitor to PZ	tbx16	0.00285897	0.00310971	0.974984	Positive
mesodermal-progenitor to PZ	fn1b	0.00276139	0.0029416	0.924062	Positive
mesodermal-progenitor to PZ	si:dkey-151g10.6	0.00156745	0.00157419	0.513542	Positive
mesodermal-progenitor to PZ	sb:cb81	0.00215505	0.00209417	0.716132	Positive
mesodermal-progenitor to PZ	si:ch73-281n10.2	0.00164983	0.00169917	0.625633	Positive
mesodermal-progenitor to PZ	lbx2	0.00142861	0.00164647	0.613317	Positive
mesodermal-progenitor to PZ	pcdh8	0.00204954	0.00214074	0.835448	Positive
mesodermal-progenitor to PZ	gid8b	0.00146329	0.00168712	0.719368	Positive
mesodermal-progenitor to PZ	lmo4a	0.000998511	0.00096381	0.485037	Positive
mesodermal-progenitor to PZ	rplp1	0.000957754	0.000803371	0.434893	Positive
mesodermal-progenitor to PZ	angptl7	0.000584823	0.000842735	0.484171	Positive
mesodermal-progenitor to PZ	rps26l	0.000931618	0.000800475	0.492983	Positive
mesodermal-progenitor to PZ	has2	0.000597194	0.000689972	0.453854	Positive
mesodermal-progenitor to PZ	gnaia	0.00104943	0.00107865	0.730798	Positive
mesodermal-progenitor to PZ	blf	0.000531079	0.000544026	0.442584	Positive
mesodermal-progenitor to PZ	crabp2b	0.000710891	0.000658198	0.537549	Positive
mesodermal-progenitor to PZ	meis1b	0.000547951	0.000465875	0.411304	Positive
mesodermal-progenitor to PZ	rem1	0.000529834	0.000541747	0.479242	Positive
mesodermal-progenitor to PZ	fgf17	0.000668938	0.000699877	0.619515	Positive
mesodermal-progenitor to PZ	rps12	0.00083079	0.000588477	0.528126	Positive
mesodermal-progenitor to PZ	aplnrb	0.00041593	0.000473623	0.43827	Positive
mesodermal-progenitor to PZ	dlc	0.000744706	0.000684933	0.725784	Positive
mesodermal-progenitor to PZ	fzd7b	0.000541423	0.00053024	0.592884	Positive
mesodermal-progenitor to PZ	pdcd4b	0.000468913	0.000432105	0.48765	Positive
mesodermal-progenitor to PZ	snai1a	0.000940639	0.000805683	0.909915	Positive
mesodermal-progenitor to PZ	fn1a	0.000624635	0.000619864	0.790588	Positive
mesodermal-progenitor to PZ	spry2	0.000472703	0.000474376	0.651898	Positive
mesodermal-progenitor to PZ	metrnla	0.000421278	0.000379596	0.601933	Positive
mesodermal-progenitor to PZ	CT030188.1	0.000341566	0.00024661	0.556509	Positive
mesodermal-progenitor to PZ	cxcl12a	0.00019395	0.000167263	0.479247	Positive
mesodermal-progenitor to PZ	appa	0.000185985	0.000124503	0.514535	Positive
mesodermal-progenitor to PZ	draxin	0.00012322	6.27953e-05	0.418772	Positive
PZ to pPSM	ptmaa	0.0023179	-0.00236968	0.876919	Negative
PZ to pPSM	inka1b	0.00112602	-0.00146796	0.539214	Negative
PZ to pPSM	bambia	0.00125241	-0.001538	0.540685	Negative
PZ to pPSM	itm2cb	0.00258759	-0.00282615	0.981658	Negative
PZ to pPSM	tbxta	0.00190594	-0.00204289	0.693079	Negative
PZ to pPSM	her2	0.00336415	-0.00391158	1.10599	Negative
PZ to pPSM	ptgdsb.1	0.00281189	-0.00308358	0.851674	Negative
PZ to pPSM	wls	0.00261815	-0.00285508	0.761138	Negative
PZ to pPSM	cmtm6	0.00245645	-0.00272303	0.693615	Negative
PZ to pPSM	cyp26a1	0.00231394	-0.00267538	0.628947	Negative
PZ to pPSM	sst6	0.0028702	-0.0032472	0.732447	Negative
PZ to pPSM	stmn1a	0.00453782	-0.00480457	1.03352	Negative
PZ to pPSM	id1	0.00564912	-0.00595318	1.06357	Negative
PZ to pPSM	hoxd12a	0.00306008	-0.00355305	0.633008	Negative
PZ to pPSM	hes6	0.00530885	-0.00529278	0.894743	Negative
PZ to pPSM	rbm38	0.00431286	-0.00487208	0.805165	Negative
PZ to pPSM	efna1b	0.00414367	-0.00458344	0.672716	Negative
PZ to pPSM	tbx16l	0.00586472	-0.00638021	0.831088	Negative
PZ to pPSM	her15.1.1	0.0076982	-0.00913973	1.15391	Negative
PZ to pPSM	her15.1	0.00824821	-0.00967453	1.13701	Negative
PZ to pPSM	h3f3b.1	0.00555087	-0.00615404	0.710351	Negative
PZ to pPSM	cx43.4	0.00679662	-0.00723491	0.709792	Negative
PZ to pPSM	snai1a	0.0102708	-0.0108854	0.93224	Negative
PZ to pPSM	hspb1	0.0108657	-0.0113563	0.971723	Negative
PZ to pPSM	tbx16	0.0110748	-0.0118271	0.913837	Negative
PZ to pPSM	vox	0.0148992	-0.0153203	1.00002	Negative
PZ to pPSM	vent	0.0165342	-0.0175602	0.879721	Negative
PZ to pPSM	cdx4	0.0196759	-0.0196771	0.87943	Negative
PZ to pPSM	dkk1b	0.0175911	-0.0195202	0.838981	Negative
PZ to pPSM	ved	0.0556916	-0.0556138	1.25722	Negative
PZ to pPSM	msgn1	0.0436396	-0.0442085	0.945302	Negative
PZ to pPSM	ptmab	0.0372876	-0.0388042	0.772841	Negative
PZ to pPSM	meox1	0.0882329	0.0923457	1.16704	Positive
PZ to pPSM	apoc1	0.0658182	0.0613314	1.21719	Positive
PZ to pPSM	si:ch73-281n10.2	0.0183754	0.0199218	0.630065	Positive
PZ to pPSM	tbx6	0.0133721	0.0142605	0.782821	Positive
PZ to pPSM	myf5	0.0174872	0.0184545	1.10482	Positive
PZ to pPSM	apoeb	0.0135119	0.0147645	0.978994	Positive
PZ to pPSM	tcf15	0.0114054	0.0124202	0.965669	Positive
PZ to pPSM	znfl1h	0.00967166	0.0103455	0.926221	Positive
PZ to pPSM	efemp2b	0.00451945	0.00537774	0.686314	Positive
PZ to pPSM	zic3	0.00380967	0.00451759	0.645456	Positive
PZ to pPSM	znfl1k	0.00529197	0.00582227	0.890009	Positive
PZ to pPSM	arl4aa	0.00230971	0.00315419	0.531425	Positive
PZ to pPSM	dmrt2a	0.00152137	0.00235403	0.454126	Positive
PZ to pPSM	znfl1b	0.00153057	0.00218352	0.439831	Positive
PZ to pPSM	unc45b	0.00238032	0.00264147	0.583734	Positive
PZ to pPSM	hsp90aa1.1	0.00235053	0.00259454	0.596924	Positive
PZ to pPSM	zbtb18	0.00188674	0.0024405	0.588736	Positive
PZ to pPSM	znfl1g	0.00220071	0.00243768	0.600824	Positive
PZ to pPSM	znfl1i	0.0022828	0.0025508	0.645196	Positive
PZ to pPSM	net1	0.00205634	0.00258336	0.665939	Positive
PZ to pPSM	znfl1	0.00153244	0.00188722	0.49894	Positive
PZ to pPSM	mespaa	0.00107018	0.00175551	0.511966	Positive
PZ to pPSM	mespab	0.000900935	0.00111693	0.520745	Positive
pPSM to aPSM	calm2b	0.000341266	-0.000127643	0.850383	Negative
pPSM to aPSM	her7	0.000331236	-0.000198852	0.999628	Negative
pPSM to aPSM	hnrnpa0l.1	0.000536158	-0.000117099	0.553122	Negative
pPSM to aPSM	nrarpa	0.000224675	-0.00020048	0.728656	Negative
pPSM to aPSM	hsp90ab1	0.000458452	-0.000196531	0.691849	Negative
pPSM to aPSM	zbtb16a	0.000202004	-0.000198946	0.638777	Negative
pPSM to aPSM	si:ch73-1a9.3	0.00048766	-0.000259513	0.809361	Negative
pPSM to aPSM	pcmtd1	0.000247719	-0.000218722	0.662113	Negative
pPSM to aPSM	hoxa10b	0.000220894	-0.000225389	0.660031	Negative
pPSM to aPSM	ybx1	0.000434682	-0.000198913	0.555912	Negative
pPSM to aPSM	hoxc6b	0.000325106	-0.000280704	0.752263	Negative
pPSM to aPSM	blf	9.58494e-05	-0.000113461	0.287545	Negative
pPSM to aPSM	arid3b	0.000399107	-0.000320072	0.802564	Negative
pPSM to aPSM	ved	0.000224443	-0.00027891	0.58521	Negative
pPSM to aPSM	raraa	0.000391193	-0.00039018	0.755145	Negative
pPSM to aPSM	her15.1	0.000352633	-0.000427705	0.826903	Negative
pPSM to aPSM	zc4h2	0.000241129	-0.00029444	0.542088	Negative
pPSM to aPSM	dusp6	0.000267079	-0.000293851	0.533116	Negative
pPSM to aPSM	hoxa9b	0.000305567	-0.000368671	0.668453	Negative
pPSM to aPSM	gid8b	0.000312765	-0.000351082	0.619306	Negative
pPSM to aPSM	hoxa9a	0.000369661	-0.000417988	0.696997	Negative
pPSM to aPSM	tubb2b	0.000463775	-0.000507527	0.832579	Negative
pPSM to aPSM	mcm3	0.000461335	-0.000518684	0.82961	Negative
pPSM to aPSM	hmgb2a	0.000567872	-0.000421118	0.623989	Negative
pPSM to aPSM	hoxb7a	0.000597323	-0.00058457	0.849024	Negative
pPSM to aPSM	spry4	0.000392899	-0.000476168	0.659617	Negative
pPSM to aPSM	hoxd9a	0.000549892	-0.000590693	0.744481	Negative
pPSM to aPSM	hoxa11b	0.000547701	-0.000638144	0.769533	Negative
pPSM to aPSM	slbp	0.000472784	-0.000549645	0.660364	Negative
pPSM to aPSM	mycn	0.000376341	-0.000421518	0.500702	Negative
pPSM to aPSM	dut	0.000659061	-0.000738323	0.859868	Negative
pPSM to aPSM	zgc:162939	0.000165182	-0.000275017	0.31288	Negative
pPSM to aPSM	hnrnpaba	0.000566959	-0.000480631	0.534156	Negative
pPSM to aPSM	mcm5	0.000575157	-0.000665401	0.703247	Negative
pPSM to aPSM	zgc:56585	0.000487552	-0.0007439	0.783883	Negative
pPSM to aPSM	nasp	0.00057722	-0.000688254	0.716474	Negative
pPSM to aPSM	si:ch73-281n10.2	0.000641322	-0.000575251	0.592578	Negative
pPSM to aPSM	rbm38	0.00050506	-0.000577107	0.575731	Negative
pPSM to aPSM	her15.1.1	0.000664864	-0.000899571	0.834043	Negative
pPSM to aPSM	phkg2	0.000528789	-0.000637176	0.548037	Negative
pPSM to aPSM	fzd7b	0.000631616	-0.000761182	0.641045	Negative
pPSM to aPSM	hmgb2b	0.000672109	-0.000755604	0.621087	Negative
pPSM to aPSM	fibinb	0.000429319	-0.000610678	0.495028	Negative
pPSM to aPSM	rrm2	0.00105282	-0.00118579	0.953711	Negative
pPSM to aPSM	her2	0.000980433	-0.00117869	0.933567	Negative
pPSM to aPSM	h3f3b.1	0.00085231	-0.0009202	0.722432	Negative
pPSM to aPSM	lbx2	0.000784138	-0.000929043	0.72747	Negative
pPSM to aPSM	pole4	0.000932936	-0.000923887	0.719414	Negative
pPSM to aPSM	arl4d	0.000408581	-0.000544633	0.42358	Negative
pPSM to aPSM	vent	0.000571408	-0.000644655	0.499275	Negative
pPSM to aPSM	h3f3d	0.0006742	-0.000780427	0.599015	Negative
pPSM to aPSM	myclb	0.000758843	-0.000885033	0.651101	Negative
pPSM to aPSM	cbx1b	0.000577286	-0.000706603	0.515972	Negative
pPSM to aPSM	hoxc11a	0.000256581	-0.000492727	0.359779	Negative
pPSM to aPSM	cdx1a	0.000863485	-0.00105432	0.619464	Negative
pPSM to aPSM	hoxb10a	0.00138141	-0.00146171	0.841138	Negative
pPSM to aPSM	snai1a	0.00130192	-0.00141547	0.814425	Negative
pPSM to aPSM	stmn1a	0.00173842	-0.0018884	0.946053	Negative
pPSM to aPSM	si:ch211-222l21.1	0.00130435	-0.00150397	0.713785	Negative
pPSM to aPSM	rarga	0.000667983	-0.00079949	0.364644	Negative
pPSM to aPSM	lratb.1	0.000760418	-0.00094149	0.420951	Negative
pPSM to aPSM	ier2a	0.000889065	-0.00124152	0.498234	Negative
pPSM to aPSM	vox	0.00162203	-0.00179032	0.693644	Negative
pPSM to aPSM	mgst1.2	0.00144914	-0.00200581	0.685336	Negative
pPSM to aPSM	pcna	0.00289556	-0.00306938	1.03715	Negative
pPSM to aPSM	ism1	0.00208287	-0.00221293	0.700312	Negative
pPSM to aPSM	her12	0.00317838	-0.00326557	0.9738	Negative
pPSM to aPSM	ptmab	0.00259261	-0.0028089	0.734008	Negative
pPSM to aPSM	myf5	0.00344382	-0.00380305	0.992968	Negative
pPSM to aPSM	cx43.4	0.00288925	-0.00310842	0.807326	Negative
pPSM to aPSM	hoxd11a	0.00209329	-0.00235514	0.584543	Negative
pPSM to aPSM	hoxd10a	0.00379777	-0.00400267	0.803165	Negative
pPSM to aPSM	itm2cb	0.0042419	-0.00434006	0.866925	Negative
pPSM to aPSM	tbx16l	0.00357711	-0.00383587	0.707933	Negative
pPSM to aPSM	fzd10	0.00418806	-0.00452191	0.802837	Negative
pPSM to aPSM	rem1	0.00283902	-0.00332159	0.548356	Negative
pPSM to aPSM	sb:cb81	0.00500803	-0.00539734	0.765509	Negative
pPSM to aPSM	apoeb	0.00716196	-0.00776745	0.989099	Negative
pPSM to aPSM	hes6	0.0084053	-0.00901863	1.02188	Negative
pPSM to aPSM	tbx16	0.00891612	-0.00920518	0.91213	Negative
pPSM to aPSM	cdx4	0.0153528	-0.0151274	1.04776	Negative
pPSM to aPSM	tob1a	0.0205542	-0.0206199	1.01888	Negative
pPSM to aPSM	apoc1	0.0625876	-0.0611888	1.11694	Negative
pPSM to aPSM	msgn1	0.0944888	-0.0918082	1.54252	Negative
pPSM to aPSM	mespab	0.035664	0.0374221	1.1942	Positive
pPSM to aPSM	dmrt2a	0.0169902	0.0177339	0.866253	Positive
pPSM to aPSM	mespbb	0.0200033	0.0184999	0.917522	Positive
pPSM to aPSM	efemp2b	0.0192971	0.0189181	0.99865	Positive
pPSM to aPSM	meox1	0.0165443	0.0158986	1.04777	Positive
pPSM to aPSM	ripply1	0.0139971	0.0156091	1.0746	Positive
pPSM to aPSM	tsc22d2	0.00810251	0.00847319	0.704887	Positive
pPSM to aPSM	rbm24a	0.00787215	0.00828364	0.718736	Positive
pPSM to aPSM	tcf15	0.0102825	0.010966	0.969534	Positive
pPSM to aPSM	mespba	0.0097243	0.0108429	0.979393	Positive
pPSM to aPSM	zgc:92429	0.00586669	0.00630785	0.573431	Positive
pPSM to aPSM	mespaa	0.00705925	0.00740911	0.97901	Positive
pPSM to aPSM	ripply2	0.00423955	0.00482513	0.674234	Positive
pPSM to aPSM	qkia	0.00597171	0.00644951	0.942111	Positive
pPSM to aPSM	gadd45ba	0.0023581	0.00334121	0.54637	Positive
pPSM to aPSM	pcdh8	0.00545139	0.00577059	0.970808	Positive
pPSM to aPSM	hsp90aa1.1	0.00438373	0.00471612	0.809642	Positive
pPSM to aPSM	kazald2	0.00216378	0.00293169	0.530463	Positive
pPSM to aPSM	znfl1h	0.0047557	0.00493673	0.921365	Positive
pPSM to aPSM	cpn1.1	0.00247661	0.002734	0.513303	Positive
pPSM to aPSM	cpa6	0.00226818	0.00317775	0.623202	Positive
pPSM to aPSM	tbx6	0.003798	0.00426	0.918512	Positive
pPSM to aPSM	col4a1	0.00032403	0.000985132	0.216646	Positive
pPSM to aPSM	net1	0.00325189	0.00352792	0.851895	Positive
pPSM to aPSM	si:dkey-151g10.6	0.00184923	0.00194562	0.505994	Positive
pPSM to aPSM	ahnak	0.0014769	0.00188477	0.499675	Positive
pPSM to aPSM	rps27.1	0.00179515	0.00226677	0.604813	Positive
pPSM to aPSM	ttn.1	0.00173093	0.00190472	0.626847	Positive
pPSM to aPSM	rpl28	0.00128331	0.00144358	0.499127	Positive
pPSM to aPSM	plpp1a	0.00063081	0.000973767	0.337983	Positive
pPSM to aPSM	rplp1	0.00124639	0.00117938	0.411466	Positive
pPSM to aPSM	znfl1k	0.00220385	0.00258777	0.915475	Positive
pPSM to aPSM	rps12	0.00126558	0.00140442	0.514468	Positive
pPSM to aPSM	meis1a	0.000672074	0.000997323	0.37017	Positive
pPSM to aPSM	bmpr1ba	0.000736218	0.00105029	0.395394	Positive
pPSM to aPSM	gadd45bb	0.000602851	0.000869812	0.330212	Positive
pPSM to aPSM	rpl37.1	0.00144271	0.00133159	0.51218	Positive
pPSM to aPSM	rasgef1ba	0.00104638	0.00134645	0.544604	Positive
pPSM to aPSM	zic2b	0.00154518	0.00168069	0.692729	Positive
pPSM to aPSM	cabp5a	0.000273283	0.000643015	0.273246	Positive
pPSM to aPSM	actc1a	0.00137618	0.00167215	0.728874	Positive
pPSM to aPSM	egfl6	0.000538992	0.000895525	0.400462	Positive
pPSM to aPSM	enah	0.00104006	0.00112152	0.51274	Positive
pPSM to aPSM	znfl1g	0.00155743	0.00169847	0.778644	Positive
pPSM to aPSM	rras2	0.000334635	0.000653479	0.306333	Positive
pPSM to aPSM	slc25a5	0.00124714	0.00127503	0.601275	Positive
pPSM to aPSM	id1	0.00216783	0.00234213	1.13231	Positive
pPSM to aPSM	hey1	0.000595672	0.000814291	0.395978	Positive
pPSM to aPSM	wif1	0.000625316	0.000832496	0.407046	Positive
pPSM to aPSM	ston2	0.000725523	0.000893991	0.440614	Positive
pPSM to aPSM	ttn.2	0.000525388	0.000837597	0.413579	Positive
pPSM to aPSM	RPL37A	0.000868155	0.000951428	0.477724	Positive
pPSM to aPSM	midn	0.00071503	0.000907147	0.462688	Positive
pPSM to aPSM	rpl39	0.00105369	0.000934579	0.493614	Positive
pPSM to aPSM	lmo4b	0.0011828	0.00139169	0.744197	Positive
pPSM to aPSM	zbtb18	0.00128933	0.00141305	0.758533	Positive
pPSM to aPSM	btc	0.000347839	0.00061663	0.332249	Positive
pPSM to aPSM	dld	0.00112561	0.00128398	0.70209	Positive
pPSM to aPSM	ntmt1	0.000985943	0.00113549	0.631473	Positive
pPSM to aPSM	unc45b	0.0010879	0.00131567	0.737887	Positive
pPSM to aPSM	myl10	0.001327	0.00140392	0.798941	Positive
pPSM to aPSM	rps24	0.000865188	0.000914105	0.525494	Positive
pPSM to aPSM	nr2f5	0.000530793	0.000780666	0.448914	Positive
pPSM to aPSM	arl4aa	0.000974339	0.00119489	0.710736	Positive
pPSM to aPSM	znfl1i	0.00107337	0.00128718	0.784254	Positive
pPSM to aPSM	fxr2	0.000620779	0.000820586	0.502132	Positive
pPSM to aPSM	mdka	0.00110459	0.00129507	0.798923	Positive
pPSM to aPSM	six1b	5.80471e-05	0.000274502	0.170137	Positive
pPSM to aPSM	uqcrh	0.00108584	0.00118586	0.735215	Positive
pPSM to aPSM	efemp2a	0.000442006	0.000613356	0.383231	Positive
pPSM to aPSM	rps29	0.000885598	0.000830134	0.53011	Positive
pPSM to aPSM	selenof	0.00110312	0.00125651	0.805031	Positive
pPSM to aPSM	rpl13	0.00092604	0.00103965	0.68137	Positive
pPSM to aPSM	ncl	0.00100865	0.00109439	0.719065	Positive
pPSM to aPSM	rps15a	0.000799254	0.000760021	0.5011	Positive
pPSM to aPSM	emp2	0.000667229	0.000803309	0.535684	Positive
pPSM to aPSM	mt-atp6	0.000953004	0.00108477	0.723884	Positive
pPSM to aPSM	eif4ebp1	0.000875515	0.00108517	0.729668	Positive
pPSM to aPSM	npm1a	0.000839125	0.000930696	0.629743	Positive
pPSM to aPSM	rps21	0.000785595	0.000752325	0.510426	Positive
pPSM to aPSM	tenm3	0.00025441	0.000470228	0.319643	Positive
pPSM to aPSM	scarb1	0.000313858	0.000501568	0.341465	Positive
pPSM to aPSM	rps7	0.000787603	0.000748461	0.516056	Positive
pPSM to aPSM	ier5l	0.000886415	0.000979174	0.690526	Positive
pPSM to aPSM	ntd5	0.000505167	0.000761437	0.537961	Positive
pPSM to aPSM	rps26l	0.000672494	0.000668238	0.480909	Positive
pPSM to aPSM	dgkaa	0.000357315	0.000557866	0.403551	Positive
pPSM to aPSM	thbs4b	0.000132987	0.000318335	0.231206	Positive
pPSM to aPSM	rps3a	0.000790119	0.00084469	0.617529	Positive
pPSM to aPSM	eef1a1l1	0.000827023	0.000845026	0.620251	Positive
pPSM to aPSM	rpl38	0.000878623	0.000784023	0.589839	Positive
pPSM to aPSM	gnai2a	0.000784466	0.000894597	0.674686	Positive
pPSM to aPSM	znfl1b	0.000782105	0.000840263	0.658428	Positive
pPSM to aPSM	faua	0.000647364	0.000616342	0.487289	Positive
pPSM to aPSM	mycb	0.000698869	0.000716741	0.586615	Positive
pPSM to aPSM	rgcc	0.000222273	0.000445459	0.372061	Positive
pPSM to aPSM	rpl29	0.000844163	0.00093223	0.788306	Positive
pPSM to aPSM	rreb1b	0.000306814	0.000436226	0.374359	Positive
pPSM to aPSM	rhov	0.000514254	0.000655791	0.58788	Positive
pPSM to aPSM	zic3	0.000737837	0.000853693	0.773555	Positive
pPSM to aPSM	eif4ebp3l	0.000791412	0.000858483	0.792577	Positive
pPSM to aPSM	rbfox2	0.000784566	0.00083254	0.782287	Positive
pPSM to aPSM	tcf12	0.000367462	0.000443522	0.418751	Positive
pPSM to aPSM	mef2d	0.000518031	0.000584949	0.552585	Positive
pPSM to aPSM	tfdp2	0.000365879	0.000479396	0.454607	Positive
pPSM to aPSM	znfl1	0.000543649	0.000697073	0.664378	Positive
pPSM to aPSM	smyd2b	0.000157908	0.000260796	0.250495	Positive
pPSM to aPSM	rgmd	0.000208893	0.000370251	0.358743	Positive
pPSM to aPSM	zfand5a	0.000731575	0.000768546	0.75887	Positive
pPSM to aPSM	rpl19	0.000648835	0.000601614	0.602822	Positive
pPSM to aPSM	uncx4.1	0.000102573	0.000199281	0.208286	Positive
pPSM to aPSM	her11	0.000323244	0.000462458	0.487384	Positive
pPSM to aPSM	adgrl2a	0.000582887	0.000633413	0.669859	Positive
pPSM to aPSM	rpl8	0.000605333	0.000559256	0.596419	Positive
pPSM to aPSM	rgma	0.00035125	0.000501755	0.536427	Positive
pPSM to aPSM	asph	0.000680657	0.00070793	0.803622	Positive
pPSM to aPSM	chtopa	0.000554173	0.000625671	0.730748	Positive
pPSM to aPSM	pgp	0.000107659	0.000244064	0.286285	Positive
pPSM to aPSM	si:ch211-131k2.3	0.000321242	0.000396455	0.468878	Positive
pPSM to aPSM	tuba8l2	0.00061784	0.000719622	0.855048	Positive
pPSM to aPSM	mafbb	0.000149437	0.000250013	0.297155	Positive
pPSM to aPSM	dlc	0.000619284	0.000707059	0.842211	Positive
pPSM to aPSM	rpl10a	0.000636969	0.000502507	0.617865	Positive
pPSM to aPSM	rdh10a	0.000164606	0.000307627	0.392405	Positive
pPSM to aPSM	tmed9	0.000421824	0.000473613	0.606289	Positive
pPSM to aPSM	rps26	0.000583158	0.000389808	0.503079	Positive
pPSM to aPSM	hs3st3b1b	6.41219e-05	0.0001989	0.25866	Positive
pPSM to aPSM	lhfpl6	0.000382469	0.000479189	0.62811	Positive
pPSM to aPSM	ppp1r3b	0.000379297	0.000448539	0.593858	Positive
pPSM to aPSM	nr2f2	0.000100244	0.000206369	0.273965	Positive
pPSM to aPSM	si:dkey-196j8.2	0.000200311	0.000301992	0.401904	Positive
pPSM to aPSM	zcchc24	0.000289617	0.000366475	0.493602	Positive
pPSM to aPSM	tjp2b	0.00035533	0.000408908	0.553667	Positive
pPSM to aPSM	znfl1c	0.000368633	0.000471258	0.669089	Positive
pPSM to aPSM	btg2	0.000516426	0.000515947	0.777314	Positive
pPSM to aPSM	tgfbi	0.000164885	0.000264042	0.399701	Positive
pPSM to aPSM	greb1l	0.000229955	0.000328861	0.504508	Positive
pPSM to aPSM	cited4a	0.000123859	0.000205072	0.327478	Positive
pPSM to aPSM	aldh1a2	0.000320379	0.000367488	0.58793	Positive
pPSM to aPSM	efnb2a	0.000154235	0.000224765	0.40808	Positive
pPSM to aPSM	h2afvb	0.000447737	0.000296657	0.558794	Positive
pPSM to aPSM	gas1a	0.000365125	0.000373246	0.714026	Positive
pPSM to aPSM	ppp1r14c	0.000211006	0.000241223	0.503212	Positive
pPSM to aPSM	her6	0.000242057	0.000291267	0.621077	Positive
pPSM to aPSM	CT573476.1	0.0002332	0.000260336	0.563413	Positive
pPSM to aPSM	fgf8a	0.000154367	0.000205503	0.508001	Positive
pPSM to aPSM	timm8b	0.000353893	0.000316412	0.795102	Positive
pPSM to aPSM	rnd3a	0.000160797	0.000225364	0.570028	Positive
pPSM to aPSM	fgf17	0.000203992	0.000177942	0.682718	Positive
pPSM to aPSM	hspb1	0.00042586	0.000236958	0.913284	Positive
pPSM to aPSM	anp32e	0.000229473	1.53628e-06	0.79162	Positive
