# Supplementary material for: Tbx16 and mesogenin 1 promote presomitic mesoderm differentiation by repressing the mesodermal progenitor cell state
Source: PLoS Genet. 2026 Jun 8;22(6):e1012176. doi: 10.1371/journal.pgen.1012176 (PMC13268175; doi:10.1371/journal.pgen.1012176)
Supplement: S7 Table — (XLSX) [file pgen.1012176.s010.xlsx]

## Sheet: Sheet1
Comparison	Gene	S	tbx16_Log2FC	S*tbx16_Log2FC
mesodermal-progenitor to PZ	adam8a	-0.000768343	-1.58073	0.00121454
mesodermal-progenitor to PZ	adamts18	-0.00116706	-0.781768	0.000912369
mesodermal-progenitor to PZ	angptl7	0.00174057	-1.10265	-0.00191924
mesodermal-progenitor to PZ	ankrd50l	-0.00193741	-0.826803	0.00160186
mesodermal-progenitor to PZ	apela	-0.0113452	-1.00368	0.011387
mesodermal-progenitor to PZ	apoeb	-0.000574921	-0.585121	0.000336398
mesodermal-progenitor to PZ	blf	0.0012292	-0.920837	-0.0011319
mesodermal-progenitor to PZ	bmp2a	-0.0514951	-4.59837	0.236794
mesodermal-progenitor to PZ	crabp2b	0.00122444	-3.13033	-0.00383291
mesodermal-progenitor to PZ	cxcl12a	0.000349012	-0.796521	-0.000277995
mesodermal-progenitor to PZ	enc3	-0.00349448	-1.94573	0.00679932
mesodermal-progenitor to PZ	eve1	-0.0011612	-2.61748	0.0030394
mesodermal-progenitor to PZ	fgf3	-0.00700055	-3.75212	0.0262669
mesodermal-progenitor to PZ	fgf8a	-0.0252084	-2.0359	0.0513218
mesodermal-progenitor to PZ	fn1a	0.000784055	-1.51018	-0.00118406
mesodermal-progenitor to PZ	foxc1a	0.00430371	0.660461	0.00284243
mesodermal-progenitor to PZ	foxd3	-0.0391001	-2.97631	0.116374
mesodermal-progenitor to PZ	gnaia	0.00147599	-0.684095	-0.00100972
mesodermal-progenitor to PZ	her4.2	-0.00208856	0.925536	-0.00193304
mesodermal-progenitor to PZ	hnrnpabb	-0.00500043	-0.592181	0.00296116
mesodermal-progenitor to PZ	hoxa13b	-0.00796101	-3.32118	0.02644
mesodermal-progenitor to PZ	hoxd12a	-0.000945404	-3.12775	0.00295699
mesodermal-progenitor to PZ	lbx2	0.00268453	1.11132	0.00298337
mesodermal-progenitor to PZ	mcm3	-0.00375741	-0.816987	0.00306976
mesodermal-progenitor to PZ	metrnla	0.000630628	0.653184	0.000411916
mesodermal-progenitor to PZ	msgn1	0.110932	-0.756544	-0.0839246
mesodermal-progenitor to PZ	msx1b	-0.000717576	-1.59333	0.00114334
mesodermal-progenitor to PZ	npm1a	-0.00146801	-0.922734	0.00135458
mesodermal-progenitor to PZ	pcna	-0.00662128	-0.704729	0.00466621
mesodermal-progenitor to PZ	pdcd4b	0.000886095	1.19169	0.00105595
mesodermal-progenitor to PZ	rasl11b	-0.00243877	-2.91378	0.00710604
mesodermal-progenitor to PZ	rrm2	-0.00113287	-3.23437	0.00366411
mesodermal-progenitor to PZ	rtca	-0.0018702	-0.597619	0.00111767
mesodermal-progenitor to PZ	si:dkey-18j18.3	-0.0026408	-1.78719	0.00471962
mesodermal-progenitor to PZ	sox2	-0.00339716	-1.81228	0.0061566
mesodermal-progenitor to PZ	sp9	-0.00220771	-2.35949	0.00520907
mesodermal-progenitor to PZ	tagln3b	-0.00723996	-0.70435	0.00509946
mesodermal-progenitor to PZ	tbx16	0.0031895	1.1441	0.0036491
mesodermal-progenitor to PZ	tbx16l	0.0058449	-1.47701	-0.00863297
mesodermal-progenitor to PZ	tbxta	-0.022242	-1.73568	0.0386049
mesodermal-progenitor to PZ	thbs2a	-0.00096859	-2.25304	0.00218227
mesodermal-progenitor to PZ	timm50	-5.39183e-05	-0.687891	3.70899e-05
mesodermal-progenitor to PZ	tll1	-0.00431322	-2.20355	0.0095044
mesodermal-progenitor to PZ	tob1a	0.00640846	-1.24439	-0.00797463
mesodermal-progenitor to PZ	tuba1c	-0.00087698	-0.949634	0.00083281
mesodermal-progenitor to PZ	ube2e2	-0.00255218	-1.0507	0.00268157
mesodermal-progenitor to PZ	wnt11	-0.00805565	-2.03073	0.0163589
mesodermal-progenitor to PZ	zgc:110158	-0.00201534	-2.24131	0.00451699
NMP to neuronal	adam8a	-0.0038189	-1.58073	0.00603665
NMP to neuronal	adamts18	-0.0022018	-0.781768	0.0017213
NMP to neuronal	alcamb	0.013597	-0.836923	-0.0113796
NMP to neuronal	ankrd50l	-0.0032462	-0.826803	0.00268397
NMP to neuronal	apela	-0.0034773	-1.00368	0.0034901
NMP to neuronal	apoeb	-0.0070851	-0.585121	0.00414564
NMP to neuronal	arid3b	-0.00063796	-0.930413	0.000593566
NMP to neuronal	bmp2a	-0.0011768	-4.59837	0.00541136
NMP to neuronal	bmp6	-0.0069691	-1.82622	0.0127271
NMP to neuronal	cdh11	0.0067051	-2.11248	-0.0141644
NMP to neuronal	cdh6	-0.00047608	-2.37997	0.00113306
NMP to neuronal	cdx1a	-0.0043461	-2.97274	0.0129198
NMP to neuronal	cdx4	-0.0029249	-1.22631	0.00358683
NMP to neuronal	chrd	0.026616	-2.3777	-0.0632849
NMP to neuronal	cpm	-0.0020236	-0.991651	0.0020067
NMP to neuronal	cx43.4	-0.0072888	-0.683584	0.00498251
NMP to neuronal	dusp6	-0.00073122	-1.43046	0.00104598
NMP to neuronal	enc3	-0.0011191	-1.94573	0.00217747
NMP to neuronal	etv5a	-0.0032341	-1.39053	0.00449711
NMP to neuronal	eve1	-0.0033985	-2.61748	0.00889551
NMP to neuronal	fgf8a	-0.043519	-2.0359	0.0886003
NMP to neuronal	fibinb	-0.0022811	-1.38234	0.00315326
NMP to neuronal	foxb1a	0.0053032	-0.639533	-0.00339157
NMP to neuronal	foxd3	-0.049429	-2.97631	0.147116
NMP to neuronal	foxd5	-0.0017677	1.29277	-0.00228523
NMP to neuronal	foxj1b	-0.0087339	-4.37237	0.0381878
NMP to neuronal	gbx1	-0.003819	-1.62071	0.00618949
NMP to neuronal	gdf6b	0.0031	-3.03987	-0.0094236
NMP to neuronal	gfap	0.0041163	1.25022	0.00514628
NMP to neuronal	greb1l	0.0020569	-0.967498	-0.00199005
NMP to neuronal	her12	-0.0017941	-0.80928	0.00145193
NMP to neuronal	her4.2	0.0011517	0.925536	0.00106594
NMP to neuronal	her8a	0.0018707	-1.91742	-0.00358692
NMP to neuronal	her9	-0.0018494	-0.775619	0.00143443
NMP to neuronal	hes6	-0.022414	-1.264	0.0283313
NMP to neuronal	hoxa13b	-0.0015024	-3.32118	0.00498974
NMP to neuronal	hoxa2b	0.00058935	-0.70027	-0.000412704
NMP to neuronal	hoxb10a	-0.0011074	-1.55931	0.00172678
NMP to neuronal	hoxc11b	-0.0014569	-1.98359	0.00288989
NMP to neuronal	hoxd10a	-0.0017103	-0.920055	0.00157357
NMP to neuronal	hoxd11a	-0.0010898	-1.50218	0.00163708
NMP to neuronal	hoxd12a	-0.012398	-3.12775	0.0387778
NMP to neuronal	hoxd9a	-0.00028672	-0.671121	0.000192424
NMP to neuronal	hs3st3b1b	0.0034072	-1.24445	-0.00424009
NMP to neuronal	il17rd	-0.00093712	-1.89562	0.00177642
NMP to neuronal	inhbaa	-0.0029634	-2.84181	0.00842142
NMP to neuronal	irx1b	0.0032366	-0.806274	-0.00260959
NMP to neuronal	irx5b	0.0042823	-1.72706	-0.00739579
NMP to neuronal	itm2cb	-0.0035455	-2.61085	0.00925677
NMP to neuronal	kctd15a	-0.0028854	-1.78505	0.00515058
NMP to neuronal	kif26ab	-0.0030865	-1.11817	0.00345123
NMP to neuronal	ldlrad2	0.019511	-0.895587	-0.0174738
NMP to neuronal	lrrc17	-0.03201	-1.62995	0.0521747
NMP to neuronal	map7d1a	0.0026047	-0.737646	-0.00192135
NMP to neuronal	marcksl1a	0.00094651	1.0612	0.00100444
NMP to neuronal	mdkb	0.0094817	-1.00725	-0.00955044
NMP to neuronal	msx1b	-0.016263	-1.59333	0.0259123
NMP to neuronal	myclb	-0.0021865	-0.656891	0.00143629
NMP to neuronal	mycn	-0.00044803	-1.13903	0.00051032
NMP to neuronal	ndnf	0.0013955	-0.634125	-0.000884921
NMP to neuronal	neurog1	0.0069395	-0.755043	-0.00523962
NMP to neuronal	nid1b	-0.002696	-0.700692	0.00188907
NMP to neuronal	nkx1.2la	-0.0041365	-5.02262	0.0207761
NMP to neuronal	nkx6.1	0.004495	-0.664332	-0.00298617
NMP to neuronal	nkx6.2	0.00087414	1.42065	0.00124185
NMP to neuronal	noto	-0.015326	-3.79805	0.0582089
NMP to neuronal	npm1a	-0.00055965	-0.922734	0.000516408
NMP to neuronal	oc90	0.012717	-1.37042	-0.0174276
NMP to neuronal	olig3	0.0087885	-1.86315	-0.0163743
NMP to neuronal	pax6a	0.0032778	-2.13617	-0.00700194
NMP to neuronal	pkd1b	0.0043643	-3.43106	-0.0149742
NMP to neuronal	ppp1r14c	-0.0022527	-0.90749	0.0020443
NMP to neuronal	prdm8	0.0071302	-1.90537	-0.0135857
NMP to neuronal	prex2	-0.0013059	-1.66648	0.00217626
NMP to neuronal	prss35	0.01227	-4.98226	-0.0611323
NMP to neuronal	ptgdsb.1	0.0013936	-0.996543	-0.00138878
NMP to neuronal	ptk7a	-0.0017139	-0.898375	0.00153972
NMP to neuronal	rasl11b	0.0015088	-2.91378	-0.00439631
NMP to neuronal	rdh8a	-0.0017366	-0.830405	0.00144208
NMP to neuronal	rhbdl3	0.015058	-1.3427	-0.0202184
NMP to neuronal	rhov	-0.001306	1.42955	-0.00186699
NMP to neuronal	scg3	0.0021912	-1.55982	-0.00341788
NMP to neuronal	sfrp1a	0.0040025	-0.863924	-0.00345786
NMP to neuronal	sfrp1b	-0.0020213	-3.41155	0.00689577
NMP to neuronal	si:ch211-170d8.2	0.020335	-0.854027	-0.0173666
NMP to neuronal	si:ch73-265d7.2	0.0024115	-1.40531	-0.00338891
NMP to neuronal	sox19a	0.010888	-1.72233	-0.0187527
NMP to neuronal	sox19b	0.018175	-1.57122	-0.0285569
NMP to neuronal	sox1b	0.0014518	-1.89657	-0.00275344
NMP to neuronal	sox2	-0.0019524	-1.81228	0.0035383
NMP to neuronal	sox21a	0.0070066	-2.19804	-0.0154008
NMP to neuronal	sox9b	-0.010335	-1.37932	0.0142553
NMP to neuronal	sp5l	-0.036161	-1.50226	0.0543232
NMP to neuronal	sp8a	0.00058757	-0.669731	-0.000393514
NMP to neuronal	spry4	-0.0017754	-0.978064	0.00173645
NMP to neuronal	sst6	-0.0044027	-1.04963	0.00462121
NMP to neuronal	stc2a	-0.0015371	-1.99964	0.00307365
NMP to neuronal	stm	0.0013973	-0.976762	-0.00136483
NMP to neuronal	sulf1	-0.0012217	-1.8155	0.002218
NMP to neuronal	tbxta	-0.014022	-1.73568	0.0243377
NMP to neuronal	tfap2a	-0.017039	-1.43754	0.0244942
NMP to neuronal	thbs2a	-0.0020015	-2.25304	0.00450946
NMP to neuronal	tmeff1b	-0.00082814	-0.842662	0.000697842
NMP to neuronal	tob1a	-0.00076625	-1.24439	0.000953514
NMP to neuronal	tox	0.0014453	-0.998585	-0.00144325
NMP to neuronal	tsku	-0.0013521	-1.82102	0.0024622
NMP to neuronal	ved	-0.0024074	-0.645668	0.00155438
NMP to neuronal	vent	-0.0021751	-0.794052	0.00172714
NMP to neuronal	vox	-0.00084146	-0.611949	0.000514931
NMP to neuronal	zgc:194627	-0.0018416	0.90454	-0.0016658
NMP to neuronal	zic2a	-0.0031931	-1.16625	0.00372395
NMP to mesodermal-progenitor	FO704836.1	0.00391712	1.94265	0.00760959
NMP to mesodermal-progenitor	alcamb	-0.00787326	-0.836923	0.00658931
NMP to mesodermal-progenitor	angptl2b	-0.00121043	-3.38552	0.00409792
NMP to mesodermal-progenitor	apoeb	-0.00231847	-0.585121	0.00135659
NMP to mesodermal-progenitor	arl4ab	-0.00091938	-0.681629	0.000626676
NMP to mesodermal-progenitor	asb11	-0.00147715	-1.20518	0.00178023
NMP to mesodermal-progenitor	bambia	0.0103748	-1.30355	-0.0135241
NMP to mesodermal-progenitor	bmp2a	0.0238148	-4.59837	-0.109509
NMP to mesodermal-progenitor	btbd6a	-0.00228616	-1.32414	0.0030272
NMP to mesodermal-progenitor	ccnd2a	-0.00304688	-1.48576	0.00452694
NMP to mesodermal-progenitor	cdh6	-0.00431431	-2.37997	0.0102679
NMP to mesodermal-progenitor	cdx1a	0.00495237	-2.97274	-0.0147221
NMP to mesodermal-progenitor	cdx4	-0.00183903	-1.22631	0.00225522
NMP to mesodermal-progenitor	chrd	-0.0021526	-2.3777	0.00511823
NMP to mesodermal-progenitor	cmtm3	-0.000601584	-0.889183	0.000534919
NMP to mesodermal-progenitor	cpm	-0.00196278	-0.991651	0.00194639
NMP to mesodermal-progenitor	ctnnd2b	-0.000877291	-1.22794	0.00107726
NMP to mesodermal-progenitor	cx43.4	0.00266549	-0.683584	-0.00182209
NMP to mesodermal-progenitor	dag1	-0.00281826	-0.882745	0.0024878
NMP to mesodermal-progenitor	dhrs3b	0.00585116	-1.03075	-0.00603108
NMP to mesodermal-progenitor	enc1	0.00110122	-0.880231	-0.000969331
NMP to mesodermal-progenitor	enc3	0.0037457	-1.94573	-0.00728813
NMP to mesodermal-progenitor	eve1	0.000397307	-2.61748	-0.00103994
NMP to mesodermal-progenitor	fgf3	0.002803	-3.75212	-0.0105172
NMP to mesodermal-progenitor	fgf8a	-0.00129292	-2.0359	0.00263225
NMP to mesodermal-progenitor	flrt3	0.00682905	-0.930091	-0.00635164
NMP to mesodermal-progenitor	fn1a	0.00114554	-1.51018	-0.00172998
NMP to mesodermal-progenitor	foxb1a	-0.000712026	-0.639533	0.000455364
NMP to mesodermal-progenitor	foxd3	0.00669065	-2.97631	-0.0199134
NMP to mesodermal-progenitor	foxd5	-0.00277992	1.29277	-0.0035938
NMP to mesodermal-progenitor	foxj1b	-0.006847	-4.37237	0.0299376
NMP to mesodermal-progenitor	fscn1a	-0.00195035	-0.756111	0.00147468
NMP to mesodermal-progenitor	gbx1	-0.011415	-1.62071	0.0185004
NMP to mesodermal-progenitor	gdf11	0.00155675	-1.57307	-0.00244888
NMP to mesodermal-progenitor	gdf3	0.00533503	-1.50991	-0.00805541
NMP to mesodermal-progenitor	her3	-0.00544704	-2.16685	0.0118029
NMP to mesodermal-progenitor	her4.2	-0.00651252	0.925536	-0.00602757
NMP to mesodermal-progenitor	her7	0.0223432	-0.783727	-0.017511
NMP to mesodermal-progenitor	her8a	-0.00379786	-1.91742	0.0072821
NMP to mesodermal-progenitor	her9	-0.0255292	-0.775619	0.0198009
NMP to mesodermal-progenitor	hes6	0.00667063	-1.264	-0.00843167
NMP to mesodermal-progenitor	hnf1ba	-0.00299786	-2.1134	0.00633567
NMP to mesodermal-progenitor	hoxa13b	0.0109333	-3.32118	-0.0363116
NMP to mesodermal-progenitor	hoxb6a	-0.00133167	-0.890735	0.00118616
NMP to mesodermal-progenitor	inhbaa	-0.00244378	-2.84181	0.00694476
NMP to mesodermal-progenitor	inka1b	0.00132654	-1.18172	-0.00156759
NMP to mesodermal-progenitor	itm2cb	0.00562935	-2.61085	-0.0146974
NMP to mesodermal-progenitor	lbx2	-0.0017871	1.11132	-0.00198604
NMP to mesodermal-progenitor	ldlrad2	-0.00230106	-0.895587	0.0020608
NMP to mesodermal-progenitor	lfng	-0.00691057	-2.60723	0.0180174
NMP to mesodermal-progenitor	lrrc17	-0.0115952	-1.62995	0.0188996
NMP to mesodermal-progenitor	lrrn1	-0.00126175	-3.24606	0.00409572
NMP to mesodermal-progenitor	marcksl1b	-0.00124863	1.69983	-0.00212245
NMP to mesodermal-progenitor	mdkb	-0.00946387	-1.00725	0.00953248
NMP to mesodermal-progenitor	msgn1	0.00575649	-0.756544	-0.00435504
NMP to mesodermal-progenitor	msx1a	0.00145936	-1.63816	-0.00239066
NMP to mesodermal-progenitor	msx1b	-0.00627896	-1.59333	0.0100045
NMP to mesodermal-progenitor	myclb	-0.00150013	-0.656891	0.000985423
NMP to mesodermal-progenitor	mycn	-0.000882448	-1.13903	0.00100513
NMP to mesodermal-progenitor	ndnf	-0.000780709	-0.634125	0.000495067
NMP to mesodermal-progenitor	neurog1	-0.00806786	-0.755043	0.00609158
NMP to mesodermal-progenitor	nkx1.2la	-0.00975426	-5.02262	0.0489919
NMP to mesodermal-progenitor	notch3	-0.00599562	-2.30011	0.0137906
NMP to mesodermal-progenitor	noto	-0.00618798	-3.79805	0.0235023
NMP to mesodermal-progenitor	nt5dc2	0.00376202	-0.68856	-0.00259038
NMP to mesodermal-progenitor	pax3a	-0.00696334	-1.65397	0.0115172
NMP to mesodermal-progenitor	pcdh19	-0.00300462	-2.37765	0.00714393
NMP to mesodermal-progenitor	pfkfb1	-0.00121799	-0.735603	0.00089596
NMP to mesodermal-progenitor	phkg2	0.0025585	-0.680823	-0.00174189
NMP to mesodermal-progenitor	pip5k1ca	0.00500597	-3.3828	-0.0169342
NMP to mesodermal-progenitor	prkar2aa	0.00272046	-0.95802	-0.00260625
NMP to mesodermal-progenitor	rbm38	0.01159	-1.17885	-0.0136628
NMP to mesodermal-progenitor	rfx2	-0.00156858	-0.694857	0.00108994
NMP to mesodermal-progenitor	s1pr1	0.00455043	-3.05206	-0.0138882
NMP to mesodermal-progenitor	scg3	-0.0012606	-1.55982	0.00196631
NMP to mesodermal-progenitor	si:ch211-220f16.1	-0.00231461	0.89553	-0.0020728
NMP to mesodermal-progenitor	si:dkey-114c15.5	-0.00185688	0.868	-0.00161177
NMP to mesodermal-progenitor	si:dkey-18j18.3	0.00218395	-1.78719	-0.00390313
NMP to mesodermal-progenitor	si:dkey-261h17.1	0.00146013	-1.06163	-0.00155012
NMP to mesodermal-progenitor	smad3a	-0.00215853	-1.309	0.00282551
NMP to mesodermal-progenitor	sox11a	-0.00210398	-1.08591	0.00228473
NMP to mesodermal-progenitor	sox19a	-0.0167428	-1.72233	0.0288367
NMP to mesodermal-progenitor	sox19b	-0.00196431	-1.57122	0.00308637
NMP to mesodermal-progenitor	sox2	-0.00174976	-1.81228	0.00317106
NMP to mesodermal-progenitor	sox9b	-0.00243478	-1.37932	0.00335834
NMP to mesodermal-progenitor	sp5l	-0.00365696	-1.50226	0.00549371
NMP to mesodermal-progenitor	sp8b	-0.00209922	-2.7225	0.00571512
NMP to mesodermal-progenitor	sp9	-0.00303635	-2.35949	0.00716423
NMP to mesodermal-progenitor	sparc	-0.0026217	-0.594418	0.00155839
NMP to mesodermal-progenitor	ssbp4	-0.00132995	-0.749969	0.000997423
NMP to mesodermal-progenitor	sst6	0.00171336	-1.04963	-0.00179839
NMP to mesodermal-progenitor	stc2a	-0.00123547	-1.99964	0.00247049
NMP to mesodermal-progenitor	tagln3b	0.0221223	-0.70435	-0.0155819
NMP to mesodermal-progenitor	tbx16	0.0186866	1.1441	0.0213794
NMP to mesodermal-progenitor	tbx16l	0.0062097	-1.47701	-0.00917179
NMP to mesodermal-progenitor	tbxta	0.0206794	-1.73568	-0.0358928
NMP to mesodermal-progenitor	tfap2a	-0.00279175	-1.43754	0.00401325
NMP to mesodermal-progenitor	thbs2a	0.00609382	-2.25304	-0.0137296
NMP to mesodermal-progenitor	timm50	0.00756547	-0.687891	-0.00520422
NMP to mesodermal-progenitor	tll1	0.00449992	-2.20355	-0.0099158
NMP to mesodermal-progenitor	tnfrsf19	-0.00107124	-1.75229	0.00187713
NMP to mesodermal-progenitor	tob1a	0.00588735	-1.24439	-0.00732616
NMP to mesodermal-progenitor	trim71	-0.00111401	-1.0463	0.00116559
NMP to mesodermal-progenitor	tsku	0.00181962	-1.82102	-0.00331357
NMP to mesodermal-progenitor	tuba1a	-0.00111714	-1.15257	0.00128758
NMP to mesodermal-progenitor	tuba1c	-0.00218812	-0.949634	0.00207791
NMP to mesodermal-progenitor	tubb2b	0.000684843	-0.914282	-0.000626139
NMP to mesodermal-progenitor	ube2e2	0.00685492	-1.0507	-0.00720246
NMP to mesodermal-progenitor	ved	0.0217061	-0.645668	-0.0140149
NMP to mesodermal-progenitor	vent	0.0299483	-0.794052	-0.0237805
NMP to mesodermal-progenitor	vox	0.0268824	-0.611949	-0.0164506
NMP to mesodermal-progenitor	wnt11	0.00391972	-2.03073	-0.0079599
NMP to mesodermal-progenitor	zgc:100951	0.0110391	1.49674	0.0165226
NMP to mesodermal-progenitor	zgc:110158	-0.00136625	-2.24131	0.00306219
NMP to mesodermal-progenitor	zgc:56585	0.00145703	-5.44846	-0.00793856
NMP to mesodermal-progenitor	zic2a	-0.017449	-1.16625	0.0203499
NMP to mesodermal-progenitor	zic5	-0.0074703	-1.34777	0.0100682
NMP to mesodermal-progenitor	zgc:110158	-0.00148463	-2.24131	0.00332751
NMP to mesodermal-progenitor	zgc:56585	0.00138801	-5.44846	-0.00756251
NMP to mesodermal-progenitor	zic2a	-0.0184219	-1.16625	0.0214845
NMP to mesodermal-progenitor	zic5	-0.00741383	-1.34777	0.00999213
pPSM to aPSM	CT573476.1	0.000462069	-0.774906	-0.00035806
pPSM to aPSM	actc1a	0.00229415	-0.929512	-0.00213244
pPSM to aPSM	actc1a	0.00229415	-0.608478	-0.00139594
pPSM to aPSM	aldh1a2	0.000625053	1.36657	0.000854179
pPSM to aPSM	apoeb	-0.00785306	-0.585121	0.00459499
pPSM to aPSM	arid3b	-0.000398811	-0.930413	0.000371059
pPSM to aPSM	blf	-0.000394585	-0.920837	0.000363348
pPSM to aPSM	cdx1a	-0.00170199	-2.97274	0.00505957
pPSM to aPSM	cdx4	-0.0144378	-1.22631	0.0177053
pPSM to aPSM	cited4a	0.000626217	1.3631	0.000853597
pPSM to aPSM	cx43.4	-0.00385027	-0.683584	0.00263198
pPSM to aPSM	dgkaa	0.00138239	2.29208	0.00316855
pPSM to aPSM	dusp6	-0.000551194	-1.43046	0.000788462
pPSM to aPSM	dut	-0.000858647	0.595832	-0.000511609
pPSM to aPSM	egfl6	0.00223623	1.08947	0.00243631
pPSM to aPSM	enah	0.00218731	0.632211	0.00138284
pPSM to aPSM	fgf8a	0.000404532	-2.0359	-0.000823587
pPSM to aPSM	fibinb	-0.00123362	-1.38234	0.00170529
pPSM to aPSM	gas1a	0.000522734	-0.69591	-0.000363776
pPSM to aPSM	greb1l	0.000651844	-0.967498	-0.000630658
pPSM to aPSM	her11	0.000948858	-2.01476	-0.00191172
pPSM to aPSM	her12	-0.00335343	-0.80928	0.00271386
pPSM to aPSM	her7	-0.000198926	-0.783727	0.000155903
pPSM to aPSM	hes6	-0.00882553	-1.264	0.0111555
pPSM to aPSM	hoxa10b	-0.000341482	-0.827755	0.000282664
pPSM to aPSM	hoxa11b	-0.000829261	-1.48142	0.00122848
pPSM to aPSM	hoxa9a	-0.000599699	-0.871816	0.000522827
pPSM to aPSM	hoxa9b	-0.000551528	-0.772439	0.000426022
pPSM to aPSM	hoxb10a	-0.00173778	-1.55931	0.00270973
pPSM to aPSM	hoxb7a	-0.00068852	-1.01263	0.000697216
pPSM to aPSM	hoxc11a	-0.00136953	-1.4179	0.00194185
pPSM to aPSM	hoxd10a	-0.00498362	-0.920055	0.00458521
pPSM to aPSM	hoxd11a	-0.00402903	-1.50218	0.00605233
pPSM to aPSM	hoxd9a	-0.000793429	-0.671121	0.000532487
pPSM to aPSM	hs3st3b1b	0.000768965	-1.24445	-0.000956938
pPSM to aPSM	ier2a	-0.00249184	-1.74284	0.00434288
pPSM to aPSM	itm2cb	-0.00500627	-2.61085	0.0130706
pPSM to aPSM	lbx2	-0.00127709	1.11132	-0.00141925
pPSM to aPSM	lmo4b	0.00187006	-1.1877	-0.00222107
pPSM to aPSM	mafbb	0.000841355	-1.2451	-0.00104757
pPSM to aPSM	mcm3	-0.000625215	-0.816987	0.000510792
pPSM to aPSM	mespaa	0.00756796	-1.45888	-0.0110407
pPSM to aPSM	mespba	0.011071	1.38205	0.0153007
pPSM to aPSM	msgn1	-0.0595182	-0.756544	0.0450281
pPSM to aPSM	mycb	0.00122183	-1.1976	-0.00146326
pPSM to aPSM	myclb	-0.00135929	-0.656891	0.000892904
pPSM to aPSM	mycn	-0.000841853	-1.13903	0.000958896
pPSM to aPSM	ncl	0.00152196	-0.651909	-0.000992178
pPSM to aPSM	npm1a	0.0014779	-0.922734	-0.00136371
pPSM to aPSM	ntmt1	0.00179816	-0.924258	-0.00166196
pPSM to aPSM	pcna	-0.00295943	-0.704729	0.0020856
pPSM to aPSM	phkg2	-0.00116265	-0.680823	0.00079156
pPSM to aPSM	ppp1r14c	0.000479367	-0.90749	-0.00043502
pPSM to aPSM	raraa	-0.000516696	-1.41495	0.000731099
pPSM to aPSM	rarga	-0.00219252	-1.15387	0.00252988
pPSM to aPSM	rasgef1ba	0.00247236	0.778243	0.00192409
pPSM to aPSM	rbm38	-0.00100239	-1.17885	0.00118167
pPSM to aPSM	rdh10a	0.000783952	-1.45942	-0.00114412
pPSM to aPSM	rgcc	0.00119728	0.965925	0.00115648
pPSM to aPSM	rhov	0.00111552	1.42955	0.00159469
pPSM to aPSM	ripply2	0.00715647	0.871771	0.0062388
pPSM to aPSM	rrm2	-0.00124335	-3.23437	0.00402144
pPSM to aPSM	six1b	0.00161342	-1.06866	-0.0017242
pPSM to aPSM	spry4	-0.000721885	-0.978064	0.00070605
pPSM to aPSM	tbx16	-0.010092	1.1441	-0.0115462
pPSM to aPSM	tbx16l	-0.00541841	-1.47701	0.00800305
pPSM to aPSM	tbx6	0.00463794	-1.71372	-0.00794813
pPSM to aPSM	tcf12	0.00105916	1.10906	0.00117467
pPSM to aPSM	tenm3	0.0014711	1.2282	0.00180681
pPSM to aPSM	tgfbi	0.0006606	-0.847299	-0.000559725
pPSM to aPSM	thbs4b	0.00137684	-0.821374	-0.0011309
pPSM to aPSM	tob1a	-0.0202378	-1.24439	0.0251837
pPSM to aPSM	ttn.2	0.00202524	-0.736354	-0.00149129
pPSM to aPSM	tubb2b	-0.000609584	-0.914282	0.000557331
pPSM to aPSM	ved	-0.000476599	-0.645668	0.000307725
pPSM to aPSM	vent	-0.00129118	-0.794052	0.00102526
pPSM to aPSM	vox	-0.00258104	-0.611949	0.00157946
pPSM to aPSM	wif1	0.00204521	-1.29617	-0.00265094
pPSM to aPSM	zbtb16a	-0.000311448	-1.37207	0.000427329
pPSM to aPSM	zbtb18	0.00186287	0.681495	0.00126954
pPSM to aPSM	zgc:56585	-0.000948993	-5.44846	0.00517055
pPSM to aPSM	znfl1b	0.00127616	-0.725513	-0.000925874
PZ to pPSM	apoeb	0.0150813	-0.585121	-0.00882436
PZ to pPSM	bambia	-0.00284455	-1.30355	0.00370801
PZ to pPSM	cdx4	-0.0223748	-1.22631	0.0274385
PZ to pPSM	cx43.4	-0.010193	-0.683584	0.00696777
PZ to pPSM	hes6	-0.00591542	-1.264	0.00747709
PZ to pPSM	hoxd12a	-0.00561296	-3.12775	0.0175559
PZ to pPSM	inka1b	-0.00272242	-1.18172	0.00321713
PZ to pPSM	itm2cb	-0.00287895	-2.61085	0.00751652
PZ to pPSM	mespaa	0.00342895	-1.45888	-0.00500243
PZ to pPSM	msgn1	-0.0467666	-0.756544	0.035381
PZ to pPSM	ptgdsb.1	-0.00362061	-0.996543	0.00360809
PZ to pPSM	rbm38	-0.00605103	-1.17885	0.00713326
PZ to pPSM	sst6	-0.00443335	-1.04963	0.00465338
PZ to pPSM	tbx16	-0.0129423	1.1441	-0.0148073
PZ to pPSM	tbx16l	-0.00767694	-1.47701	0.0113389
PZ to pPSM	tbx6	0.0182168	-1.71372	-0.0312185
PZ to pPSM	tbxta	-0.00294757	-1.73568	0.00511603
PZ to pPSM	ved	-0.0442355	-0.645668	0.0285614
PZ to pPSM	vent	-0.0199611	-0.794052	0.0158501
PZ to pPSM	vox	-0.01532	-0.611949	0.00937503
PZ to pPSM	zbtb18	0.00414532	0.681495	0.00282502
PZ to pPSM	znfl1b	0.00496445	-0.725513	-0.00360177
