# Supplementary material for: Tbx16 and mesogenin 1 promote presomitic mesoderm differentiation by repressing the mesodermal progenitor cell state
Source: PLoS Genet. 2026 Jun 8;22(6):e1012176. doi: 10.1371/journal.pgen.1012176 (PMC13268175; doi:10.1371/journal.pgen.1012176)
Supplement: S8 Table — (XLSX) [file pgen.1012176.s011.xlsx]

## Sheet: Sheet1
comparison	Gene	S	msgn1_Log2FC	S*msgn1_Log2FC
mesodermal-progenitor to PZ	adam8a	-0.000768343	-0.81436	0.000625708
mesodermal-progenitor to PZ	angptl7	0.00174057	0.90203	0.00157005
mesodermal-progenitor to PZ	apela	-0.0113452	-1.0441	0.0118456
mesodermal-progenitor to PZ	bmp2a	-0.0514951	-1.6749	0.0862491
mesodermal-progenitor to PZ	crabp2b	0.00122444	1.3281	0.00162618
mesodermal-progenitor to PZ	cyp26a1	-0.00188932	-0.59192	0.00111833
mesodermal-progenitor to PZ	fgf3	-0.00700055	-1.2385	0.00867018
mesodermal-progenitor to PZ	foxd3	-0.0391001	-0.92784	0.0362786
mesodermal-progenitor to PZ	gid8b	0.00234527	1.0303	0.00241633
mesodermal-progenitor to PZ	gnaia	0.00147599	1.0067	0.00148588
mesodermal-progenitor to PZ	her4.1	-0.0010253	1.1968	-0.00122708
mesodermal-progenitor to PZ	her4.2	-0.00208856	1.0995	-0.00229637
mesodermal-progenitor to PZ	her4.4	-0.00279791	1.1139	-0.00311659
mesodermal-progenitor to PZ	hoxa13b	-0.00796101	-0.88835	0.00707217
mesodermal-progenitor to PZ	hoxd12a	-0.000945404	-0.65723	0.000621348
mesodermal-progenitor to PZ	lbx2	0.00268453	0.81925	0.0021993
mesodermal-progenitor to PZ	lmo4a	0.00198708	1.0614	0.00210909
mesodermal-progenitor to PZ	meis1b	0.00113268	0.58885	0.000666978
mesodermal-progenitor to PZ	metrnla	0.000630628	0.6494	0.00040953
mesodermal-progenitor to PZ	msgn1	0.110932	1.1906	0.132075
mesodermal-progenitor to PZ	pnrc2	0.00338434	0.83626	0.00283019
mesodermal-progenitor to PZ	rasl11b	-0.00243877	-0.98728	0.00240775
mesodermal-progenitor to PZ	rps26	0.00446324	0.6664	0.0029743
mesodermal-progenitor to PZ	si:dkey-18j18.3	-0.0026408	-1.0575	0.00279265
mesodermal-progenitor to PZ	tbxta	-0.022242	-0.72433	0.0161105
mesodermal-progenitor to PZ	thbs2a	-0.00096859	-1.2328	0.00119408
mesodermal-progenitor to PZ	tll1	-0.00431322	-1.527	0.00658629
mesodermal-progenitor to PZ	ubl3a	-0.00195947	-0.68161	0.0013356
mesodermal-progenitor to PZ	zgc:110158	-0.00201534	-0.79777	0.00160777
NMP to neuronal	adam8a	-0.0038189	-0.81436	0.00310996
NMP to neuronal	apela	-0.0034773	-1.0441	0.00363065
NMP to neuronal	bmp2a	-0.0011768	-1.6749	0.00197102
NMP to neuronal	bmp6	-0.0069691	-1.0257	0.00714821
NMP to neuronal	cdh11	0.0067051	-0.66904	-0.00448598
NMP to neuronal	cdh6	-0.00047608	-0.8487	0.000404049
NMP to neuronal	chrd	0.026616	-0.91814	-0.0244372
NMP to neuronal	cpm	-0.0020236	0.72664	-0.00147043
NMP to neuronal	cyp26a1	-0.00076206	-0.59192	0.000451079
NMP to neuronal	dlx3b	-0.0027244	-0.72154	0.00196576
NMP to neuronal	foxd3	-0.049429	-0.92784	0.0458622
NMP to neuronal	foxj1b	-0.0087339	-0.90687	0.00792051
NMP to neuronal	gbx1	-0.003819	-0.78867	0.00301193
NMP to neuronal	gdf6b	0.0031	-1.4877	-0.00461187
NMP to neuronal	gfap	0.0041163	-1.3107	-0.00539523
NMP to neuronal	greb1l	0.0020569	0.70398	0.00144802
NMP to neuronal	her4.1	0.00054168	1.1968	0.000648283
NMP to neuronal	her4.2	0.0011517	1.0995	0.00126629
NMP to neuronal	hoxa13b	-0.0015024	-0.88835	0.00133466
NMP to neuronal	hoxd12a	-0.012398	-0.65723	0.00814834
NMP to neuronal	irx5b	0.0042823	1.1096	0.00475164
NMP to neuronal	kif26ab	-0.0030865	-0.61241	0.0018902
NMP to neuronal	meis1b	0.0012083	0.58885	0.000711507
NMP to neuronal	msx2b	-0.0035042	-0.617	0.00216209
NMP to neuronal	ndnf	0.0013955	-0.78661	-0.00109771
NMP to neuronal	nkx1.2la	-0.0041365	-0.6564	0.0027152
NMP to neuronal	nkx6.2	0.00087414	0.95131	0.000831578
NMP to neuronal	noto	-0.015326	-0.79682	0.0122121
NMP to neuronal	olig2	0.022732	1.076	0.0244596
NMP to neuronal	olig3	0.0087885	0.78179	0.00687076
NMP to neuronal	olig4	0.050166	-1.1455	-0.0574652
NMP to neuronal	pax6b	0.01471	-2.0008	-0.0294318
NMP to neuronal	pkd1b	0.0043643	-0.67223	-0.00293381
NMP to neuronal	prdm8	0.0071302	0.83808	0.00597568
NMP to neuronal	prss35	0.01227	-1.4701	-0.0180381
NMP to neuronal	ptgdsb.1	0.0013936	0.7073	0.000985693
NMP to neuronal	rasl11b	0.0015088	-0.98728	-0.00148961
NMP to neuronal	rhoub	-0.0014478	0.78538	-0.00113707
NMP to neuronal	scube2	0.0014816	-0.69762	-0.00103359
NMP to neuronal	sox19a	0.010888	-0.77688	-0.00845867
NMP to neuronal	sox19b	0.018175	-1.0684	-0.0194182
NMP to neuronal	sox21a	0.0070066	1.6166	0.0113269
NMP to neuronal	sp5a	-0.0026384	-0.83218	0.00219562
NMP to neuronal	stm	0.0013973	0.94558	0.00132126
NMP to neuronal	tbxta	-0.014022	-0.72433	0.0101566
NMP to neuronal	thbs2a	-0.0020015	-1.2328	0.00246745
NMP to neuronal	zgc:194627	-0.0018416	0.69032	-0.00127129
NMP to mesodermal-progenitor	CABZ01076996.1	0.010866	-1.3568	-0.014743
NMP to mesodermal-progenitor	ackr3b	-0.00132805	0.88295	-0.0011726
NMP to mesodermal-progenitor	angptl2b	-0.00121043	-0.96629	0.00116962
NMP to mesodermal-progenitor	bmp2a	0.0238148	-1.6749	-0.0398875
NMP to mesodermal-progenitor	cav1	0.00188426	-0.92068	-0.0017348
NMP to mesodermal-progenitor	ccnd2a	-0.00304688	-0.813	0.00247712
NMP to mesodermal-progenitor	cdh6	-0.00431431	-0.8487	0.00366156
NMP to mesodermal-progenitor	chrd	-0.0021526	-0.91814	0.00197638
NMP to mesodermal-progenitor	cmtm3	-0.000601584	0.65032	-0.000391222
NMP to mesodermal-progenitor	cpm	-0.00196278	0.72664	-0.00142623
NMP to mesodermal-progenitor	cyp26a1	0.0150344	-0.59192	-0.00889917
NMP to mesodermal-progenitor	fgf3	0.002803	-1.2385	-0.00347151
NMP to mesodermal-progenitor	foxd3	0.00669065	-0.92784	-0.00620785
NMP to mesodermal-progenitor	foxj1b	-0.006847	-0.90687	0.00620934
NMP to mesodermal-progenitor	gbx1	-0.011415	-0.78867	0.00900265
NMP to mesodermal-progenitor	gdf11	0.00155675	-0.79477	-0.00123726
NMP to mesodermal-progenitor	her4.1	-0.00184094	1.1968	-0.00220324
NMP to mesodermal-progenitor	her4.2	-0.00651252	1.0995	-0.00716051
NMP to mesodermal-progenitor	her4.4	-0.00301834	1.1139	-0.00336213
NMP to mesodermal-progenitor	hoxa13b	0.0109333	-0.88835	-0.00971263
NMP to mesodermal-progenitor	inka1b	0.00132654	0.65506	0.000868961
NMP to mesodermal-progenitor	lbx2	-0.0017871	0.81925	-0.00146408
NMP to mesodermal-progenitor	lfng	-0.00691057	-0.65678	0.00453872
NMP to mesodermal-progenitor	msgn1	0.00575649	1.1906	0.00685368
NMP to mesodermal-progenitor	ndnf	-0.000780709	-0.78661	0.000614113
NMP to mesodermal-progenitor	nkx1.2la	-0.00975426	-0.6564	0.00640269
NMP to mesodermal-progenitor	noto	-0.00618798	-0.79682	0.00493071
NMP to mesodermal-progenitor	pfkfb1	-0.00121799	1.0964	-0.00133541
NMP to mesodermal-progenitor	pip5k1ca	0.00500597	-0.70115	-0.00350994
NMP to mesodermal-progenitor	pou5f3	-0.00434996	-0.82304	0.00358019
NMP to mesodermal-progenitor	rps26	0.00157398	0.6664	0.0010489
NMP to mesodermal-progenitor	s1pr1	0.00455043	-1.942	-0.00883694
NMP to mesodermal-progenitor	si:dkey-18j18.3	0.00218395	-1.0575	-0.00230953
NMP to mesodermal-progenitor	sox11a	-0.00210398	-0.59514	0.00125216
NMP to mesodermal-progenitor	sox13	-0.00128139	-1.7985	0.00230458
NMP to mesodermal-progenitor	sox19a	-0.0167428	-0.77688	0.0130072
NMP to mesodermal-progenitor	sox19b	-0.00196431	-1.0684	0.00209867
NMP to mesodermal-progenitor	tbxta	0.0206794	-0.72433	-0.0149787
NMP to mesodermal-progenitor	thbs2a	0.00609382	-1.2328	-0.00751246
NMP to mesodermal-progenitor	tll1	0.00449992	-1.527	-0.00687138
NMP to mesodermal-progenitor	tnfrsf19	-0.00107124	-0.6557	0.000702414
NMP to mesodermal-progenitor	ubl3a	0.00215868	-0.68161	-0.00147138
NMP to mesodermal-progenitor	zgc:110158	-0.00136625	-0.79777	0.00108995
NMP to mesodermal-progenitor	zic5	-0.0074703	-0.6801	0.00508055
NMP to mesodermal-progenitor	zic5	-0.00741383	-0.6801	0.00504214
pPSM to aPSM	actc1a	0.00229415	0.61051	0.0014006
pPSM to aPSM	cited4a	0.000626217	0.67102	0.000420204
pPSM to aPSM	eif4ebp3l	0.00108315	0.62044	0.000672032
pPSM to aPSM	gadd45bb	0.0026341	-0.90049	-0.00237198
pPSM to aPSM	gid8b	-0.000566897	1.0303	-0.000584074
pPSM to aPSM	greb1l	0.000651844	0.70398	0.000458885
pPSM to aPSM	kazald2	0.00552665	0.89528	0.0049479
pPSM to aPSM	lbx2	-0.00127709	0.81925	-0.00104625
pPSM to aPSM	msgn1	-0.0595182	1.1906	-0.0708623
pPSM to aPSM	nr2f5	0.00173901	0.88491	0.00153887
pPSM to aPSM	pcmtd1	-0.000330339	0.59337	-0.000196013
pPSM to aPSM	plpp1a	0.00288111	0.65987	0.00190116
pPSM to aPSM	rdh10a	0.000783952	1.0526	0.000825188
pPSM to aPSM	rpl13	0.00152582	0.68299	0.00104212
pPSM to aPSM	rps26	0.000774844	0.6664	0.000516356
pPSM to aPSM	rps3a	0.00136786	0.61762	0.000844815
pPSM to aPSM	tfdp2	0.00105453	0.69949	0.000737632
PZ to pPSM	cyp26a1	-0.00425374	-0.59192	0.00251788
PZ to pPSM	hoxd12a	-0.00561296	-0.65723	0.00368901
PZ to pPSM	inka1b	-0.00272242	0.65506	-0.00178335
PZ to pPSM	msgn1	-0.0467666	1.1906	-0.0556803
PZ to pPSM	ptgdsb.1	-0.00362061	0.7073	-0.00256086
PZ to pPSM	tbxta	-0.00294757	-0.72433	0.00213501
