# Supplementary material for: Tbx16 and mesogenin 1 promote presomitic mesoderm differentiation by repressing the mesodermal progenitor cell state
Source: PLoS Genet. 2026 Jun 8;22(6):e1012176. doi: 10.1371/journal.pgen.1012176 (PMC13268175; doi:10.1371/journal.pgen.1012176)
Supplement: S9 Table — (XLSX) [file pgen.1012176.s012.xlsx]

## Sheet: Sheet1
	Forward Primer (5'-3')	Reverse Primer (5'-3')
msgn1 cDNA for transgenic lines	ATCGATATGGCGCAAATCGACG	GTTCTAGAGGCTTCACTGCTGCTCGAGG
tbx16 cDNA for transgenic lines	ATCGATATGCAGGCTATCAGAG	GTTCTAGAGGCTTCACCAGCACGAGTAT
her1 intron for qPCR	TGCATGCCTTTCCACTCTCCCTAAC	ATGGCATCTGGGGTCTCCTT
her7 intron for qPCR	CGGGCTGCTTTTTGAAGACA	TGTCAACTCTTATGTTTTGTAGCAACC
tbx6 exon for qPCR	TCCATCCAGACTCACCCGCC	AGTGAAGAACCACCAGGCCGT
beta globin UTR for qPCR	TGACAACCATTGTCTCCTCTTATTTTC	GTATTTTATCCTCATCTCAAACAGTG
beta globin UTR for screening	TATCACCATGGACCCTCATG	AAGGCATGAACATGGTTAGC
beta globin UTR for transgene comparison	CCTACAGCTCCTGGGCAAC	CATATCGATGGGATCCTGCAA
